# Supplementary material for: Machine learning-based identification of a novel prognosis-related long noncoding RNA signature for gastric cancer
Source: Front Cell Dev Biol. 2022 Nov 11;10:1017767. doi: 10.3389/fcell.2022.1017767 (PMC9691877; doi:10.3389/fcell.2022.1017767)
Supplement: Supplementary file 1 [file Table2.XLSX]

## Sheet: Table_S1
	time	status	t_8th	n_8th	stage_8th	age_at_index	gender	neoplasm_histologic_grade	ESTIMATEScore	ImmuneScore	StromalScore
TCGA-B7-A5TI	0.630137	0	2	2	2	1	0	3	1095.05	679.3	415.754
TCGA-BR-6452	0.0794521	0	2	1	1	2	1	3	1417.71	1253.49	164.22
TCGA-BR-6458	0.112329	0	2	2	2	1	1	3	2598.91	1726.96	871.944
TCGA-BR-6563	0.0712329	0	2	2	2	1	0	3	3929.16	2402.82	1526.34
TCGA-BR-6565	0.0520548	0	2	1	2	2	0	2	2013.18	1475.36	537.82
TCGA-BR-6566	0.0520548	0	2	1	1	2	1	3	2332.59	1653.05	679.539
TCGA-BR-6705	0.145205	0	2	2	2	2	1	3	2759.66	1181.74	1577.92
TCGA-BR-6707	0.0821918	0	2	1	1	2	0	3	1991.64	1845.01	146.633
TCGA-BR-6709	0.10411	0	2	2	2	1	1	3	3594.59	2512.41	1082.18
TCGA-BR-6802	0.0630137	0	2	2	2	2	0	3	1733.44	1687.5	45.9411
TCGA-BR-6803	0.0547945	0	2	1	1	1	1	3	2717.92	1568.29	1149.63
TCGA-BR-7704	0.10411	0	2	1	1	2	1	3	2235.17	2078.4	156.769
TCGA-BR-7722	0.0136986	0	2	2	2	2	0	3	971.065	876.102	94.9628
TCGA-BR-7723	0.380822	0	2	2	2	1	0	3	948.661	882.936	65.725
TCGA-BR-7958	0.0136986	0	2	1	2	1	0	3	3220.33	2455.02	765.313
TCGA-BR-8080	0.0410959	0	2	2	2	2	1	3	3161.58	1760.3	1401.28
TCGA-BR-8081	0.0383562	0	2	1	2	2	1	2	3294.16	2258.7	1035.47
TCGA-BR-8284	0.060274	0	2	2	2	2	1	3	2980.07	1981.53	998.538
TCGA-BR-8286	0.0356164	0	2	1	1	1	0	3	1291.25	974.69	316.556
TCGA-BR-8296	0.123288	0	2	2	2	1	1	3	2010.61	1874.58	136.023
TCGA-BR-8367	0.090411	0	2	2	2	1	0	3	1459.97	654.417	805.55
TCGA-BR-8368	0.115068	0	1	1	1	2	1	3	-215.986	660.571	-876.556
TCGA-BR-8369	0.0684932	0	2	2	2	2	1	3	227.503	155.321	72.1819
TCGA-BR-8373	0.0712329	0	2	2	2	2	1	2	906.179	422.377	483.802
TCGA-BR-8380	0.0575342	0	2	2	2	1	0	3	1571.99	658.664	913.326
TCGA-BR-8384	0.0575342	0	2	2	2	2	0	3	2854.34	1450.43	1403.91
TCGA-BR-8483	0.0684932	0	2	2	2	1	0	2	-989.775	-333.292	-656.483
TCGA-BR-8484	0.060274	0	2	2	2	2	0	2	2383.26	1838.14	545.12
TCGA-BR-8590	0.178082	0	2	2	2	2	0	3	2747.35	1590.05	1157.3
TCGA-BR-8676	0.0739726	0	2	2	2	1	0	3	1050.59	1550.11	-499.519
TCGA-BR-8678	0.0136986	0	1	1	1	2	0	2	-280.142	-0.89629	-279.245
TCGA-BR-8682	0.139726	0	2	1	2	1	0	3	1975.68	1106.71	868.967
TCGA-BR-8686	0.0465753	0	2	2	2	2	0	3	2833.36	2084.07	749.284
TCGA-BR-8690	0.0493151	0	2	2	2	1	1	2	2522.91	1899.7	623.208
TCGA-BR-A44T	0.0356164	0	2	1	1	1	1	3	3575.91	2748.57	827.335
TCGA-BR-A4J4	0.0438356	0	2	2	2	1	0	3	1193.12	1055.47	137.652
TCGA-BR-A4J5	0.0356164	0	2	2	2	1	0	3	2462.05	1235.02	1227.03
TCGA-BR-A4J6	0.0109589	0	2	1	1	2	1	2	366.254	404.679	-38.4248
TCGA-BR-A4J9	0.00821918	0	2	1	1	1	0	3	1747.15	966.681	780.468
TCGA-BR-A4PF	0.060274	0	2	2	2	2	0	3	1351.93	1519.79	-167.858
TCGA-CD-8525	0.00547945	0	2	2	2	2	1	3	1693.1	1456.3	236.797
TCGA-CD-8535	0.0109589	0	2	2	2	1	0	3	-1173.05	-447.494	-725.556
TCGA-CD-A487	0.0109589	0	2	2	2	1	0	3	624.452	430.915	193.537
TCGA-CG-4436	0.665753	0	1	1	1	1	0	2	538.05	1158.66	-620.613
TCGA-CG-4437	0.671233	0	1	2	2	2	0	2	2411.99	1842.11	569.872
TCGA-CG-4441	1.16712	1	1	2	2	2	0	2	1570.25	1053.26	516.989
TCGA-CG-4466	1.58082	0	1	1	1	2	1	2	-960.801	37.3796	-998.181
TCGA-CG-5718	0.0849315	0	2	2	2	2	1	2	1459.76	1460.57	-0.808346
TCGA-CG-5732	4.5863	0	1	2	2	2	0	2	1017.59	1684.84	-667.251
TCGA-CG-5734	0.665753	1	2	2	2	2	0	3	2676.15	2372.62	303.53
TCGA-D7-5577	0.720548	0	1	2	2	1	1	2	2180.57	2065	115.572
TCGA-D7-5578	0.29863	0	2	2	2	2	0	3	1904.68	1446.66	458.018
TCGA-D7-6519	1.30411	0	1	2	1	2	1	3	-12.2828	410.094	-422.377
TCGA-D7-6520	0.80274	0	2	2	2	1	0	3	1042.24	612.049	430.19
TCGA-D7-6521	0.682192	0	1	2	2	2	0	3	2953.61	1824.51	1129.1
TCGA-D7-6525	0.49589	0	1	2	2	1	0	3	959.646	719.119	240.527
TCGA-D7-6815	0.30411	0	1	2	2	2	1	2	499.988	442.901	57.0876
TCGA-D7-8570	0.665753	0	2	2	2	1	0	3	3463.58	2630.91	832.668
TCGA-D7-8572	0.0712329	0	1	2	2	1	0	2	2137.86	1224.06	913.801
TCGA-D7-8573	0.326027	0	2	1	1	1	0	3	-604.047	325.805	-929.852
TCGA-D7-8579	0.4	0	1	2	2	2	1	2	2410.78	1394.43	1016.34
TCGA-D7-A6EV	0.936986	0	1	2	2	2	1	3	-984.721	4.06976	-988.791
TCGA-D7-A6EZ	0.813699	0	2	2	2	2	0	3	2069.74	1783.06	286.685
TCGA-D7-A6F2	1.30411	0	1	1	1	2	0	3	1331.21	1309.9	21.31
TCGA-D7-A747	0.69863	1	2	2	2	1	0	3	2524.7	1654.21	870.493
TCGA-F1-6874	0.169863	0	1	1	1	2	0	3	1741.08	1512.16	228.918
TCGA-HU-8244	1.18904	0	1	1	1	2	1	1	-1812.98	-55.4382	-1757.54
TCGA-HU-8249	1.18082	0	2	2	2	2	0	2	194.224	872.506	-678.282
TCGA-HU-8608	0.884932	0	2	2	2	2	0	3	2916.23	2522.44	393.789
TCGA-HU-8610	0.0630137	0	1	1	1	2	0	2	2254.01	1887.8	366.211
TCGA-HU-A4G3	0.465753	0	1	2	2	1	0	2	-76.6256	423.177	-499.802
TCGA-HU-A4G8	0.986301	0	2	2	2	2	1	3	683.106	1074.55	-391.44
TCGA-HU-A4G9	1.26849	0	1	1	1	2	1	2	-2078.34	-383.788	-1694.56
TCGA-HU-A4GC	0.271233	0	2	2	2	2	0	3	442.883	569.091	-126.208
TCGA-HU-A4GD	1.17534	0	2	2	2	1	0	3	-1680.64	-94.7638	-1585.88
TCGA-HU-A4GF	1.42192	0	2	1	1	2	0	2	9.44097	707.511	-698.07
TCGA-HU-A4GH	0.980822	0	1	1	1	2	0	2	-1244.87	419.1	-1663.97
TCGA-HU-A4GJ	1.78082	0	2	2	2	1	1	3	3358.64	3083.37	275.274
TCGA-HU-A4GT	0.542466	0	2	1	1	2	1	3	-184.503	495.53	-680.033
TCGA-HU-A4GY	0.0219178	0	2	2	2	2	1	3	4611.86	3007.76	1604.11
TCGA-HU-A4H2	1.07945	0	2	2	2	1	1	2	408.717	879.276	-470.559
TCGA-HU-A4HB	0.734247	0	1	2	2	2	0	3	2192.54	2394.76	-202.217
TCGA-IN-8462	0.873973	0	1	2	1	2	0	2	820.736	709.813	110.923
TCGA-IN-A6RI	1.53151	0	1	1	1	1	0	2	-1387.65	-59.2092	-1328.45
TCGA-IN-A6RJ	0.446575	0	1	1	1	2	0	3	-830.113	321.25	-1151.36
TCGA-IN-A6RS	0.572603	0	1	1	1	2	0	2	755.849	1257.34	-501.494
TCGA-IN-A7NU	0.150685	0	2	2	2	2	0	3	1515.7	1327.84	187.857
TCGA-IN-AB1V	0.652055	0	1	1	1	2	0	2	-1254.01	137.087	-1391.1
TCGA-KB-A93H	2.40822	0	2	2	2	2	1	1	-1247.73	168.86	-1416.59
TCGA-KB-A93J	3.07945	0	2	2	2	2	0	3	1403.55	1607.17	-203.62
TCGA-MX-A5UG	0.309589	1	2	2	2	2	0	3	3872.38	2360.95	1511.43
TCGA-MX-A663	0.358904	0	2	1	1	2	0	3	1449.47	437.084	1012.38
TCGA-RD-A7BS	0.920548	1	2	2	2	1	0	3	1716.88	1450.16	266.715
TCGA-RD-A7BW	0.427397	1	1	1	1	2	1	3	3714.57	2135.33	1579.24
TCGA-RD-A7C1	1.38904	1	1	1	1	2	0	3	2215.15	1997.24	217.912
TCGA-RD-A8MV	10.1918	0	2	2	2	1	0	3	2412.18	2302.8	109.377
TCGA-RD-A8N0	3.3863	0	2	2	2	1	1	3	3437.89	2522.66	915.233
TCGA-RD-A8N5	4.7863	1	2	2	2	2	0	2	3039.41	1658.34	1381.07
TCGA-VQ-A8DT	3.14521	0	2	2	2	1	0	3	-950.068	218.861	-1168.93
TCGA-VQ-A8DV	1.10411	1	1	1	1	1	0	2	-1617.02	-435.422	-1181.59
TCGA-VQ-A8E2	2.59178	0	2	2	2	1	0	2	581.232	267.303	313.929
TCGA-VQ-A8E3	1.81096	1	2	1	1	2	0	3	722.491	1331.7	-609.212
TCGA-VQ-A8P2	1.86301	0	2	2	2	2	0	2	-1439.3	-295.609	-1143.69
TCGA-VQ-A8P8	1.58904	0	2	1	2	2	1	2	1309.59	1159.51	150.078
TCGA-VQ-A8PH	1.06575	1	2	2	2	2	0	2	-550.632	563.988	-1114.62
TCGA-VQ-A8PU	1.96438	0	2	2	2	2	1	3	-1148.93	-63.6325	-1085.3
TCGA-VQ-A8PX	4.37534	0	1	1	1	1	0	2	-720.868	654.819	-1375.69
TCGA-VQ-A91A	2.39178	0	2	2	2	2	0	1	2238.09	1048.62	1189.46
TCGA-VQ-A91D	0.975342	1	2	2	2	2	0	2	856.881	912.282	-55.4008
TCGA-VQ-A91E	0.723288	0	2	1	2	2	1	3	-277.99	967.823	-1245.81
TCGA-VQ-A91N	1.56164	1	2	2	2	1	1	2	-910.445	93.3414	-1003.79
TCGA-VQ-A91Q	1.73425	1	2	2	2	2	0	3	37.4363	-53.8531	91.2894
TCGA-VQ-A91U	0.142466	1	2	2	2	2	0	2	747.786	1158.38	-410.591
TCGA-VQ-A91V	2.66849	0	2	2	2	1	0	2	-1372.95	-59.6782	-1313.27
TCGA-VQ-A91X	0.791781	1	2	2	2	2	0	3	-2386.5	-553.817	-1832.68
TCGA-VQ-A91Y	0.810959	1	2	2	2	2	0	3	2608.48	1660.5	947.98
TCGA-VQ-A922	0.753425	1	2	2	2	2	0	2	149.55	-150.807	300.357
TCGA-VQ-A924	4.61918	1	2	1	2	2	0	2	886.032	1006.54	-120.51
TCGA-VQ-A925	0.378082	1	2	2	2	2	0	2	-750.672	138.393	-889.065
TCGA-VQ-A92D	4.61096	0	2	1	1	2	0	2	-943.86	-346.944	-596.915
TCGA-VQ-A94O	1.75342	1	2	2	2	2	0	2	-172.607	434.252	-606.858
TCGA-VQ-AA6F	4.50959	0	2	2	2	1	0	2	506.955	1063.84	-556.888
TCGA-VQ-AA6G	2.16986	1	2	1	1	2	0	2	-654.44	177.321	-831.761
TCGA-BR-6455	0.117808	0	2	2	2	1	0	3	1626.19	1369.46	256.734
TCGA-BR-6457	0.112329	0	2	1	1	2	0	3	3023.89	1561.55	1462.34
TCGA-BR-6564	0.0684932	0	2	2	2	1	1	3	2611.18	1363.09	1248.09
TCGA-BR-6710	0.0575342	0	1	1	1	1	0	2	231.092	562.148	-331.056
TCGA-BR-6801	0.0958904	0	2	1	1	2	0	2	500.807	296.17	204.637
TCGA-BR-6852	0.0219178	0	2	1	1	2	1	3	3068.02	2334.35	733.667
TCGA-BR-7707	0.0109589	0	1	1	1	2	1	3	817.382	986.295	-168.913
TCGA-BR-7715	0.0876712	0	2	1	1	2	0	2	380.479	59.6302	320.849
TCGA-BR-7716	0.0684932	0	2	2	2	2	1	2	2117.14	1795.98	321.159
TCGA-BR-7717	0.0575342	0	2	2	2	2	0	2	824.778	633.428	191.35
TCGA-BR-7851	0.0821918	0	2	1	2	2	0	3	1341.27	1020.74	320.53
TCGA-BR-7901	0.0794521	0	2	2	2	2	0	2	2187.44	1256.39	931.052
TCGA-BR-7959	0.090411	0	2	2	2	1	0	3	1870.16	751.902	1118.25
TCGA-BR-8058	0.0958904	0	2	2	2	1	1	3	3635.28	2334.37	1300.91
TCGA-BR-8059	0.0684932	0	2	2	2	2	0	3	951.532	267.158	684.374
TCGA-BR-8060	0.109589	0	1	2	2	2	1	3	2094.29	1235.2	859.086
TCGA-BR-8077	0.0575342	0	2	2	2	1	1	2	1749.01	1601.05	147.954
TCGA-BR-8295	0.128767	0	2	1	2	1	1	3	-2236.86	-1045.53	-1191.33
TCGA-BR-8361	0.0328767	0	2	2	2	2	1	3	751.227	1131.13	-379.905
TCGA-BR-8364	0.183562	0	2	2	2	1	1	3	3106.08	1520.04	1586.04
TCGA-BR-8365	0.246575	0	2	1	1	2	1	3	2686.86	1346.06	1340.8
TCGA-BR-8366	0.0465753	0	2	1	1	2	1	3	3690.77	2540.5	1150.28
TCGA-BR-8371	0.030137	0	2	2	2	2	0	3	1942.28	1343.93	598.355
TCGA-BR-8372	0.0493151	0	2	2	2	2	0	3	1836.15	1824.92	11.2366
TCGA-BR-8381	0.0219178	0	2	2	2	1	0	3	3247.33	2280.06	967.264
TCGA-BR-8382	0.0356164	0	2	2	2	2	1	3	1964.36	1438.79	525.576
TCGA-BR-8485	0.0246575	0	2	2	2	2	1	3	1492.18	1124.47	367.711
TCGA-BR-8487	0.0575342	0	2	1	1	2	1	3	858.655	1070.75	-212.097
TCGA-BR-8588	0.0630137	0	2	1	2	1	1	3	2742.28	1825.68	916.606
TCGA-BR-8589	0.158904	0	2	2	2	1	0	3	1628.4	2130.97	-502.57
TCGA-BR-8591	0.0164384	0	2	2	2	2	0	3	1223.78	1117.88	105.9
TCGA-BR-8592	0.0164384	0	2	2	2	2	1	3	2748.39	1467.46	1280.93
TCGA-BR-8677	0.0410959	0	2	2	2	2	1	3	2785.41	1648.59	1136.82
TCGA-BR-8683	0.0493151	0	2	2	2	2	0	3	1340.2	760.843	579.354
TCGA-BR-8687	0.0520548	0	2	2	2	2	1	3	68.7809	172.891	-104.11
TCGA-BR-A44U	0.0958904	0	2	2	2	2	0	3	184.849	123.86	60.9888
TCGA-BR-A4CS	0.0767123	0	2	2	2	2	0	3	1059.59	833.236	226.355
TCGA-BR-A4IV	0.0767123	0	2	2	2	1	0	3	2269.6	797.775	1471.83
TCGA-BR-A4J8	0.0191781	0	2	2	2	2	1	3	1078.77	597.585	481.184
TCGA-CD-8526	0.00547945	0	2	2	2	2	1	3	898.367	803.276	95.0912
TCGA-CD-8531	0.00821918	0	2	2	2	2	1	3	2510.23	2154.62	355.616
TCGA-CG-4305	1.32877	0	1	2	1	2	0	3	2746.96	1912.03	834.927
TCGA-CG-4438	4.50685	0	2	2	2	1	0	3	1741.77	1645.8	95.9701
TCGA-CG-4443	2.49863	0	1	1	1	2	0	2	-493.354	-232.577	-260.777
TCGA-CG-4444	3.92055	0	2	2	2	2	0	3	1896.59	1358.46	538.133
TCGA-CG-4469	0.589041	1	2	2	2	2	0	3	947.093	1147.46	-200.367
TCGA-CG-4477	0.0849315	0	1	1	1	1	1	3	2544.67	2025.63	519.048
TCGA-CG-5717	0.580822	1	2	2	2	1	0	3	1330.68	1446.22	-115.538
TCGA-CG-5720	0.0821918	1	1	1	1	2	0	3	2151.68	1667.68	483.999
TCGA-CG-5721	0.50137	0	2	2	2	1	0	3	3086.42	2591.14	495.287
TCGA-CG-5723	5.83836	0	1	2	2	2	0	3	2172.8	1930.32	242.48
TCGA-CG-5725	1.25205	1	1	1	1	2	0	3	-1321.98	-412.307	-909.677
TCGA-CG-5726	2.4137	1	1	1	1	2	0	2	-1085.18	85.6878	-1170.87
TCGA-D7-6522	0.575342	0	1	1	1	1	0	3	4829.81	2949.96	1879.85
TCGA-D7-6524	0.0575342	0	1	2	1	1	0	3	2822.73	1581.47	1241.26
TCGA-D7-6526	0.550685	0	2	2	2	2	1	2	-444.67	155.537	-600.207
TCGA-D7-6528	0.139726	0	1	1	1	2	1	2	-886.88	37.1785	-924.058
TCGA-D7-6818	0.339726	0	1	2	2	1	0	3	2682.27	1518.71	1163.57
TCGA-D7-6822	0.358904	0	1	1	1	2	0	2	-61.5732	407.305	-468.879
TCGA-D7-8574	0.350685	0	1	2	2	2	0	3	4231.34	2688.34	1543
TCGA-D7-8575	0.0191781	0	2	2	2	2	0	3	1195.68	1404.83	-209.155
TCGA-D7-8576	0.268493	0	2	2	2	1	1	3	613.17	626.702	-13.5326
TCGA-D7-8578	0.438356	0	1	1	1	2	0	2	1728.56	847.851	880.709
TCGA-D7-A4YU	0.575342	0	2	2	2	2	0	3	2613.16	2103.67	509.482
TCGA-D7-A4YX	0.668493	0	2	2	2	2	0	3	989.252	1385.07	-395.818
TCGA-D7-A4Z0	0.405479	0	1	2	2	1	1	3	2223.56	1656.37	567.19
TCGA-D7-A6EX	0.942466	0	2	2	2	2	1	3	-769.749	-229.913	-539.836
TCGA-D7-A6EY	0.953425	1	2	2	2	2	1	3	2354.46	2040.77	313.69
TCGA-D7-A6F0	0.246575	0	1	1	1	2	1	3	336.433	857.954	-521.521
TCGA-D7-A74A	0.616438	0	2	2	2	2	1	2	-585.749	591.309	-1177.06
TCGA-F1-A448	0.690411	0	2	2	2	2	0	3	2504.76	1783.31	721.451
TCGA-F1-A72C	0.676712	0	2	1	1	2	0	2	1569.55	1152.62	416.935
TCGA-FP-7829	0.0164384	0	2	2	2	2	0	2	523.775	388.474	135.301
TCGA-FP-8209	4.96164	1	1	1	1	1	0	3	4119.38	2487.48	1631.9
TCGA-FP-8210	0.419178	1	2	2	2	1	0	3	3993.96	2444.11	1549.85
TCGA-FP-A9TM	0.517808	0	1	2	1	2	0	2	526.683	1497.03	-970.347
TCGA-HF-A5NB	1.50685	0	2	2	2	2	1	3	-446.234	574.675	-1020.91
TCGA-HU-8602	0.950685	0	2	1	2	1	1	3	1672.08	1666.08	5.99697
TCGA-HU-8604	1.00822	0	2	1	1	2	1	2	2904.01	2268.15	635.856
TCGA-HU-A4G2	2.02466	0	2	2	2	1	0	3	898.449	977.872	-79.4228
TCGA-HU-A4GP	0.747945	0	1	2	1	2	1	2	-213.937	344.67	-558.607
TCGA-HU-A4GQ	0.00821918	1	2	2	2	2	0	2	1039.01	825.928	213.083
TCGA-HU-A4GU	0.520548	0	2	2	2	2	0	3	-616.536	189.416	-805.952
TCGA-HU-A4GX	0.849315	0	2	2	2	2	1	3	1063.06	1568.4	-505.342
TCGA-HU-A4H0	0.175342	0	2	2	2	2	0	3	946.042	1557.9	-611.859
TCGA-HU-A4H3	1.6137	0	2	2	2	1	1	3	-61.4661	556.646	-618.112
TCGA-HU-A4H4	1.47397	0	1	2	2	1	1	3	1494.22	1674.79	-180.573
TCGA-HU-A4H6	0.805479	0	2	2	2	2	1	2	1284.09	1366.53	-82.4477
TCGA-HU-A4HD	2.28493	0	2	2	2	2	0	2	-135.074	139.493	-274.568
TCGA-IN-7806	0.572603	0	2	2	2	1	0	3	-685.46	103.302	-788.761
TCGA-IN-8663	0.282192	1	1	2	2	2	0	3	-940.545	-114.677	-825.868
TCGA-IN-A6RL	0.432877	0	1	2	1	2	0	2	-70.3102	539.519	-609.829
TCGA-IN-A6RN	1.09041	0	1	2	1	2	1	2	-814.452	197.729	-1012.18
TCGA-IN-A6RR	0.561644	1	2	2	2	2	0	3	-364.415	450.964	-815.379
TCGA-IN-A7NT	0.463014	0	2	2	2	2	1	3	-94.2523	195.057	-289.309
TCGA-IN-AB1X	0.520548	0	2	1	1	2	1	3	811.449	1519.16	-707.706
TCGA-KB-A6F7	4.30685	0	1	2	1	1	1	3	758.772	1426.52	-667.744
TCGA-MX-A5UJ	0.375342	0	2	2	2	2	1	3	1046.46	691.048	355.409
TCGA-RD-A7BT	0.717808	1	2	2	2	2	0	3	-720.805	457.96	-1178.77
TCGA-RD-A8MW	3.1589	1	2	2	2	2	0	3	2938.12	1953.11	985.013
TCGA-RD-A8N1	9.6411	0	2	2	2	2	0	3	2902.51	2370.88	531.632
TCGA-RD-A8N2	9.69863	0	1	1	1	1	1	3	2022.49	1049.89	972.602
TCGA-RD-A8N4	5.94795	0	2	2	2	1	1	3	1898.76	1151.31	747.453
TCGA-RD-A8N6	0.745205	1	1	2	2	2	1	3	-68.1411	65.9273	-134.068
TCGA-RD-A8N9	2.96712	0	1	2	1	2	1	3	2869.98	1529.41	1340.57
TCGA-RD-A8NB	1.40548	1	2	2	2	2	1	3	2170.32	1679.88	490.442
TCGA-SW-A7EB	0.482192	0	2	2	2	1	0	2	462.143	1018.24	-556.102
TCGA-VQ-A8DU	0.454795	1	2	2	2	2	0	2	157.232	414.628	-257.396
TCGA-VQ-A8E0	1.53973	1	2	2	2	2	0	3	-41.9123	759.631	-801.543
TCGA-VQ-A8P3	1.98082	0	2	2	2	2	0	2	591.769	563.935	27.834
TCGA-VQ-A8P5	0.643836	1	2	1	1	2	0	3	870.661	741.424	129.237
TCGA-VQ-A8PD	1.3589	1	2	2	2	2	0	2	2760.92	2231.65	529.267
TCGA-VQ-A8PE	1.15616	0	2	2	2	2	0	3	342.748	814.277	-471.529
TCGA-VQ-A8PF	0.208219	1	2	2	2	2	0	3	3157.59	2430.85	726.736
TCGA-VQ-A8PK	1.48767	1	2	2	2	1	0	2	69.7441	439.415	-369.671
TCGA-VQ-A8PP	1.95068	1	2	2	2	2	0	2	832.254	863.823	-31.569
TCGA-VQ-A91K	4.10411	0	2	2	2	2	0	2	1138.05	1133.27	4.77576
TCGA-VQ-A91Z	3.68767	0	2	2	2	2	1	2	-2448.35	-752.582	-1695.77
TCGA-VQ-A927	0.547945	1	2	2	2	2	0	1	494.065	716.615	-222.549
TCGA-VQ-A94R	3.54521	1	2	2	2	2	0	2	1225.36	725.796	499.566
TCGA-VQ-A94T	0.936986	1	2	2	2	2	0	3	-1101.97	-327.263	-774.708
TCGA-VQ-AA64	1.53425	1	2	2	2	2	0	2	502.678	177.78	324.898
TCGA-VQ-AA68	3.33973	0	2	2	2	1	1	2	-221.661	732.904	-954.565
TCGA-VQ-AA69	1.48493	0	2	2	2	1	0	2	-338.94	635.989	-974.93
TCGA-VQ-AA6A	2.32329	0	2	2	2	1	0	2	-1085.74	-40.1749	-1045.57
TCGA-VQ-AA6D	1.4274	0	2	2	2	1	1	2	-1667.41	-275.539	-1391.88
TCGA-VQ-AA6J	1.7589	0	2	2	2	2	0	3	1790.16	1739.17	50.9968
