# Supplementary material for: Machine learning-based identification of a novel prognosis-related long noncoding RNA signature for gastric cancer
Source: Front Cell Dev Biol. 2022 Nov 11;10:1017767. doi: 10.3389/fcell.2022.1017767 (PMC9691877; doi:10.3389/fcell.2022.1017767)
Supplement: Supplementary file 2 [file Table3.XLSX]

## Sheet: Table_riskscore_correlation_box
TCGA-VQ-A91N
TCGA-F1-6874
TCGA-BR-8690
TCGA-RD-A8N5
TCGA-VQ-A8P8
TCGA-VQ-A8PX
TCGA-BR-A4J9
TCGA-RD-A7BW
TCGA-CG-4441
TCGA-VQ-A8E2
TCGA-VQ-AA6G
TCGA-BR-7958
TCGA-BR-A4PF
TCGA-BR-8384
TCGA-RD-A7C1
TCGA-CG-4466
TCGA-CG-5734
TCGA-BR-6563
TCGA-BR-6707
TCGA-IN-A7NU
TCGA-HU-A4G3
TCGA-VQ-A8DT
TCGA-HU-A4GJ
TCGA-HU-A4GH
TCGA-BR-A4J4
TCGA-HU-A4GC
TCGA-HU-A4HB
TCGA-VQ-A91X
TCGA-KB-A93H
TCGA-RD-A8N0
TCGA-VQ-A92D
TCGA-D7-5578
TCGA-BR-7704
TCGA-CD-8535
TCGA-KB-A93J
TCGA-BR-8368
TCGA-HU-A4GT
TCGA-BR-8367
TCGA-D7-6521
TCGA-BR-8686
TCGA-VQ-A8P2
TCGA-D7-6520
TCGA-BR-6802
TCGA-HU-8249
TCGA-VQ-A91U
TCGA-B7-A5TI
TCGA-BR-8682
TCGA-IN-A6RS
TCGA-VQ-AA6F
TCGA-D7-8579
TCGA-HU-A4GD
TCGA-BR-8286
TCGA-D7-A6EZ
TCGA-VQ-A8DV
TCGA-D7-A6F2
TCGA-BR-6705
TCGA-HU-A4G9
TCGA-BR-8081
TCGA-VQ-A91E
TCGA-HU-A4GF
TCGA-BR-8484
TCGA-BR-8369
TCGA-CG-5732
TCGA-D7-8573
TCGA-BR-6452
TCGA-BR-8380
TCGA-BR-A4J6
TCGA-VQ-A91Y
TCGA-BR-6709
TCGA-BR-8678
TCGA-MX-A5UG
TCGA-HU-A4G8
TCGA-VQ-A925
TCGA-BR-8676
TCGA-VQ-A8E3
TCGA-BR-6565
TCGA-BR-6803
TCGA-D7-A747
TCGA-RD-A8MV
TCGA-CD-A487
TCGA-D7-6519
TCGA-HU-A4GY
TCGA-BR-8296
TCGA-CG-4437
TCGA-BR-8080
TCGA-VQ-A8PU
TCGA-BR-8373
TCGA-BR-7722
TCGA-D7-6815
TCGA-D7-6525
TCGA-VQ-A94O
TCGA-CD-8525
TCGA-IN-AB1V
TCGA-CG-4436
TCGA-VQ-A91A
TCGA-HU-8244
TCGA-RD-A7BS
TCGA-VQ-A91Q
TCGA-BR-6566
TCGA-VQ-A91V
TCGA-VQ-A91D
TCGA-BR-8590
TCGA-HU-A4H2
TCGA-BR-6458
TCGA-BR-A4J5
TCGA-IN-A6RJ
TCGA-HU-8610
TCGA-CG-5718
TCGA-MX-A663
TCGA-D7-8570
TCGA-BR-8284
TCGA-VQ-A924
TCGA-IN-8462
TCGA-BR-7723
TCGA-VQ-A8PH
TCGA-HU-8608
TCGA-D7-5577
TCGA-D7-8572
TCGA-IN-A6RI
TCGA-D7-A6EV
TCGA-VQ-A922
TCGA-BR-8483
TCGA-BR-A44T
