# Supplementary material for: Machine learning-based identification of a novel prognosis-related long noncoding RNA signature for gastric cancer
Source: Front Cell Dev Biol. 2022 Nov 11;10:1017767. doi: 10.3389/fcell.2022.1017767 (PMC9691877; doi:10.3389/fcell.2022.1017767)
Supplement: Supplementary file 3 [file Table9.XLSX]

## Sheet: Table_gseaplot_wikiPathways_sta
	ID	Description	setSize	enrichmentScore	NES	pvalue	p.adjust	qvalues	rank	leading_edge	core_enrichment
WP5087	WP5087	Malignant pleural mesothelioma	433	0.435057	1.4756	0.001001	0.00709957	0.00415584	3833	tags=36%, list=22%, signal=29%	ITGB2/SFRP2/CCL5/CSF1R/IDO1/CCL4/SFRP4/CXCL10/MMP9/PIK3CD/RASSF2/SERPINF1/MAP4K1/CASP1/ITGA4/PIK3CG/PDGFRB/FN1/MMP2/RASSF4/CD274/IGF2/RASSF5/CTHRC1/TGFB1/MMP14/CDH11/MDM2/WNT2/MAP3K1/LAMA2/CD44/WNT7B/SPARC/SFRP1/NLRP3/MAP3K3/FGF7/CXCL12/STAT1/ITGAV/ITGA2/UHRF1/LEF1/PLAU/FZD8/SP1/WNT2B/BCL2/ADAMTS1/COL4A4/FGFR2/LGALS9/MCL1/FZD2/CCL2/RPS6KA3/APC/PTEN/FZD1/VEGFC/CSF1/KIT/CSNK1A1/AKT3/KDM6A/DKK2/HCFC…
WP3888	WP3888	VEGFA-VEGFR2 signaling pathway	420	0.415779	1.40871	0.001002	0.00709957	0.00415584	4990	tags=44%, list=28%, signal=32%	CYBB/NCF2/FN1/MMP2/NCF1/MMP14/EGR1/ETS1/FMNL3/TNXB/MDM2/DUSP5/FAS/PLAUR/SMARCA2/IGFBP3/QKI/ICAM1/FSCN1/TMSB4X/TXNIP/STAT1/ITGAV/PIK3R1/HDAC7/PRKCB/MYH9/NRP2/PLAU/FGD5/MEF2C/BCL2/PTK2B/ADAMTS1/S1PR1/TXNDC5/RAPGEF1/FRS2/HERPUD1/CCL2/RAB37/PRKD2/NAP1L1/FBXW11/PTPRJ/EEA1/LIMK1/ENG/RAP1B/PTPN6/CAPN2/ALB/EPS15/FGB/TNFRSF25/HBEGF/PLCG1/TMOD3/NCK1/NOS3/PTPN1/DNAJB9/EGR3/MAP3K5/NFATC2/CSK/FOXO1/HLX/MMRN2/…
WP4172	WP4172	PI3K-Akt signaling pathway	339	0.499654	1.67942	0.00100806	0.00709957	0.00415584	3038	tags=31%, list=17%, signal=26%	THBS2/CSF1R/COL1A1/IL2RB/COL1A2/JAK3/COL6A3/THBS1/PIK3CD/ITGA11/THBS4/ITGA4/PIK3CG/PDGFRB/FN1/PIK3R5/IL7R/SPP1/IGF2/ITGB7/TLR4/IL2RG/IL2RA/COL6A2/CSF3R/VWF/TNXB/MDM2/GNB4/DDIT4/TLR2/LAMA2/SYK/JAK2/TNC/FASLG/COMP/PIK3R6/PIK3AP1/COL6A1/GNG2/BCL2L11/FGF7/ITGAV/PIK3R1/OSM/CD19/ITGA2/IFNAR2/CREB3L2/F2R/BCL2/SGK1/COL4A4/FGFR2/MCL1/PTEN/VEGFC/LPAR5/CSF1/KIT/IL3RA/GNGT2/AKT3/OSMR/LPAR1/ITGB6/PDGFRA/NOS3/…
WP3932	WP3932	Focal adhesion: PI3K-Akt-mTOR-signaling pathway	302	0.527344	1.76363	0.00100908	0.00709957	0.00415584	3038	tags=33%, list=17%, signal=28%	ITGB2/ITGAL/THBS2/ITGAX/CSF1R/COL1A1/IL2RB/COL3A1/COL1A2/JAK3/COL11A1/THBS1/COL5A1/PIK3CD/ITGA11/THBS4/ITGA4/PIK3CG/PDGFRB/FN1/PIK3R5/IL7R/COL5A2/SPP1/ITGB7/IL2RG/IL2RA/COL6A2/CSF3R/VWF/TNXB/MDM2/GNB4/DDIT4/SLC2A3/LAMA2/JAK2/TNC/COMP/GNG2/FGF7/ITGAV/PIK3R1/COL5A3/OSM/ITGA2/IFNAR2/ITGAE/CREB3L2/F2R/PIK3IP1/PFKFB3/COL4A4/FGFR2/PTEN/VEGFC/LPAR5/CSF1/KIT/IL3RA/GNGT2/AKT3/OSMR/LPAR1/ITGB6/PDGFRA/NOS3/…
WP455	WP455	GPCRs, class A rhodopsin-like	250	0.454518	1.50517	0.0010142	0.00709957	0.00415584	3984	tags=25%, list=23%, signal=19%	FPR3/C3AR1/CCR5/PTAFR/P2RY10/CCR1/CXCR4/CXCR3/CMKLR1/GPR68/GPR34/CCR7/CCR4/GPR174/CCR2/SUCNR1/GPR171/FPR1/GPR65/GPR25/P2RY13/XCR1/CCR8/F2R/APLNR/CX3CR1/LPAR5/P2RY11/GPR18/P2RY12/PTGFR/GPR15/OPRL1/GPR87/CYSLTR2/LTB4R/CYSLTR1/CCRL2/FPR2/CNR2/HRH2/GPR1/ADRA2A/CXCR5/GPR173/CXCR2/ADORA1/P2RY6/AVPR1A/PTGER4/LPAR6/PTGDR/NMUR2/HCAR3/C5AR2/HTR1B/GPR161/PTGIR/HTR2A/HTR7/MC1R/GPR75
WP4754	WP4754	IL-18 signaling pathway	266	0.449501	1.48888	0.00101729	0.00709957	0.00415584	3048	tags=32%, list=17%, signal=27%	CCL18/CCL5/COL1A1/COL3A1/CCL4/COL1A2/PLA2G7/NCF2/CCL19/S1PR4/MMP9/HMOX1/TIMP3/PTPN7/FN1/MMP2/LCK/NCF1/SPP1/TGM2/IL2RA/CCL3/MMP14/IL18BP/TNFAIP3/TIMP1/FAS/TRAF1/ICAM1/GRN/BIRC3/FASLG/IRF1/LTB/CD83/TMSB4X/TNFAIP2/TBX21/PIK3R1/B2M/PRKCB/SOCS3/CFLAR/SP1/BCL2/IFNG/RUNX2/RASA3/KIFC3/CCL2/IL18R1/PTEN/IL18/CETP/PLCG1/KLF2/IRAK1/MMP13/PKN1/TP53/CXCL16/NFKB2/JUN/IL18RAP/NFKB1/IL10/PPP1R13L/KITLG/CLDN1/CHUK…
WP306	WP306	Focal adhesion	197	0.548667	1.7936	0.00102354	0.00709957	0.00415584	3064	tags=36%, list=17%, signal=30%	THBS2/COL1A1/COL1A2/HCK/THBS1/VAV1/PIK3CD/FGR/RAC2/ITGA11/THBS4/ITGA4/PDGFRB/FN1/COL5A2/SPP1/ITGB7/COL6A2/VWF/TNXB/LAMA2/PARVG/TNC/BIRC3/COMP/DIAPH1/FLNA/ITGAV/PIK3R1/PRKCB/COL5A3/ITGA2/BCL2/COL4A4/RAPGEF1/PTEN/VEGFC/XIAP/AKT3/RAP1B/CAPN2/DOCK1/ITGB6/PRKCG/PDGFRA/JUN/RELN/SOS1/TLN1/ELK1/BLK/LAMB3/CCND2/LAMA4/IGF1R/LAMB2/VTN/HGF/FLT1/FYN/LAMA3/MAP2K1/PAK2/ITGB8/IGF1/PIK3R3/PIK3CA/PIK3CB/PXN/PPP1R1…
WP5115	WP5115	Network map of SARS-CoV-2 signaling pathway	213	0.618256	2.02849	0.00102669	0.00709957	0.00415584	2001	tags=37%, list=11%, signal=33%	CXCL9/APOC1/CCL5/CD8A/CXCL13/CD163/CD4/CCL4/CCR5/CD14/CXCL10/CD2/OAS2/CFH/BST2/DUSP1/CD3E/SERPINE1/FN1/LCK/CD3G/C1R/CCL21/C1S/CCL3/IL16/ZAP70/EGR1/CD247/CTSD/CCL22/DDIT4/IGFBP3/CTSZ/JAK2/CARD11/APOL1/BTN3A1/IGLL1/CCL11/NLRP3/CD8B/NLRP1/CXCL12/IFIH1/STAT1/SELP/IFI44L/IFIT1/CTSB/COL7A1/PRKCQ/CFI/TNFSF10/JUNB/IFNG/MX1/CCL2/CCL8/DDX58/TGFBR2/IL18/PTPN6/ALB/CAMK4/FGB/MMP25/LRG1/IL1A/IRAK1/SKAP1/LGALS3…
WP4223	WP4223	Ras signaling	179	0.501082	1.62697	0.00102881	0.00709957	0.00415584	3271	tags=37%, list=18%, signal=30%	PLA2G2D/CSF1R/RASAL3/PIK3CD/RAC2/PDGFRB/RASSF5/ZAP70/RASGRP1/ETS1/GNB4/TIAM1/PLA1A/FASLG/PLCG2/KSR1/GNG2/RASA1/PIK3R1/MRAS/PRKCB/RASA3/RGL1/RASAL1/RASGRP3/FGFR2/RASGRP4/CALML5/STK4/RASA2/KIT/RASAL2/GNGT2/AKT3/RAP1B/PLCG1/PRKCG/PDGFRA/SHOC2/FLT4/CALML3/NFKB1/SOS1/ELK1/IGF1R/RASGRP2/NGFR/CHUK/FLT1/EXOC2/NRAS/ARF6/MAP2K1/PAK2/FLT3/REL/TEK/PIK3R3/PIK3CA/PIK3CB/NF1/RAPGEF5/ABL2/PAK3/SHC3/GNG7
WP2877	WP2877	Vitamin D receptor pathway	167	0.469858	1.51822	0.00103093	0.00709957	0.00415584	1915	tags=27%, list=11%, signal=24%	CD14/PRDM1/SLC37A2/LRRC25/ALOX5/ITGAM/TIMP3/S100A9/CD40/SPP1/IRF4/TGFB1/RASGRP1/TNFAIP3/MYO9B/TIMP2/IGFBP3/GXYLT2/DUSP10/IGFBP5/IRF5/NRIP1/SFRP1/STS/CTLA4/PRKCQ/VDR/TNFSF4/S100A4/JUNB/THBD/S100A8/SULT1C2/KRT16/LGALS9/TREM1/CLEC16A/CEBPA/LPGAT1/MX2/PNOC/NINJ1/BTLA/NFATC2/FOXO1
WP3929	WP3929	Chemokine signaling pathway	163	0.62207	2.00542	0.00103627	0.00709957	0.00415584	3369	tags=49%, list=19%, signal=40%	CXCL9/CCL5/CXCL13/CCL4/JAK3/HCK/WAS/VAV1/CXCL10/CCL19/CCR1/DOCK2/PREX1/CXCR4/PIK3CD/CXCR3/FGR/RAC2/ADCY7/PIK3CG/PIK3R5/NCF1/PLCB2/CCL21/STAT2/ITK/CXCL11/CCR7/CCL3/CCR4/ELMO1/CXCR6/GNB4/CCR2/CCL22/JAK2/TIAM1/CCL11/GNG2/CXCL12/XCR1/STAT1/PIK3R1/CCR8/CCL25/PRKCB/PRKX/GNAI2/CCL17/PTK2B/CX3CL1/CX3CR1/GNGT2/AKT3/RAP1B/CCL24/ADCY6/CSK/CXCL16/NFKB1/SOS1/ADCY4/RASGRP2/CHUK/NRAS/MAP2K1/GRK6/CXCR5/PIK3R3/PI…
WP4666	WP4666	Hepatitis B infection	150	0.574548	1.84302	0.00104058	0.00709957	0.00415584	4373	tags=51%, list=25%, signal=39%	JAK3/MMP9/PIK3CD/STAT2/TLR4/TGFB1/STAT5A/FAS/EGR2/MAP3K1/TLR2/JAK2/FASLG/TGFB3/IFIH1/STAT1/PIK3R1/PRKCB/STAT4/CREB3L2/BCL2/PTK2B/IRF7/TYK2/HSPG2/DDX58/APAF1/TGFBR2/AKT3/CASP10/TLR3/PRKCG/IRAK1/EGR3/NFATC2/NFATC3/IRAK4/TBK1/JUN/CREB1/NFKB1/TGFBR1/SOS1/ELK1/JAK1/NFATC1/CHUK/CREBBP/NRAS/DDB2/IKBKE/MAP2K1/MYD88/EP300/IFNAR1/PIK3R3/PIK3CA/PIK3CB/TICAM1/DDX3X/ARAF/ATF2/BAX/TRAF3/MAPK8/STAT6/IKBKG/STAT3…
WP366	WP366	TGF-beta signaling pathway	132	0.500024	1.59698	0.00104712	0.00709957	0.00415584	5022	tags=47%, list=28%, signal=34%	COL1A2/THBS1/MAP4K1/FN1/DAB2/TGFB1/ZEB2/ETS1/FOXP3/TNC/PIK3R1/ITGA2/FOSB/SP1/JUNB/MEF2C/RUNX2/TGFBR2/SKIL/PML/ZFYVE16/STAMBPL1/SKI/TP53/RBL2/JUN/NEDD9/BTRC/SMAD7/TGFBR1/SOS1/PDK1/RNF111/CREBBP/ZEB1/CDKN2B/MAP2K1/PAK2/EP300/ATF3/RBL1/ATF2/MEF2A/MMP12/ITCH/MAPK8/KLF11/GRB2/MAP3K7/FOS/SMURF2/SHC1/MAP2K4/TRAF6/RHOA/HGS/KLF6/MAP2K2/SMURF1/SIK1/NUP153/LIMK2
WP2380	WP2380	Brain-derived neurotrophic factor (BDNF) signaling pathway	143	0.50031	1.60044	0.00104822	0.00709957	0.00415584	4099	tags=41%, list=23%, signal=32%	NCF2/KCNA3/NCF1/SPP1/STAT5A/EGR1/SIRPA/EGR2/MAP3K1/JAK2/TIAM1/KSR1/BCL2L11/MARCKS/STAT1/PIK3R1/MEF2C/PTK2B/DLG1/FRS2/SH2B2/RPS6KA3/APC/CAMK4/RHOG/PLCG1/NCK1/SORT1/CDKL5/JUN/CREB1/NFKB1/ELK1/DPYSL2/NGFR/CHUK/FYN/ACACB/MAP2K1/TSC2/DOK5/MAP3K2/ADAM17/SHC3/PPP2CA/PRKCD/MEF2A/EEF2/CYFIP1/MAPK7/RPS6KA1/MAPK8/IRS1/IKBKG/STAT3/CAMK1/STAT5B/CDK5R1/GRB2
WP4630	WP4630	Measles virus infection	134	0.6087	1.94338	0.00104932	0.00709957	0.00415584	3011	tags=43%, list=17%, signal=36%	IL2RB/JAK3/CD3D/OAS2/PIK3CD/CD3E/CD3G/CD209/STAT2/TLR4/IL2RG/IL2RA/TLR7/TNFAIP3/STAT5A/MSN/FAS/TLR2/FCGR2B/CD28/FASLG/OAS3/SLAMF1/IFIH1/STAT1/PIK3R1/IFNAR2/BCL2/MX1/IRF7/TYK2/DDX58/APAF1/IL1A/IRAK1/OAS1/TP53/IRAK4/TBK1/NFKB2/JUN/EIF2AK2/NFKB1/CCND2/JAK1/CHUK/IKBKE/BBC3/CBLB/MYD88/EIF2AK3/IFNAR1/CDK6/HSPA6/PIK3R3/PIK3CA/PIK3CB
WP5095	WP5095	Overview of proinflammatory and profibrotic mediators	128	0.593007	1.8895	0.00105042	0.00709957	0.00415584	1775	tags=31%, list=10%, signal=28%	CCL18/CXCL9/CCL5/CXCL13/CCL4/TNFSF13B/CXCL10/CCL19/MMP9/CCL4L1/CCL4L2/SPP1/CCL21/CXCL11/TGFB1/CCL3/IL1RN/CCL3L1/CCL3L3/CCL3L1/CCL3L3/EBI3/CCL22/XCL2/CCL11/CXCL12/CCL13/CCL25/OSM/CCL23/CCL17/IFNG/CX3CL1/CCL2/LTA/CCL8/CSF1/IL18/CCL24/IL1A
WP2431	WP2431	Spinal cord injury	117	0.538928	1.70019	0.00106838	0.00709957	0.00415584	2472	tags=28%, list=14%, signal=24%	C1QB/FCGR2A/FCGR2C/TNFSF13B/CXCL10/MMP9/VCAN/CHST11/AIF1/LILRB2/TLR4/TGFB1/EGR1/CCR2/VIM/LILRB3/LOC102725035/ICAM1/IL1R1/LTB/SELP/XYLT1/SLIT2/SLIT3/IFNG/CCL2/IL1A/TP53/CD47/LTB4R/NOX4/NGFR/ANXA1
WP4217	WP4217	Ebola virus infection in host	109	0.595005	1.86378	0.00107991	0.00709957	0.00415584	3021	tags=40%, list=17%, signal=34%	HAVCR2/PIK3CD/BST2/ITGA4/CD209/TLR4/CD300A/AXL/CLEC10A/TIAM1/FLNA/STAT1/ITGAV/PIK3R1/CTSB/SOCS3/ITGA2/NPC1/IRF7/ICAM3/GAS6/RELB/DDX58/RASA2/MERTK/EPS15/ICAM2/TIMD4/TBK1/NFKB2/EIF2AK2/NFKB1/IQGAP1/IGF1R/CREBBP/NPC2/IKBKE/REL/VPS39/EP300/PIK3R3/PIK3CA/PIK3CB/ADAM17
WP5090	WP5090	Complement system in neuronal development and plasticity	104	0.674351	2.11315	0.00108225	0.00709957	0.00415584	2086	tags=40%, list=12%, signal=36%	ITGB2/C3/C1QB/C1QC/ITGAX/C5AR1/C1QA/C3AR1/ITGAM/CFH/SERPING1/C1R/C1S/TGFB1/C7/AXL/CFD/FAS/C2/C8G/ATP8B2/FASLG/C4A/TGFB3/COLEC12/ITGAV/ATP11C/CFI/IFNG/CX3CL1/CX3CR1/GAS6/XIAP/CR1/APAF1/FCN1/MERTK/CASP10/SUSD4/C4B/CASP7/C4BPA
WP75	WP75	Toll-like receptor signaling pathway	102	0.669117	2.09263	0.00108225	0.00709957	0.00415584	3056	tags=43%, list=17%, signal=36%	CXCL9/CCL5/CCL4/LY96/CD14/CXCL10/PIK3CD/CD86/PIK3CG/CD40/PIK3R5/TLR8/SPP1/TLR4/CXCL11/CCL3/TLR7/TLR1/TLR2/IRF5/TLR6/STAT1/PIK3R1/CD80/IFNAR2/IRF7/TLR5/AKT3/TLR3/IRAK1/TAB3/IRAK4/TBK1/JUN/NFKB1/CHUK/IKBKE/MAP2K1/MYD88/IFNAR1/PIK3R3/PIK3CA/PIK3CB/TICAM1
WP69	WP69	T-cell receptor signaling pathway	89	0.709158	2.19149	0.00108932	0.00709957	0.00415584	2762	tags=56%, list=16%, signal=48%	CD8A/CD4/CCR5/WAS/CD3D/VAV1/MAP4K1/LCP2/CD3E/LCK/CD3G/IRF4/ITK/TGFB1/SH2B3/ZAP70/PSTPIP1/GATA3/CD247/FAS/VIM/CD28/CARD11/GRAP2/CD83/ICOS/PIK3R1/PRKCQ/PTK2B/TNFRSF9/MAP3K14/IL15RA/PLCG1/IL1A/NCK1/SKAP1/NFATC2/JUN/CBL/CREB1/MALT1/NFKB1/SOS1/ITPR1/NFATC1/CHUK/FYN/MAP2K1/CBLB/REL
WP23	WP23	B cell receptor signaling pathway	97	0.668493	2.07134	0.00109769	0.00709957	0.00415584	4140	tags=65%, list=23%, signal=50%	PTPRC/CD79A/HCLS1/VAV1/RAC2/MAP4K1/PIK3CG/LAT2/LCK/IRF4/INPP5D/BTK/CD79B/ETS1/SYK/BLNK/DAPP1/CARD11/PLCG2/PIK3AP1/CD22/PIK3R1/PRKCB/CD19/MEF2C/RASGRP3/RAPGEF1/PTPN6/PLCG1/NCK1/NFATC2/FOXO1/NFATC3/JUN/CBL/CREB1/BCL6/MALT1/NFKB1/SOS1/ELK1/BLK/CHUK/FYN/MAP2K1/REL/SH3BP2/ATF2/LYN/PRKCD/RPS6KA1/MAPK8/KLF11/PTPN18/MAX/CRKL/IKBKG/BCL10/GAB2/GRB2/MAP3K7/PIP5K1C/CD81
WP2806	WP2806	Complement system	97	0.71945	2.22923	0.00109769	0.00709957	0.00415584	1715	tags=41%, list=10%, signal=37%	ITGB2/FCGR3A/C3/ITGAX/C5AR1/C3AR1/SELPLG/WAS/THBS1/VSIG4/GNA15/F13A1/CFH/SERPING1/SELL/CD40/SPP1/C1R/C1S/C7/DCN/CFD/PLAUR/FPR1/TLR2/C2/ICAM1/C4A/SELP/CD19/ITGA2/CFI/GNAI2/CD93/CR1/CSNK1A1/FCN1/ALB/FGB/ICAM2
WP5055	WP5055	Burn wound healing	97	0.697351	2.16076	0.00109769	0.00709957	0.00415584	2176	tags=49%, list=12%, signal=44%	SFRP2/COL1A1/COL1A2/FBN1/LY96/MMP9/CXCR4/F13A1/ADAM12/CD3E/INHBA/S100A9/PDGFRB/FN1/MMP2/TLR8/TLR4/TGFB1/SNAI2/TLR7/TNFAIP3/TLR1/DCN/TIMP2/TIMP1/VIM/TLR2/ICAM1/TNC/NOD2/SPARC/TGFB3/CXCL12/TLR6/BCL2/SLURP1/FGFR2/CCL2/TLR5/TLR3/IL1A/MMP13/CD248/TP53/ELN/CNN2/NOD1/NFKB1
WP4298	WP4298	Acute viral myocarditis	85	0.587382	1.80664	0.00110375	0.00709957	0.00415584	3384	tags=45%, list=19%, signal=36%	ITGB2/ITGAL/CD4/CCR5/MMP9/CXCR4/RAC2/CASP1/AIF1/TLR4/TGFB1/LAMA2/NOD2/RASA1/STAT1/PIK3R1/CD80/BCL2/IFNG/SOCS1/CD40LG/TLR5/CASP2/TLR3/NFKB2/CASP7/CREB1/IL10/SOS1/PTCRA/JAK1/FYN/TICAM1/SGCD/ABL2/EIF4G1/PYCARD/BAX
WP5098	WP5098	T-cell activation SARS-CoV-2	85	0.650069	1.99945	0.00110375	0.00709957	0.00415584	2871	tags=52%, list=16%, signal=44%	CD4/CD3D/CCL19/PIK3CD/CD86/LCP2/CD3E/LCK/CD3G/IL12RB1/ZAP70/RASGRP1/CD247/JAK2/CD28/CARD11/GRAP2/ICOS/PIK3R1/CTLA4/PRKCQ/STAT4/CD80/IFNAR2/IFNG/TYK2/LTA/IL18R1/PTEN/PLCG1/TP53/JUN/MALT1/NFKB1/SOS1/ITPR1/NFATC1/CHUK/FYN/MAP2K1/TSC2/IL23A/MYD88/IFNAR1
WP254	WP254	Apoptosis	84	0.585845	1.79925	0.00110742	0.00709957	0.00415584	2476	tags=44%, list=14%, signal=38%	PRF1/CASP1/IGF2/IRF4/GZMB/MDM2/FAS/MAP3K1/TRAF1/IRF5/BIRC3/FASLG/IRF1/BCL2L11/TNFRSF1B/PIK3R1/CFLAR/TNFSF10/BCL2/IRF7/MCL1/LTA/XIAP/APAF1/CASP2/HELLS/CASP10/TNFRSF25/SCAF11/TP53/JUN/CASP7/BNIP3L/TP63/NFKB1/IGF1R/CHUK
WP4538	WP4538	Regulatory circuits of the STAT3 signaling pathway	78	0.622252	1.88948	0.00111982	0.00709957	0.00415584	1919	tags=36%, list=11%, signal=32%	PTPRC/IL10RA/IL2RB/CSF2RA/CSF2RB/JAK3/PDGFRB/IL7R/IL2RG/IL2RA/CSF3R/IL21R/JAK2/IL6ST/PRKCB/SOCS3/IFNAR2/F2R/DUSP2/IL20RB/TYK2/IL3RA/IL15RA/OSMR/IL27RA/IL9R/PDGFRA/IL6R
WP24	WP24	Peptide GPCRs	72	0.612411	1.83862	0.00113122	0.00709957	0.00415584	1385	tags=21%, list=8%, signal=19%	FPR3/C5AR1/C3AR1/CCR5/CCR1/CXCR4/CXCR3/CCR7/CCR4/CXCR6/CCR2/FPR1/CCR8/ATP8A1/CX3CR1
WP4341	WP4341	Non-genomic actions of 1,25 dihydroxyvitamin D3	70	0.643393	1.93115	0.00113507	0.00709957	0.00415584	2584	tags=44%, list=15%, signal=37%	OAS2/CD40/TLR8/PLCB2/STAT2/TLR4/ETS1/TLR2/NOD2/PLCG2/PRKCH/STAT1/IFI44L/PRKCB/PRKCQ/VDR/SP1/RSAD2/IFNG/CCL2/TYK2/CD40LG/RELB/IFI27L2/PRKCG/NFKB2/JUN/NFKB1/ISG15/JAK1/NRAS
WP2328	WP2328	Allograft rejection	69	0.765065	2.29658	0.00113636	0.00709957	0.00415584	2002	tags=52%, list=11%, signal=46%	C3/CXCL9/C1QB/C1QC/C1QA/CXCL13/CCL19/COL5A1/PRF1/CD86/CD40/CCL21/GZMB/CXCL11/TGFB1/IL2RA/C7/FOXP3/FAS/VIM/C2/CD28/FASLG/C4A/CXCL12/GNLY/STAT1/CTLA4/CD80/LRRK2/IFNG/CD40LG/IL1A/PDGFRA/C4B/CASP7
WP5039	WP5039	SARS-CoV-2 innate immunity evasion and cell-specific immune response	65	0.641828	1.91208	0.00114286	0.00709957	0.00415584	3182	tags=52%, list=18%, signal=43%	CXCL9/CCL5/CXCL13/CCL4/HAVCR2/CXCL10/STAT2/LAG3/CXCL11/TGFB1/CCL3/TLR7/IFIT2/CXCL12/STAT1/DHX58/IFNAR2/MX1/IRF7/CCL2/DDX58/LARP1/IL6R/TBK1/NFKB1/IL10/JAK1/CXCL17/IFITM1/EP300/IFNAR1/CXCR2/AP1G1/ACE2
WP2374	WP2374	Oncostatin M signaling pathway	64	0.594025	1.76338	0.00114943	0.00709957	0.00415584	4958	tags=69%, list=28%, signal=50%	JAK3/TIMP3/SERPINE1/EGR1/JAK2/IL6ST/PRKCH/STAT1/PIK3R1/PRKCB/SOCS3/OSM/JUNB/PTK2B/CCL2/TYK2/OSMR/MMP13/TP53/CASP7/CREB1/NFKB1/SOS1/JAK1/MAP2K1/LIFR/PIAS3/CEBPB/PXN/HIF1A/PRKCD/MAPK8/IRS1/RICTOR/STAT3/STAT5B/GRB2/KRAS/FOS/SHC1/PRKCA/PTPN11/MAP2K2/PRKCE
WP304	WP304	Kit receptor signaling pathway	59	0.574576	1.68869	0.00115473	0.00709957	0.00415584	4896	tags=68%, list=28%, signal=49%	VAV1/INPP5D/BTK/SNAI2/STAT5A/JAK2/STAT1/PIK3R1/PRKCB/JUNB/BCL2/SOCS1/MATK/SH2B2/RPS6KA3/KIT/PTPN6/PLCG1/CBL/SOS1/KITLG/MITF/FYN/MAP2K1/EP300/LYN/RPS6KA1/MAPK8/CRKL/DOK1/STAT3/STAT5B/GAB2/GRB2/FOS/RPS6KB1/SHC1/PRKCA/PTPN11/MAP2K2
WP3624	WP3624	Lung fibrosis	60	0.636471	1.871	0.00115607	0.00709957	0.00415584	3005	tags=43%, list=17%, signal=36%	CCL5/CCL4/MMP9/HMOX1/MMP2/SPP1/GREM1/TGFB1/CCL3/CCR2/TIMP1/CCL11/FGF7/PLAU/SERPINA1/CCL2/MT2A/SKIL/ELN/SMAD7/CYSLTR2/HGF/DPP9/IGF1/CEBPB/MECP2
WP3945	WP3945	TYROBP causal network in microglia	60	0.827913	2.43377	0.00115607	0.00709957	0.00415584	2194	tags=78%, list=12%, signal=69%	ITGB2/C3/RGS1/IL10RA/C1QC/ITGAX/CD37/PLEK/CD84/CD4/HCLS1/NCKAP1L/TYROBP/NCF2/IGSF6/MAF/ITGAM/DPYD/RNASE6/SAMSN1/BIN2/GIMAP2/RUNX3/SPP1/ADAP2/SH2B3/STAT5A/GAL3ST4/PPP1R18/LHFPL2/CAPG/APBB1IP/SFT2D2/TCIRG1/TNFRSF1B/GAPT/TMEM106A/SLC7A7/CREB3L2/LYL1/FKBP15/IL18/CXCL16/HLX/LOXL3/ELF4/TGFBR1
WP5072	WP5072	Modulators of TCR signaling and T cell activation	60	0.729622	2.14483	0.00115607	0.00709957	0.00415584	2176	tags=53%, list=12%, signal=47%	CD8A/CD3D/VAV1/CD5/MAP4K1/LCP2/CD3E/LCK/CD3G/ITK/SH2B3/SH2D1A/ZAP70/RHOH/TNFAIP3/CD247/UBASH3A/CD28/CARD11/GRAP2/PIK3R1/PRKCQ/SOCS1/DGKA/MAP3K14/RASA2/PTPN6/PLCG1/GNA13/ZFP36L1/MALT1/NFKB1
WP4816	WP4816	TGF-beta receptor signaling in skeletal dysplasias	58	0.602294	1.76796	0.00115741	0.00709957	0.00415584	2483	tags=45%, list=14%, signal=39%	FBN1/THBS1/INHBA/SERPINE1/RUNX3/SPP1/TGFB1/ZEB2/STAT1/LEF1/IFNG/RUNX2/ADAMTS10/TGFBR2/SKIL/ENG/ITGB6/SKI/SMAD5/LTBP1/JUN/SMAD7/NFKB1/TGFBR1/JAK1/CREBBP
WP558	WP558	Complement and coagulation cascades	58	0.734024	2.15464	0.00115741	0.00709957	0.00415584	1681	tags=43%, list=10%, signal=39%	C3/C1QB/C1QC/C5AR1/C1QA/C3AR1/CFH/SERPING1/SERPINE1/C1R/C1S/C7/VWF/CFD/PLAUR/C2/C8G/CFI/PLAU/THBD/F2R/SERPINA1/CR1/SERPINF2/FGB
WP3863	WP3863	T-cell antigen receptor (TCR) pathway during Staphylococcus aureus infection	62	0.661455	1.94697	0.00116144	0.00709957	0.00415584	2638	tags=53%, list=15%, signal=45%	PTPRC/CD8A/CD4/CD3D/LCP2/LCK/PDCD1/ITK/ZAP70/CD28/CARD11/GRAP2/ICOS/CTLA4/PRKCQ/IFNG/DLG1/MAP3K14/CD40LG/PTPN6/PLCG1/NCK1/NFATC2/JUN/CBL/MALT1/NFKB1/IL10/SOS1/PDK1/CHUK/FYN/MAP2K1
WP474	WP474	Endochondral ossification	62	0.568062	1.67207	0.00116144	0.00709957	0.00415584	2325	tags=37%, list=13%, signal=32%	COL10A1/MMP9/TIMP3/CHST11/RUNX3/SPP1/IGF2/TGFB1/DDR2/STAT1/PLAU/MEF2C/RUNX2/ADAMTS1/GLI3/PTCH1/MMP13/KIF3A/MGP/ADAMTS4/BMP6/IGF1R/SLC38A2
WP4808	WP4808	Endochondral ossification with skeletal dysplasias	62	0.568062	1.67207	0.00116144	0.00709957	0.00415584	2325	tags=37%, list=13%, signal=32%	COL10A1/MMP9/TIMP3/CHST11/RUNX3/SPP1/IGF2/TGFB1/DDR2/STAT1/PLAU/MEF2C/RUNX2/ADAMTS1/GLI3/PTCH1/MMP13/KIF3A/MGP/ADAMTS4/BMP6/IGF1R/SLC38A2
WP3865	WP3865	Novel intracellular components of RIG-I-like receptor (RLR) pathway	57	0.586808	1.71479	0.00116414	0.00709957	0.00415584	4114	tags=49%, list=23%, signal=38%	CXCL10/DDX3Y/CYLD/MAP3K1/CXCL12/IFIH1/DHX58/IFNG/IRF7/DDX58/CASP10/TBK1/NFKB1/OTUD5/ISG15/CHUK/IKBKE/ATG12/DDX17/DDX3X/TRADD/RNF125/TRAF3/MAPK8/RIPK1/IKBKG/MAP3K7/CASP8
WP2018	WP2018	RANKL/RANK signaling pathway	55	0.600434	1.74234	0.00117233	0.00709957	0.00415584	4469	tags=55%, list=25%, signal=41%	ACP5/SPI1/VCAM1/CTSK/TRAF1/ICAM1/SYK/STAT1/PIK3R1/PAPSS2/RELB/PLCG1/NFKB2/JUN/CBL/NFKB1/MITF/NFATC1/CHUK/MAP2K1/LYN/TRAF3/MAPK8/IKBKG/GAB2/MAP3K7/FOS/AKT2/FHL2/TAB2
WP2849	WP2849	Hematopoietic stem cell differentiation	55	0.654423	1.899	0.00117233	0.00709957	0.00415584	1882	tags=40%, list=11%, signal=36%	NCKAP1L/IKZF1/SPI1/VAV1/CXCR4/CIITA/RHOH/STAT5A/TNXB/FLI1/TRAF3IP3/IRF5/RUNX1/MUC1/LEF1/FOSB/CBFA2T3/LYL1/CSF1/NOTCH1/IL1A/NFATC2
WP585	WP585	Interferon type I signaling pathways	53	0.63895	1.84916	0.00117233	0.00709957	0.00415584	2892	tags=47%, list=16%, signal=40%	PTPRC/VAV1/PIK3CD/LCK/STAT2/ZAP70/STAT5A/MAP3K1/STAT1/PIK3R1/SOCS3/STAT4/IFNAR2/SOCS1/RAPGEF1/TYK2/PDCD4/PTPN6/CBL/CREB1/JAK1/FYN/REL/IFNAR1/PIAS3
WP4747	WP4747	Netrin-UNC5B signaling pathway	49	0.587862	1.69306	0.00117647	0.00709957	0.00415584	2638	tags=37%, list=15%, signal=31%	COL1A1/INPP5D/VCAM1/AGAP2/ICAM1/UNC5B/PTK2B/DCSTAMP/CCL2/NTN4/IL1A/TP53/JUN/IL10/CDH5/NEO1/FYN/MAP2K1
WP395	WP395	IL-4 signaling pathway	54	0.665606	1.92737	0.00117925	0.00709957	0.00415584	4431	tags=67%, list=25%, signal=50%	JAK3/DOK2/PIK3CD/INPP5D/IL2RG/STAT5A/GATA3/JAK2/FLNA/STAT1/PIK3R1/SOCS3/FES/SOCS1/TYK2/CEBPA/PTPN6/IL4R/CBL/NFKB1/SOS1/ELK1/JAK1/CHUK/EP300/CEBPB/PIK3CA/ATF2/STAT6/IRS1/STAT3/STAT5B/GAB2/GRB2/FOS/RPS6KB1
WP560	WP560	TGF-beta receptor signaling	54	0.597114	1.72904	0.00117925	0.00709957	0.00415584	2483	tags=44%, list=14%, signal=38%	THBS1/INHBA/SERPINE1/RUNX3/SPP1/TGFB1/ZEB2/STAT1/LEF1/IFNG/RUNX2/TGFBR2/SKIL/ENG/ITGB6/SKI/SMAD5/LTBP1/JUN/SMAD7/NFKB1/TGFBR1/JAK1/CREBBP
WP286	WP286	IL-3 signaling pathway	48	0.664175	1.90285	0.00118203	0.00709957	0.00415584	2638	tags=46%, list=15%, signal=39%	CSF2RB/HCK/VAV1/PIK3CD/CD86/CD69/INPP5D/TGFB1/STAT5A/SYK/JAK2/PIK3R1/BCL2/RAPGEF1/IL3RA/PTPN6/JUN/CBL/SOS1/JAK1/FYN/MAP2K1
WP2203	WP2203	Thymic stromal lymphopoietin (TSLP) signaling pathway	46	0.624021	1.77642	0.00118906	0.00709957	0.00415584	4072	tags=61%, list=23%, signal=47%	HCK/LCK/IL7R/BTK/IL2RA/STAT5A/JAK2/CCL11/PI4K2A/STAT1/STAT4/TNFSF4/FES/RELB/NFKB2/NFKB1/JAK1/FYN/CISH/MAP2K1/CRLF2/PIK3CA/LYN/MAPK8/STAT6/STAT3/STAT5B/GAB2
WP5144	WP5144	NRP1-triggered signaling pathways in pancreatic cancer	52	0.600212	1.72418	0.00119048	0.00709957	0.00415584	2987	tags=42%, list=17%, signal=35%	COL1A1/COL1A2/MMP9/MMP2/TGFB1/SNAI2/NRP1/TGFB3/PLXNA1/CHD1/RELB/TGFBR2/AKT3/NFKB2/NFKB1/TGFBR1/CDH5/HGF/FLT1/MAP2K1/REL/CHD2
WP364	WP364	IL-6 signaling pathway	43	0.612289	1.72723	0.00119904	0.00709957	0.00415584	4896	tags=65%, list=28%, signal=47%	HCK/VAV1/PRDM1/TIMP1/JAK2/IL6ST/IRF1/STAT1/PIK3R1/SOCS3/JUNB/TYK2/IL6R/SOS1/JAK1/CREBBP/MAP2K1/PRKCD/AGT/STAT3/GRB2/MAP3K7/RPS6KB1/NLK/SHC1/MAP2K4/PTPN11/MAP2K2
WP4136	WP4136	Fibrin complement receptor 3 signaling pathway	43	0.675739	1.90622	0.00119904	0.00709957	0.00415584	3056	tags=51%, list=17%, signal=42%	ITGB2/LY96/TYROBP/CD14/CXCL10/ITGAM/RASSF5/TLR4/SYK/CCL2/FGB/TLR3/IRAK1/IRAK4/NFKB1/FGG/CHUK/CBLB/MYD88/REL/PIK3CA/TICAM1
WP4565	WP4565	Neural crest cell migration in cancer	42	0.613499	1.71996	0.00121212	0.00709957	0.00415584	4373	tags=60%, list=25%, signal=45%	MMP9/PIK3CD/PIK3CG/MMP2/PIK3R5/CDH11/TIAM1/PIK3R6/AKT3/SORT1/JUN/TRIO/NGFR/PAK2/PIK3R3/PIK3CA/PIK3CB/PAK3/EPHB3/EPHB2/STAT3/TWIST1/EPHB6/FOS/AKT2
WP49	WP49	IL-2 signaling pathway	42	0.631883	1.7715	0.00121212	0.00709957	0.00415584	2638	tags=48%, list=15%, signal=41%	IL2RB/JAK3/LCK/IL2RG/IL2RA/STAT5A/SYK/STAT1/PIK3R1/SOCS3/BCL2/PTK2B/JUN/CBL/SOS1/CCND2/JAK1/FYN/CISH/MAP2K1
WP3937	WP3937	Microglia pathogen phagocytosis pathway	40	0.817826	2.26573	0.00122699	0.00709957	0.00415584	925	tags=60%, list=5%, signal=57%	ITGB2/CYBB/TREM2/C1QB/C1QC/C1QA/NCKAP1L/HCK/TYROBP/NCF2/FCER1G/VAV1/NCF4/PIK3CD/ITGAM/RAC2/PIK3CG/NCF1/FCGR1A/SIGLEC7/SYK/PLCG2/PIK3R6/PIK3R1
WP3941	WP3941	Oxidative damage response	40	0.712196	1.97309	0.00122699	0.00709957	0.00415584	2176	tags=38%, list=12%, signal=33%	C1QB/C1QC/C5AR1/C1QA/C3AR1/C1R/C1S/MAP3K1/C2/TRAF1/TNFRSF1B/BCL2/APAF1/C4B/NFKB1
WP4331	WP4331	Neovascularisation processes	37	0.659653	1.81014	0.00123153	0.00709957	0.00415584	3892	tags=59%, list=22%, signal=46%	MMP9/CXCR4/TGFB1/NOTCH3/TGFB3/CXCL12/ACVRL1/RELB/KIT/NOTCH1/SMAD5/FLT4/NFKB2/NFKB1/TGFBR1/KITLG/REL/NOTCH4/HIF1A/MAPK8/EPHB2/KDR
WP4880	WP4880	Host-pathogen interaction of human coronaviruses - interferon induction	33	0.694277	1.85899	0.00124533	0.00709957	0.00415584	4329	tags=79%, list=24%, signal=60%	OAS2/STAT2/TLR7/OAS3/IFIH1/STAT1/IFNAR2/TYK2/DDX58/OAS1/TBK1/JUN/EIF2AK2/NFKB1/JAK1/CHUK/IKBKE/MYD88/IFNAR1/TICAM1/TRAF3/MAPK8/RIPK1/IKBKG/MAP3K7/FOS
WP619	WP619	Type II interferon signaling	35	0.76142	2.05104	0.00125628	0.00709957	0.00415584	2402	tags=63%, list=14%, signal=54%	CYBB/CXCL9/SPI1/CXCL10/CIITA/IRF4/GBP1/STAT2/IFIT2/ICAM1/JAK2/IRF1/STAT1/SOCS3/IFNG/SOCS1/TAP1/PSMB9/OAS1/EIF2AK2/ISG15/JAK1
WP5088	WP5088	Prostaglandin signaling	32	0.736031	1.95675	0.00125786	0.00709957	0.00415584	1775	tags=53%, list=10%, signal=48%	CXCL9/CXCL10/MMP9/CASP1/PIK3CG/TGFB1/CCL3/CCR2/CD28/NLRP3/IFNG/PTGES/IRF7/CCL2/KLRD1/CSF1/IL1A
WP453	WP453	Inflammatory response pathway	30	0.801217	2.10589	0.00126103	0.00709957	0.00415584	1379	tags=57%, list=8%, signal=52%	COL1A1/IL2RB/COL3A1/COL1A2/THBS1/CD86/CD40/FN1/LCK/IL2RG/IL2RA/ZAP70/CD28/TNFRSF1B/CD80/IFNG/CD40LG
WP3858	WP3858	Toll-like receptor signaling related to MyD88	31	0.713396	1.884	0.00126582	0.00709957	0.00415584	3056	tags=65%, list=17%, signal=53%	TLR8/TLR4/TLR7/TLR1/TLR2/TLR6/IRF7/RELB/TLR5/TLR3/IRAK1/IRAK4/TBK1/NFKB2/NFKB1/CHUK/IKBKE/MYD88/REL/TICAM1
WP4868	WP4868	Type I interferon induction and signaling during SARS-CoV-2 infection	31	0.748654	1.97711	0.00126582	0.00709957	0.00415584	3182	tags=74%, list=18%, signal=61%	OAS2/STAT2/TLR4/TLR7/TLR2/OAS3/IFIH1/TLR6/STAT1/IFNAR2/IRF7/TYK2/DDX58/TLR3/OAS1/IRAK4/TBK1/EIF2AK2/JAK1/IKBKE/MYD88/IFNAR1/ACE2
WP2583	WP2583	T cell receptor and co-stimulatory signaling	29	0.744801	1.94221	0.00127065	0.00709957	0.00415584	2554	tags=66%, list=14%, signal=56%	CD8A/LCK/PDCD1/ITK/ZAP70/RASGRP1/CD28/CD8B/RASA1/CTLA4/DYRK2/PTEN/CSNK1A1/PTPN6/PLCG1/NFATC2/NFKB1/PDK1/FYN
WP4494	WP4494	Selective expression of chemokine receptors during T-cell polarization	29	0.847779	2.21075	0.00127065	0.00709957	0.00415584	1798	tags=62%, list=10%, signal=56%	CD4/CCL4/CCR5/CCR1/CXCR4/CXCR3/TGFB1/CCR7/CCL3/IL12RB1/CCR4/CCR2/CD28/TGFB3/IFNG/CD40LG/IL18R1/IL4R
WP4559	WP4559	Interactions between immune cells and microRNAs in tumor microenvironment	28	0.817695	2.11288	0.00129032	0.00709957	0.00415584	2176	tags=79%, list=12%, signal=69%	CCL5/IL2RB/CXCL10/CD86/TLR8/CD274/TLR4/PDCD1/IL2RG/TGFB1/IL2RA/TLR7/TGFB3/CTLA4/CD80/SOCS1/CCL2/TGFBR2/IL4R/IRAK4/NFKB2/NFKB1
WP5092	WP5092	Interactions of natural killer cells in pancreatic cancer	28	0.693565	1.79213	0.00129032	0.00709957	0.00415584	3183	tags=61%, list=18%, signal=50%	FCGR3A/CCL5/CCL4/PRF1/CD96/GZMB/CCL3/TIGIT/MICB/IFNG/CCL2/FOXO1/NCR3/CD226/ADAM17/NCR1/ADAM10
WP581	WP581	EPO receptor signaling	26	0.665475	1.70267	0.00129032	0.00709957	0.00415584	4253	tags=65%, list=24%, signal=50%	PTPRC/PIK3CG/STAT5A/JAK2/RASA1/STAT1/PTPRU/SOCS1/SOS1/PDK1/CISH/MAP2K1/IRS1/STAT3/STAT5B/GRB2/EPOR
WP3851	WP3851	TLR4 signaling and tolerance	27	0.666547	1.71253	0.00129702	0.00709957	0.00415584	5081	tags=78%, list=29%, signal=56%	IRAK3/INPP5D/TLR4/IRF7/IRAK1/IRAK4/TBK1/NFKB1/CHUK/IKBKE/MYD88/TICAM1/TRAF3/RIPK1/IKBKG/MAP3K7/TIRAP/TAB2/TRAF6/IRF3/TRAM1
WP1539	WP1539	Angiogenesis	24	0.674382	1.71265	0.0012987	0.00709957	0.00415584	4226	tags=58%, list=24%, signal=44%	MMP9/TIMP3/TIMP2/FGFR2/PLCG1/PDGFRA/NOS3/CREBBP/FLT1/TEK/PIK3CA/HIF1A/KDR/FGF2
WP2865	WP2865	IL1 and megakaryocytes in obesity	24	0.756927	1.92228	0.0012987	0.00709957	0.00415584	2997	tags=83%, list=17%, signal=69%	PLA2G7/MMP9/S100A9/TLR1/TIMP2/TIMP1/TLR2/ICAM1/IL1R1/NLRP3/F2R/IFNG/CCL2/IL18/HBEGF/IRAK1/NFKB1/MYD88/FCER1A/PIK3CA
WP3668	WP3668	Hypothesized pathways in pathogenesis of cardiovascular disease	24	0.698403	1.77365	0.0012987	0.00709957	0.00415584	2194	tags=42%, list=12%, signal=37%	POSTN/FBN1/LTBP2/SERPINE1/FLNA/RUNX2/TGFBR2/ENG/LTBP1/TGFBR1
WP4197	WP4197	Immune response to tuberculosis	23	0.768892	1.93344	0.00130719	0.00709957	0.00415584	2871	tags=70%, list=16%, signal=58%	STAT2/IFIT3/JAK2/IRF1/STAT1/IFIT1/IFNAR2/MX1/SOCS1/TAP1/TYK2/OAS1/JAK1/MED14/IFITM1/IFNAR1
WP2911	WP2911	miRNA targets in ECM and membrane receptors	22	0.812136	2.01469	0.00133333	0.00709957	0.00415584	978	tags=59%, list=6%, signal=56%	THBS2/COL3A1/COL1A2/COL6A3/THBS1/COL5A1/ITGA11/FN1/COL5A2/COL6A2/TNXB/COL6A1/COL5A3
WP545	WP545	Complement activation	22	0.837191	2.07685	0.00133333	0.00709957	0.00415584	757	tags=50%, list=4%, signal=48%	C3/C1QB/C1QC/C1QA/C1R/C1S/C7/CFD/C2/C8G/C4A
WP4585	WP4585	Cancer immunotherapy by PD-1 blockade	21	0.83187	2.05022	0.00135318	0.00711287	0.00416363	2458	tags=86%, list=14%, signal=74%	CD8A/CD3D/PDCD1LG2/CD3E/LCK/CD3G/CD274/PDCD1/ZAP70/CD8B/IFNG/BATF/NFATC2/NFAT5/NFATC3/JUN/NFKB1/NFATC1
WP710	WP710	DNA damage response (only ATM dependent)	111	0.492926	1.5471	0.00214362	0.0110811	0.00648649	4460	tags=50%, list=25%, signal=37%	PIK3CD/RAC2/PIK3CG/PIK3R5/TGFB1/MDM2/WNT2/MAP3K1/WNT7B/FASLG/BCL2L11/PIK3R1/LEF1/PLAU/WNT2B/BCL2/APC/PTEN/AKT3/ATM/MLKL/TP53/RBL2/NFKB2/JUN/PIK3C2G/WNT5A/BCL6/NFKB1/SOS1/MAP3K4/CCND2/PDK1/NRAS/WNT10A/BBC3/TCF7/PIK3R3/PIK3CA/PIK3C2B/PIK3CB/SOD2/FRAT1/BAX/MAPK8/IRS1/CCND3/GRB2/MAP3K7/BAK1/DVL3/KRAS/AKT2/PMAIP1/PIK3C2A
WP185	WP185	Integrin-mediated cell adhesion	100	0.528375	1.6473	0.00216216	0.0110811	0.00648649	3562	tags=33%, list=20%, signal=27%	ITGB2/ITGAL/ITGAX/ITGAM/RAC2/ITGA11/ITGA4/ITGB7/ITGAV/ITGA2/GIT2/ITGAE/RAPGEF1/TNS1/AKT3/RAP1B/CAPN2/DOCK1/ITGB6/CSK/SOS1/TLN1/FYN/MAP2K1/PAK2/ITGB8/CAPN9/PXN/ARAF/PAK3/SHC3/ITGAD/MAPK7
WP2572	WP2572	Primary focal segmental glomerulosclerosis (FSGS)	71	0.550975	1.65635	0.00225479	0.0113122	0.00662179	2664	tags=35%, list=15%, signal=30%	TLR4/TGFB1/PLAUR/VIM/UTRN/ITGAV/MYH9/SYNPO/CD80/AGRN/MKI67/COL4A4/CR1/LIMS1/PLCG1/NOTCH1/NCK1/PODXL/TLN1/LAMB2/PTPRO/CLDN1/VTN/FYN/MYO1E
WP4655	WP4655	Cytosolic DNA-sensing pathway	72	0.533853	1.60277	0.00226244	0.0113122	0.00662179	3538	tags=33%, list=20%, signal=27%	CCL5/CCL4/CXCL10/CASP1/AIM2/CCL4L1/CCL4L2/CYLD/ZBP1/IRF7/DDX58/IL18/CASP10/TBK1/NFKB1/ISG15/CHUK/IKBKE/ATG12/POLR3B/PYCARD/TRADD/RNF125/ADAR
WP4963	WP4963	p53 transcriptional gene network	64	0.562552	1.66995	0.00229885	0.0113558	0.00664728	2862	tags=41%, list=16%, signal=34%	NCF2/THBS1/SERPINE1/FAS/ICAM1/DRAM1/IRF5/TP53INP1/ZMAT3/RRM2B/CX3CL1/CCL2/SAT1/PTEN/APAF1/PML/NOTCH1/POLK/ISG15/ULK1/DDB2/BBC3/POLH/GPX1/SESN2/XPC
WP2332	WP2332	Interleukin-11 signaling pathway	43	0.579431	1.63454	0.00239808	0.0117049	0.00685166	2892	tags=42%, list=16%, signal=35%	TGFB1/ICAM1/JAK2/IL6ST/STAT1/PIK3R1/SOCS3/ITGA2/FES/BCL2/RUNX2/TYK2/CREB1/JAK1/CHUK/FYN/MAP2K1/PIAS3
WP127	WP127	IL-5 signaling pathway	40	0.604247	1.67403	0.00245399	0.0117952	0.00690449	4896	tags=65%, list=28%, signal=47%	CSF2RB/PIK3CG/BTK/STAT5A/SYK/JAK2/STAT1/PIK3R1/BCL2/JUN/SOS1/ELK1/JAK1/MAP2K1/SPRED1/LYN/RPS6KA1/STAT3/STAT5B/GRB2/KRAS/FOS/RPS6KB1/SHC1/PTPN11/MAP2K2
WP4564	WP4564	Neural crest cell migration during development	39	0.626933	1.72848	0.00247831	0.0117952	0.00690449	4373	tags=62%, list=25%, signal=46%	MMP9/PIK3CD/PIK3CG/MMP2/PIK3R5/CDH11/TIAM1/PIK3R6/AKT3/JUN/TRIO/NGFR/PAK2/PIK3R3/PIK3CA/PIK3CB/PAK3/EPHB3/EPHB2/STAT3/TWIST1/EPHB6/FOS/AKT2
WP4786	WP4786	Type I collagen synthesis in the context of osteogenesis imperfecta	30	0.640544	1.68358	0.00252207	0.0117952	0.00690449	3122	tags=40%, list=18%, signal=33%	ADAMTS2/COL1A1/COL1A2/SERPINF1/LOX/FZD1/ITPR1/CRTAP/P4HA1/MIA3/BMP1/PLOD2
WP4912	WP4912	SARS coronavirus and innate immunity	31	0.686671	1.81342	0.00253165	0.0117952	0.00690449	3570	tags=45%, list=20%, signal=36%	STAT2/IFIH1/STAT1/IFNAR2/TYK2/DDX58/TLR3/TBK1/JAK1/IKBKE/IFNAR1/TICAM1/ACE2/TRAF3
WP205	WP205	IL-7 signaling pathway	25	0.655286	1.66376	0.00261097	0.012028	0.00704081	2638	tags=44%, list=15%, signal=37%	JAK3/IL7R/IL2RG/IL2RA/STAT5A/STAT1/PIK3R1/PTK2B/JAK1/FYN/MAP2K1
WP4961	WP4961	STING pathway in Kawasaki-like disease and COVID-19	20	0.708655	1.74122	0.00269542	0.0122791	0.00718778	2843	tags=50%, list=16%, signal=42%	FCGR2A/FCGR2C/NLRP3/TBK1/NFKB1/ITPR1/CHUK/IKBKE/REL/GSDMD
WP437	WP437	EGF/EGFR signaling pathway	161	0.461945	1.48829	0.0031185	0.0140504	0.00822462	5105	tags=50%, list=29%, signal=36%	DOK2/VAV1/MAP4K1/INPP5D/STAT5A/MAP3K1/JAK2/MAP3K3/ELK4/RASA1/STAT1/PIK3R1/PRKCB/IQSEC1/NCOA3/FOSB/SP1/MEF2C/PTK2B/RPS6KA3/PTEN/EPS15/ARHGEF1/PLCG1/NCK1/NOS3/CSK/FOXO1/JUN/CBL/CREB1/SYNJ1/PXDN/SOS1/IQGAP1/ELK1/MAP3K4/JAK1/ARF6/ASAP1/MAP2K1/CBLB/MAP3K2/PIAS3/PLSCR1/PIK3C2B/PRKCD/MEF2A/ITCH/MAPK7/DNM1/RPS6KA1/MAPK8/AP2A1/PLD2/CRKL/RICTOR/STAT3/TWIST1/STAT5B/GAB2/GRB2/RPS6KA2/KRAS/FOS/SH2D2A/RPS6KB1/…
WP2848	WP2848	Pluripotent stem cell differentiation pathway	48	0.558648	1.60052	0.0035461	0.0158033	0.00925069	2888	tags=31%, list=16%, signal=26%	CSF1R/INHBA/TGFB1/WNT2/WNT7B/TGFB3/WNT2B/CSF1/KIT/NOTCH1/IL6R/WNT5A/KITLG/HGF/IGF1
WP4496	WP4496	Signal transduction through IL1R	33	0.622463	1.6667	0.00373599	0.0159285	0.00932401	2754	tags=42%, list=16%, signal=36%	IRAK3/TGFB1/IL1RN/MAP3K1/TGFB3/IL1R1/MAP3K14/IL1RAP/IL1A/IRAK1/JUN/NFKB1/CHUK/MYD88
WP5097	WP5097	CCL18 signaling pathway	33	0.628067	1.68171	0.00373599	0.0159285	0.00932401	1427	tags=39%, list=8%, signal=36%	COL1A2/MMP9/FN1/MMP2/VCAM1/ZEB2/VIM/CD44/STAT1/CCR8/PTK2B/PTEN/VEGFC
WP4329	WP4329	miRNAs involvement in the immune response in sepsis	36	0.632349	1.72054	0.00374065	0.0159285	0.00932401	2762	tags=58%, list=16%, signal=49%	CCL4/TLR8/VCAM1/TLR4/GZMB/CCL3/TLR7/ICAM1/IRF5/IRF1/IRF7/RELB/IL1A/IRAK1/IRAK4/NFKB2/NFKB1/IL10/CHUK/MYD88/REL
WP4558	WP4558	Overview of interferons-mediated signaling pathway	36	0.618329	1.6824	0.00374065	0.0159285	0.00932401	2997	tags=28%, list=17%, signal=23%	STAT2/JAK2/STAT1/PIK3R1/IFNAR2/IFNG/TYK2/JAK1/IFNAR1/PIK3CA
WP3995	WP3995	Prion disease pathway	32	0.616497	1.63897	0.00377358	0.0159285	0.00932401	3949	tags=56%, list=22%, signal=44%	SPI1/IRF4/POU2F2/PAX5/MEF2C/BCL2/EBF1/BATF/CREB1/NFKB1/ELK1/FYN/EP300/CHD2/RFX5/HSP90B1/FGFR1/STAT3
WP3972	WP3972	PDGFR-beta pathway	29	0.656939	1.7131	0.00381194	0.0159285	0.00932401	4765	tags=86%, list=27%, signal=63%	PDGFRB/STAT5A/MAP3K1/JAK2/RASA1/STAT1/PIK3R1/PRKCB/PLCG1/JUN/EIF2AK2/SOS1/ELK1/JAK1/MAP2K1/PIK3CA/MAPK8/STAT6/STAT3/STAT5B/GRB2/FOS/SHC1/MAP2K4/PRKCA
WP497	WP497	Urea cycle and metabolism of amino groups	20	-0.599221	-1.75933	0.00384615	0.0159285	0.00932401	2821	tags=55%, list=16%, signal=46%	CKM/OTC/ASL/ARG2/GAMT/SRM/ACY1/PYCR1/GATM/ODC1/CKB
WP167	WP167	Eicosanoid synthesis	25	0.636598	1.61631	0.00391645	0.0160574	0.00939948	1193	tags=32%, list=7%, signal=30%	PTGDS/ALOX5/ALOX5AP/PTGIS/ALOX15B/TBXAS1/DPEP1/PTGES
WP51	WP51	Regulation of actin cytoskeleton	149	0.461451	1.47827	0.00416667	0.0169142	0.00990099	3064	tags=30%, list=17%, signal=25%	WAS/CD14/VAV1/PIK3CD/RAC2/PIK3CG/PDGFRB/FN1/PIK3R5/ARHGEF6/MSN/DIAPH1/FGF7/TMSB4X/PIK3R1/CYFIP2/MYH10/MRAS/SSH1/F2R/FGFR2/APC/FGD1/LIMK1/PIP4K2A/DOCK1/ARHGEF1/PDGFRA/SSH2/CSK/RDX/PIK3C2G/GNA13/SOS1/IQGAP1/NRAS/MAP2K1/PAK2/PIK3R3/PIK3CA/PIK3C2B/PIK3CB/PXN/PPP1R12A
WP4595	WP4595	Urea cycle and associated pathways	24	-0.540171	-1.6376	0.00431034	0.0173259	0.010142	3103	tags=58%, list=18%, signal=48%	SLC25A12/FH/OTC/GOT1/NOS2/LDHB/GOT2/SLC25A13/ASL/MDH2/GPT/ALDH4A1/PYCR1/MDH1
WP2324	WP2324	AGE/RAGE pathway	66	0.523814	1.5607	0.00456621	0.0181762	0.0106397	4355	tags=48%, list=25%, signal=37%	MSR1/MMP9/MMP2/NCF1/MMP14/STAT5A/MSN/JAK2/DIAPH1/STAT1/PRKCB/SP1/MMP7/MMP13/NOS3/FOXO1/IRAK4/JUN/NFKB1/CHUK/MAP2K1/MYD88/ATF2/HIF1A/PRKCD/MAPK8/IRS1/STAT3/STAT5B/CASP8/TIRAP/INHBB
WP4922	WP4922	Mitochondrial complex IV assembly	30	-0.720172	-2.35877	0.00478469	0.0188627	0.0110416	3675	tags=80%, list=21%, signal=63%	COX10/COX20/COX4I1/CMC1/COX14/COX16/COX17/COX5A/COX6B1/COX6A1/TACO1/COX7A2/COX7B/HIGD1A/COX8A/PNKD/PET117/COX5B/SURF1/COA3/NDUFA4/TMEM177/COX6C/COA6
WP3981	WP3981	miRNA regulation of prostate cancer signaling pathways	33	0.59986	1.60618	0.00498132	0.0194509	0.0113859	4288	tags=52%, list=24%, signal=39%	PDGFRB/MDM2/BCL2/AKT3/TP53/FOXO1/NFKB1/SOS1/PLCL2/CREBBP/MAP2K1/TCF7/PIK3CA/NFATC2IP/IKBKG/GRB2/KRAS
WP623	WP623	Oxidative phosphorylation	37	-0.609241	-2.08563	0.00526316	0.0203575	0.0119166	2795	tags=62%, list=16%, signal=52%	NDUFAB1/NDUFA3/NDUFS6/NDUFA9/NDUFV1/NDUFS2/NDUFA7/NDUFB5/NDUFA10/NDUFB4/NDUFS5/NDUFA5/NDUFC2/NDUFA6/NDUFA8/NDUFB1/NDUFS8/NDUFB10/NDUFB6/NDUFS3/NDUFA4/NDUFC1/NDUFB9
WP2037	WP2037	Prolactin signaling pathway	76	0.499166	1.50934	0.00560538	0.0214786	0.0125728	4431	tags=50%, list=25%, signal=38%	VAV1/PIK3CG/ZAP70/AGAP2/STAT5A/CTSD/SIRPA/JAK2/FLNA/IRF1/STAT1/PIK3R1/SOCS3/SOCS1/PTPN6/PTPN1/JUN/CBL/NFKB1/SOS1/ELK1/JAK1/FYN/CISH/MAP2K1/PIAS3/PIK3CA/PIK3CB/PXN/MAPK8/IRS1/STAT3/STAT5B/GAB2/GRB2/RPS6KA2/FOS/RPS6KB1
WP289	WP289	Myometrial relaxation and contraction pathways	154	0.440736	1.41632	0.00625652	0.0237516	0.0139034	3347	tags=32%, list=19%, signal=26%	RGS1/ADCY7/PDE4B/GNB4/IGFBP6/IGFBP3/ITPR2/IGFBP5/PLCG2/PRKCH/RGS14/GNG2/PRKCB/PRKCQ/RGS10/SP1/ATP2A3/RGS19/RGS4/RGS18/PDE4D/LPAR1/PLCG1/PRKCG/NOS3/ADCY6/ATP2A2/JUN/CREB1/CNN2/ADM/NFKB1/PKIA/ITPR1/ADCY4/ATF5/GRK6/ATF3/RGS2/PRKAR1A/ITPR3/ADCY3/CACNB3/ATF2/GNG7/DGKZ/PRKAR2B/ADCY9/PRKCD
WP4324	WP4324	Mitochondrial complex I assembly model OXPHOS system	48	-0.746715	-2.71752	0.00641026	0.024112	0.0141143	2865	tags=67%, list=16%, signal=56%	FOXRED1/NDUFAB1/NDUFAF7/NDUFA3/NDUFS6/TMEM186/NDUFAF6/NDUFV1/NDUFS2/NDUFA7/NDUFA1/TMEM70/NDUFB5/NDUFA10/NDUFB4/NDUFS5/NDUFA5/NDUFC2/ECSIT/NUBPL/NDUFA6/NDUFAF3/NDUFA8/NDUFAF4/NDUFB1/NDUFB10/NDUFB6/NDUFS3/TIMMDC1/TMEM126B/NDUFC1/NDUFB9
WP4205	WP4205	MET in type 1 papillary renal cell carcinoma	57	0.531695	1.55374	0.00698487	0.0260345	0.0152397	4373	tags=49%, list=25%, signal=37%	JAK3/PIK3CD/ETS1/PIK3R1/RAPGEF1/AKT3/RAP1B/PLCG1/JUN/CBL/SOS1/HGF/NRAS/MAP2K1/PAK2/INSL3/PIK3R3/PIK3CA/PIK3CB/ARAF/PAK3/MAPK8/CRKL/STAT3/STRN/GRB2/KRAS/AKT2
WP2864	WP2864	Apoptosis-related network due to altered Notch3 in ovarian cancer	51	0.542447	1.55734	0.007109	0.0262585	0.0153708	2809	tags=33%, list=16%, signal=28%	APOE/THBS1/IL7R/ETS1/VIM/TRAF1/SOCS3/F2R/PTK2B/HELLS/PKN1/CASP7/SMAD7/NFKB1/CARD14/PAK2/CTNNA1
WP2036	WP2036	TNF-related weak inducer of apoptosis (TWEAK) signaling pathway	42	0.558269	1.56512	0.00727273	0.0266234	0.0155844	4373	tags=43%, list=25%, signal=32%	CCL5/MMP9/TRAF1/BIRC3/CCL2/MAP3K14/RELB/NFKB2/JUN/CASP7/NFKB1/CHUK/TRAF3/MAPK8/RIPK1/MAP3K7/CASP8/AKT2
WP4541	WP4541	Hippo-Merlin signaling dysregulation	117	0.468348	1.47753	0.00747863	0.0271349	0.0158838	4542	tags=43%, list=26%, signal=32%	ITGB2/ITGAL/ITGAX/CSF1R/CXCL10/ITGAM/ITGA11/ITGA4/PDGFRB/ITGB7/CDH11/CD44/ITGAV/ITGA2/ITGAE/FGFR2/KIT/ITGB6/PDGFRA/FLT4/LATS2/IGF1R/CDH5/NGFR/FLT1/NRAS/PAK2/ITGB8/FLT3/CTNNA1/TEK/LATS1/PPP1R12A/PRKAR1A/PAK3/PRKAR2B/TEAD1/ITGAD/FGFR1/VGLL4/KDR/CDH13/AMOT/AJUBA/ITGA6/KRAS/PRKACA/ITGA5/ITGA9/ITGA10
WP3893	WP3893	Development and heterogeneity of the ILC family	32	0.590317	1.56937	0.00754717	0.0271433	0.0158888	3210	tags=34%, list=18%, signal=28%	EOMES/GATA3/BCL11B/GFI1/TBX21/IFNG/RORA/IL18/TOX/IL23A/AHR
WP4482	WP4482	Vitamin D in inflammatory diseases	22	0.652917	1.61972	0.008	0.0285217	0.0166957	2511	tags=36%, list=14%, signal=31%	DUSP1/MAP3K1/NR3C1/VDR/NFKB1/NFATC1/CHUK/MED14
WP4971	WP4971	Phosphoinositides metabolism	47	0.542128	1.54672	0.00832342	0.029419	0.0172209	3316	tags=40%, list=19%, signal=33%	PIK3CD/PIK3CG/INPP5D/PLCB2/PLCH2/PLCG2/PIKFYVE/PTEN/MTMR1/PIP4K2A/SBF1/PLCG1/PIK3C2G/PLCH1/PIK3CA/PIK3C2B/PIK3CB/MTMR4/MTMR6
WP4787	WP4787	Osteoblast differentiation and related diseases	119	0.462388	1.45779	0.00857449	0.0297015	0.0173863	3090	tags=34%, list=17%, signal=28%	PIK3CD/PIK3CG/PIK3R5/WNT2/NOTCH3/WNT7B/PIK3R6/PRKCH/FGF7/STAT1/PIK3R1/PRKCB/PRKCQ/FZD8/WNT2B/NOTCH2/RUNX2/BMPR2/FGFR2/FZD2/GLI3/FZD1/PTCH1/GLI2/NOTCH1/PRKCG/SMAD5/PIK3C2G/HES2/WNT5A/RBPJ/JAG2/WNT10A/PIK3R3/NOTCH4/PIK3CA/PIK3C2B/PIK3CB/FZD4/SMO
WP1433	WP1433	Nucleotide-binding oligomerization domain (NOD) pathway	40	0.559031	1.54876	0.00858896	0.0297015	0.0173863	2641	tags=42%, list=15%, signal=36%	PRDM1/CASP1/AIM2/ACAP1/NOD2/NLRP3/NLRP1/CARD8/XIAP/NLRC4/IL18/CARD6/MEFV/CASP7/NOD1/CHUK/CARD9
WP111	WP111	Electron transport chain: OXPHOS system in mitochondria	73	-0.672687	-2.62613	0.00862069	0.0297015	0.0173863	3708	tags=70%, list=21%, signal=55%	NDUFB8/SDHC/NDUFB2/UQCR11/NDUFV2/COX4I1/COX7A2L/UQCRC2/NDUFAB1/NDUFA3/NDUFS6/NDUFA9/COX17/COX5A/COX6B1/COX6A1/NDUFV1/NDUFS2/NDUFA7/NDUFA1/UQCRH/NDUFB5/NDUFA10/COX7A2/NDUFB4/NDUFS5/NDUFA5/COX6A2/NDUFC2/COX7B/COX8A/NDUFA6/NDUFA8/SDHD/UQCRC1/NDUFB1/NDUFS8/NDUFB10/NDUFB6/NDUFS3/COX5B/SURF1/SDHB/UQCRB/NDUFA4/COX6C/UQCRFS1/UQCR10/NDUFC1/NDUFB9/SLC25A4
WP4950	WP4950	16p11.2 distal deletion syndrome	31	0.576157	1.52157	0.00886076	0.0302743	0.0177215	4547	tags=55%, list=26%, signal=41%	C3/TRAF1/JAK2/CD82/CD19/NFATC2/IFITM1/SLN/NFATC2IP/RABEP2/ATP2A1/ATXN2L/KDR/GRB2/CD81/PLN/SPNS1
WP2261	WP2261	Glioblastoma signaling pathways	82	0.501006	1.52932	0.00896861	0.0303895	0.017789	4948	tags=57%, list=28%, signal=41%	PIK3CD/PIK3CG/PDGFRB/MDM2/PLCG2/PRKCH/PIK3R1/PRKCB/PRKCQ/FGFR2/PTEN/AKT3/PLCG1/PRKCG/PDGFRA/ATM/TP53/FOXO1/PIK3C2G/CBL/MDM4/CCND2/IGF1R/CDKN2B/NRAS/MAP2K1/TSC2/EP300/CDK6/PIK3CA/PIK3C2B/PIK3CB/NF1/ARAF/PRKCD/FGFR1/IRS1/GRB2/KRAS/AKT2/PIK3C2A/MAP2K4/PRKCA/PRKCI/MAP2K2/CDKN2C/PRKCZ
WP195	WP195	IL-1 signaling pathway	55	0.523341	1.51863	0.00937866	0.0310737	0.0181895	5448	tags=60%, list=31%, signal=42%	IRAK3/MAP3K1/IL1R1/MAP3K3/PIK3R1/CCL2/MAP3K14/PLCG1/IL1RAP/IL1A/IRAK1/TAB3/IRAK4/JUN/NFKB1/CHUK/MAP2K1/MYD88/REL/MAP3K2/ATF2/MAPK8/IKBKG/MAP3K7/TAB2/MAP2K4/TRAF6/PTPN11/MAP2K2/PRKCZ/MAP2K7/PELI1/MAPK9
WP2875	WP2875	Constitutive androstane receptor pathway	31	-0.501277	-1.65621	0.00943396	0.0310737	0.0181895	1726	tags=26%, list=10%, signal=23%	CYP3A4/PPARGC1A/SULT2A1/CYP3A5/GSTA2/UGT1A1/UGT1A6/CYP2B6
WP4022	WP4022	Pyrimidine metabolism	83	-0.375426	-1.50593	0.00943396	0.0310737	0.0181895	2363	tags=34%, list=13%, signal=29%	POLR2H/NME3/UCK2/POLR1E/UCK1/POLR3F/POLR3K/DCTPP1/POLR1H/POLR2L/UMPS/POLD2/POLR1D/POLR1F/POLR2E/POLR2C/NT5M/ENTPD3/DTYMK/PNPT1/NT5C/POLR2G/POLR2J/POLE4/NME1/POLR2K/POLR1C/NME4
WP236	WP236	Adipogenesis	130	0.457603	1.45844	0.00947368	0.0310737	0.0181895	4050	tags=42%, list=23%, signal=33%	SFRP4/PTGIS/SERPINE1/STAT2/TGFB1/STAT5A/GATA3/CFD/FAS/EGR2/NR3C1/IL6ST/NRIP1/STAT1/SOCS3/OSM/SPOCK1/SP1/MEF2C/NCOR2/SOCS1/RORA/FZD1/CEBPA/MBNL1/FOXC2/RETN/EBF1/FOXO1/RBL2/CREB1/LPIN1/BORCS8-MEF2B/GADD45B/LIFR/EPAS1/IGF1/MIXL1/CEBPB/RBL1/BMP1/AHR/HIF1A/MEF2A/NR2F1/AGT/GDF10/STAT6/NR1H3/IRS1/CYP26B1/ASIP/STAT3/TWIST1/STAT5B
WP231	WP231	TNF-alpha signaling pathway	92	0.488188	1.51011	0.00981461	0.0319364	0.0186945	4288	tags=45%, list=24%, signal=34%	TNFAIP3/MAP3K1/TRAF1/BIRC3/KSR1/MAP3K3/TNFRSF1B/CFLAR/CCL2/MAP3K14/GLUL/APAF1/FBXW11/TAB3/MAP3K5/TBK1/NFKB2/JUN/CASP7/CYBA/BTRC/NFKB1/SOS1/PYGL/CHUK/CREBBP/NRAS/REL/MADD/PPP2CA/TRADD/BAX/MAPK8/RIPK1/IKBKG/RFFL/GRB2/MAP3K7/CASP8/PSMD2/KRAS
WP2880	WP2880	Glucocorticoid receptor pathway	67	0.503671	1.5038	0.0102975	0.033211	0.0194406	3159	tags=46%, list=18%, signal=38%	SRGN/ALOX5AP/PDE4B/SNAI2/TNFAIP3/BHLHE40/BIRC3/NR3C1/TSC22D3/SLC26A2/SERPINB9/PRRG4/SEC14L1/THBD/ENC1/MGAM/AKAP13/CCL2/ANGPTL4/GPR153/CPEB4/EDN2/ZIC2/NFKB2/JUN/PLK2/GADD45B/FGD4/B3GNT5/RGS2/CDC42EP3
WP3925	WP3925	Amino acid metabolism	85	-0.453022	-1.81353	0.0104167	0.033211	0.0194406	3620	tags=49%, list=20%, signal=39%	EHHADH/PDHA1/MARS2/GLS/ACAA1/GSR/ACO2/FTCD/FH/HIBCH/OTC/GOT1/PDHX/FAH/MCCC1/GOT2/AUH/ARG2/ASNS/CTH/PNMT/ACADM/DLD/DDC/MDH2/SRM/PDK4/GSS/PYCR1/MDH1/MPST/HMGCL/ADH1C/MAOA/HADH/ACSS1/FARSB/SUCLG1/HIBADH/ODC1/PCK1/HMGCS2
WP5083	WP5083	Neuroinflammation and glutamatergic signaling	141	0.444652	1.42346	0.0104493	0.033211	0.0194406	4329	tags=35%, list=24%, signal=26%	IL10RA/SLC1A3/PLCB2/TGFB1/SLC38A5/SLC2A3/IL6ST/TGFB3/IL1R1/TNFRSF1B/STAT1/LRRC8C/PRKCB/SOCS3/BCL2/IFNG/LTA/GLUL/TGFBR2/CAMK4/PRKCG/IL1A/IL4R/IL6R/NFKB2/SLC6A9/CREB1/SMAD7/NFKB1/TGFBR1/IL10/SLC38A2/JAK1/GRIN2D/IGF1/CAMKK2/SLC1A4/ADCY3/SHMT2/IL13RA1/STAT6/IRS1/SLC2A1/STAT3/SHMT1/DISC1/FGF2/GRIN3A/FOS
WP1533	WP1533	Vitamin B12 metabolism	48	0.526332	1.50794	0.0106383	0.0335516	0.0196399	2523	tags=25%, list=14%, signal=21%	APOE/CCL5/SERPINE1/ABCA1/TCN2/ICAM1/IFNG/CCL2/ALB/NFKB2/NFKB1/MTR
WP268	WP268	Notch signaling	45	0.535402	1.51631	0.0107399	0.0336133	0.0196761	3021	tags=40%, list=17%, signal=33%	MFNG/NOTCH3/DTX1/KAT2B/KCNJ5/NOTCH2/NCOR2/DTX3L/MAML1/DTX2/NOTCH1/NUMBL/PTCRA/RBPJ/JAG2/CREBBP/NOTCH4/ADAM17
WP2840	WP2840	Hair follicle development: cytodifferentiation - part 3 of 3	82	0.490312	1.49667	0.0112108	0.0348213	0.0203832	3571	tags=45%, list=20%, signal=36%	GAS1/RUNX3/TGFB1/GATA3/BCL11B/EGR2/IGFBP5/NR3C1/SFRP1/LEF1/FOSB/S100A4/NOTCH2/IFNG/FZD1/TCF4/GLI2/NOTCH1/KLK5/JUN/TP63/KLK7/BMP6/WNT5A/NFKB1/TCF3/KITLG/RBPJ/NFATC1/SPINK5/IGF1/ADAM17/PHLDA1/CD200/FOXQ1/FOXN1/MSX1
WP405	WP405	Eukaryotic transcription initiation	42	-0.484325	-1.73322	0.0112994	0.0348328	0.02039	2456	tags=42%, list=14%, signal=36%	POLR3D/POLR2I/GTF2B/POLR2H/TAF6/POLR1E/GTF2E2/TAF12/MNAT1/POLR3K/POLR1D/GTF2A2/POLR2E/POLR2C/POLR2G/POLR2J/GTF2F2/POLR2K
WP477	WP477	Cytoplasmic ribosomal proteins	88	-0.49587	-1.99859	0.0117647	0.0359965	0.0210711	3975	tags=56%, list=22%, signal=43%	RPL3/RPL18/RPL21/RPLP2/RPSA/RPL3L/RPS6/RPL31/RPS2/RPL24/RPL37/RPS5/RPL10A/RPS8/RPL7/RPS27A/RPS16/RPL27/RPL37A/RPL4/RPL8/RPL34/MRPL19/RPS17/RPL29/RPL36A/RPL23A/RPL14/RPS13/RPL7A/RPLP1/RPL11/RPS4X/RPL9/RPS20/RPS3A/RPS3/FAU/RPS7/RPL30/RPL19/RPL23/RPS25/RPS18/RPL5/RPS21/RPL32/RPL12/RPS26
WP3611	WP3611	Photodynamic therapy-induced AP-1 survival signaling	50	0.513992	1.47361	0.0142012	0.0431295	0.0252465	2252	tags=34%, list=13%, signal=30%	MMP2/FAS/FASLG/BCL2L11/FGF7/CFLAR/TNFSF10/JUNB/BCL2/IFNG/MCL1/HBEGF/PDGFRA/MAP3K5/TP53/JUN/ELK1
WP117	WP117	GPCRs, other	81	0.479374	1.46292	0.0145577	0.0438871	0.02569	3944	tags=26%, list=22%, signal=20%	CCR5/CXCR3/GPR132/GPR183/P2RY13/CELSR1/F2R/S1PR1/P2RY11/GPR18/GPR84/PTGFR/UTS2R/CELSR2/SMO/CXCR2/LTB4R2/GPR55/C5AR2/HTR2A/HTR7
WP2839	WP2839	Hair follicle development: organogenesis - part 2 of 3	32	0.569491	1.514	0.0163522	0.0483548	0.0283052	2285	tags=41%, list=13%, signal=35%	INHBA/LEF1/RUNX2/FGFR2/FZD1/PTCH1/GLI2/PDGFRA/GLI1/TP63/WNT5A/NFKB1/CCND2
WP4481	WP4481	Resistin as a regulator of inflammation	32	0.571334	1.5189	0.0163522	0.0483548	0.0283052	3011	tags=38%, list=17%, signal=31%	PIK3CD/PIK3CG/PLCB2/PLCG2/AKT3/PLCG1/RETN/NFKB1/ITPR1/CHUK/PIK3CA/PIK3CB
WP5122	WP5122	Prostaglandin and leukotriene metabolism in senescence	30	0.571004	1.50081	0.0163934	0.0483548	0.0283052	3494	tags=47%, list=20%, signal=38%	PTGDS/ALOX5/ALOX5AP/PTGIS/ALOX15B/TBXAS1/IGFBP5/PTGES/ALOX12/CYSLTR1/SIRT1/ADCY3/PTGER4/LTA4H
WP4521	WP4521	Glycosylation and related congenital defects	25	-0.500511	-1.55144	0.0169492	0.0496368	0.0290557	1411	tags=40%, list=8%, signal=37%	DPM1/ALG3/ALG14/DOLK/DPM2/MPI/SRD5A3/DPAGT1/DPM3/ALG8
