# Supplementary material for: Machine learning-based identification of a novel prognosis-related long noncoding RNA signature for gastric cancer
Source: Front Cell Dev Biol. 2022 Nov 11;10:1017767. doi: 10.3389/fcell.2022.1017767 (PMC9691877; doi:10.3389/fcell.2022.1017767)
Supplement: Supplementary file 7 [file Table6.XLSX]

## Sheet: Table_enricher_GO_MF
ID	Description	GeneRatio	BgRatio	pvalue	p.adjust	qvalue	geneID	Count
GO:0005201	extracellular matrix structural constituent	43/810	170/18337	3.62324e-21	2.89135e-18	2.41422e-18	ABI3BP/AEBP1/BGN/CCN1/CD4/CHI3L1/COL10A1/COL11A1/COL12A1/COL14A1/COL16A1/COL18A1/COL1A1/COL1A2/COL3A1/COL4A5/COL5A1/COL5A2/COL6A2/COL6A3/COL8A1/COL8A2/CTHRC1/DCN/EFEMP1/EMILIN1/FBLN1/FBLN2/FBN1/FGL2/FN1/LAMA2/LTBP2/LUM/PODN/POSTN/SPARC/SRPX2/THBS1/THBS2/TNXB/VCAN/VWF	43
GO:0140375	immune receptor activity	34/810	136/18337	7.75088e-17	3.0926e-14	2.58227e-14	C3AR1/C5AR1/CCR1/CCR2/CCR4/CCR5/CCR7/CD4/CD44/CD74/CMKLR1/CSF2RA/CSF2RB/CSF3R/CXCR3/CXCR4/CXCR6/EBI3/FCER1G/FCGR2B/FPR1/FPR3/IL10RA/IL12RB1/IL1R1/IL21R/IL2RA/IL2RB/IL2RG/IL6ST/IL7R/LILRB1/LILRB2/MR1	34
GO:0019955	cytokine binding	31/810	136/18337	2.83353e-14	7.53718e-12	6.29341e-12	A2M/CCR1/CCR2/CCR4/CCR5/CCR7/CD4/CD74/CSF1R/CSF2RA/CSF3R/CXCR3/CXCR4/CXCR6/EBI3/GBP1/IL10RA/IL12RB1/IL18BP/IL1R1/IL2RA/IL2RB/IL2RG/IL6ST/ITGA4/LRRC32/NRP1/NRROS/TGFB3/THBS1/TMC8	31
GO:0005518	collagen binding	22/810	68/18337	6.88918e-14	1.37439e-11	1.14759e-11	AEBP1/ANTXR1/CD44/COCH/COL14A1/COL6A2/CTSK/CTSL/CTSS/DCN/DDR2/FN1/ITGA11/LOX/LRRC15/LUM/MMP9/MRC2/PODN/SPARC/THBS1/VWF	22
GO:0005178	integrin binding	31/810	142/18337	9.94429e-14	1.58711e-11	1.32521e-11	CCN1/CCN2/CCN4/COL16A1/COL3A1/COL5A1/EMILIN1/FAP/FBN1/FERMT3/FN1/GPNMB/ICAM1/ITGA4/ITGAM/ITGAX/ITGB2/ITGB7/ITGBL1/JAML/LCP1/MMP14/S1PR2/SFRP2/SYK/THBS1/TIMP2/TNXB/UTRN/VCAM1/VWF	31
GO:0004896	cytokine receptor activity	25/810	97/18337	4.60889e-13	6.12983e-11	5.1183e-11	CCR1/CCR2/CCR4/CCR5/CCR7/CD4/CD44/CD74/CMKLR1/CSF2RA/CSF2RB/CSF3R/CXCR3/CXCR4/CXCR6/EBI3/IL10RA/IL12RB1/IL1R1/IL21R/IL2RA/IL2RB/IL2RG/IL6ST/IL7R	25
GO:0030020	extracellular matrix structural constituent conferring tensile strength	16/810	41/18337	6.64013e-12	7.56975e-10	6.3206e-10	COL10A1/COL11A1/COL12A1/COL14A1/COL16A1/COL18A1/COL1A1/COL1A2/COL3A1/COL4A5/COL5A1/COL5A2/COL6A2/COL6A3/COL8A1/COL8A2	16
GO:0005539	glycosaminoglycan binding	36/810	228/18337	2.72746e-11	2.72064e-09	2.27169e-09	ADA2/ADGRE2/APOE/BGN/CCDC80/CCN1/CCN2/CCN4/CD44/CFH/COL11A1/COL5A1/CXCL10/CXCL13/DCN/FBN1/FN1/GPNMB/HAPLN3/LTBP2/NOD2/NRP1/PLA2G2D/POSTN/PTPRC/PTPRS/SELL/SPOCK2/STAB1/SULF1/THBS1/THBS2/TLR2/TNXB/TREM2/VCAN	36
GO:0043394	proteoglycan binding	14/810	36/18337	1.47837e-10	1.31082e-08	1.09451e-08	ADA2/APOE/CFH/COL5A1/CTSK/CTSL/CTSS/FN1/GPNMB/LRP1/PLA2G2D/PTPRC/PTPRS/THBS1	14
GO:0019838	growth factor binding	26/810	137/18337	2.66551e-10	2.12708e-08	1.77607e-08	A2M/CCN1/CCN2/CCN4/COL1A1/COL1A2/COL3A1/COL5A1/CXCL13/DUSP1/HTRA3/IGFBP3/IL10RA/IL1R1/IL2RA/IL2RB/IL2RG/IL6ST/LRRC32/LTBP2/NRP1/NRROS/PDGFRB/SRPX2/TGFB3/THBS1	26
GO:0038187	pattern recognition receptor activity	11/810	23/18337	9.70834e-10	7.04296e-08	5.88074e-08	CD14/CLEC4E/CLEC7A/LY96/MARCO/NOD2/PTAFR/TLR2/TLR4/TLR7/TLR8	11
GO:0001968	fibronectin binding	11/810	28/18337	1.25838e-08	8.36823e-07	6.98732e-07	CCDC80/CCN2/CTSK/CTSL/CTSS/FBLN1/IGFBP3/ITGA4/LRRC15/SFRP2/THBS1	11
GO:0002020	protease binding	22/810	131/18337	6.40781e-08	3.93341e-06	3.28433e-06	A2M/ADAMTSL4/CARD16/CD28/CD70/COL1A1/COL1A2/COL3A1/DERL3/FAP/FN1/IL1R1/LRP1/PSAP/SELL/SERPINE1/SH3PXD2A/TIMP1/TIMP2/TIMP3/TNFAIP3/VWF	22
GO:0008201	heparin binding	24/810	164/18337	2.41429e-07	1.37615e-05	1.14906e-05	ADA2/APOE/CCDC80/CCN1/CCN2/CCN4/CFH/COL11A1/COL5A1/CXCL10/CXCL13/FBN1/FN1/GPNMB/LTBP2/NRP1/PLA2G2D/POSTN/PTPRC/PTPRS/SELL/THBS1/THBS2/TNXB	24
GO:0042169	SH2 domain binding	11/810	38/18337	4.70056e-07	2.5007e-05	2.08804e-05	BLNK/JAK2/LAT2/LAX1/LCK/LILRB1/SH3PXD2B/SIGLEC10/SLAMF1/SYK/TRPV4	11
GO:0038024	cargo receptor activity	15/810	75/18337	8.00332e-07	3.83258e-05	3.20014e-05	ABCA1/CD163/CD6/DAB2/ENPP2/FOLR2/ITGAM/ITGB2/LRP1/MARCO/MRC1/MSR1/OLR1/STAB1/TFR2	15
GO:0015026	coreceptor activity	12/810	48/18337	8.16465e-07	3.83258e-05	3.20014e-05	CCR5/CD28/CD4/CD86/CD8A/CXCR4/CXCR6/GPC6/ITGA4/LRP1/LY96/NRP1	12
GO:0001637	G protein-coupled chemoattractant receptor activity	9/810	26/18337	9.71249e-07	3.91518e-05	3.26911e-05	CCR1/CCR2/CCR4/CCR5/CCR7/CMKLR1/CXCR3/CXCR4/CXCR6	9
GO:0004950	chemokine receptor activity	9/810	26/18337	9.71249e-07	3.91518e-05	3.26911e-05	CCR1/CCR2/CCR4/CCR5/CCR7/CMKLR1/CXCR3/CXCR4/CXCR6	9
GO:0019956	chemokine binding	10/810	33/18337	9.81248e-07	3.91518e-05	3.26911e-05	A2M/CCR1/CCR2/CCR4/CCR5/CCR7/CXCR3/CXCR4/CXCR6/ITGA4	10
GO:0005543	phospholipid binding	43/810	451/18337	1.86908e-06	7.10252e-05	5.93048e-05	ABCA1/ABCG1/ADAP2/ANXA13/APOC1/APOE/ARHGAP9/AXL/BIN2/BTK/CAPG/CD300A/CD300LF/DAPP1/DOC2B/FCHO2/FGD2/GRB7/ITPR2/LAPTM4B/MYO1G/MYOF/NCF1/NCF4/NME4/OSBPL8/PACSIN3/PFN2/PLA2G2D/PLA2G4A/PLA2G7/PREX1/PSAP/PTAFR/RASGRP1/SH3PXD2A/SH3PXD2B/SNX10/SNX20/SYT1/SYT13/THBS1/TREM2	43
GO:0016493	C-C chemokine receptor activity	8/810	23/18337	3.7999e-06	0.000137833	0.000115088	CCR1/CCR2/CCR4/CCR5/CCR7/CXCR3/CXCR4/CXCR6	8
GO:1901681	sulfur compound binding	29/810	260/18337	4.58697e-06	0.000159148	0.000132886	ADA2/ADGRE2/APOE/CCDC80/CCN1/CCN2/CCN4/CFH/CHST15/COL11A1/COL5A1/CXCL10/CXCL13/FBN1/FN1/GAL3ST4/GPNMB/LRP1/LTBP2/NRP1/PLA2G2D/POSTN/PTPRC/PTPRS/SELL/SOAT1/THBS1/THBS2/TNXB	29
GO:0019957	C-C chemokine binding	8/810	24/18337	5.47976e-06	0.000178353	0.000148922	CCR1/CCR2/CCR4/CCR5/CCR7/CXCR3/CXCR4/CXCR6	8
GO:0005125	cytokine activity	27/810	235/18337	5.58751e-06	0.000178353	0.000148922	BMP8A/CCL18/CCL19/CCL22/CCL28/CCL3/CCL4/CCL4L1/CCL5/CD70/CMTM3/CXCL10/CXCL13/CXCL9/EBI3/FASLG/GRN/IL16/INHBA/SECTM1/TGFB1/TGFB3/TIMP1/TNFSF13B/TNFSF8/WNT2/WNT7B	27
GO:0042287	MHC protein binding	10/810	40/18337	6.78462e-06	0.000208236	0.000173873	CD4/CD74/CD8A/CLEC7A/FCRL6/LAG3/LILRB1/LILRB2/MARCHF1/PILRA	10
GO:0008009	chemokine activity	11/810	49/18337	7.29555e-06	0.000215624	0.000180042	CCL18/CCL19/CCL22/CCL28/CCL3/CCL4/CCL4L1/CCL5/CXCL10/CXCL13/CXCL9	11
GO:0030246	carbohydrate binding	29/810	267/18337	7.72329e-06	0.000220114	0.000183791	CD209/CD69/CD72/CHI3L1/CLEC10A/CLEC2B/CLEC2D/CLEC4A/CLEC4E/CLEC5A/CLEC7A/CRYBG1/ENPP2/HK3/ITLN1/MAN2A1/MAN2B1/MRC1/MRC2/OLR1/SELL/SIGLEC1/SIGLEC10/SIGLEC7/SIGLEC8/SIGLEC9/SLC2A3/SLC2A5/VCAN	29
GO:0004715	non-membrane spanning protein tyrosine kinase activity	10/810	46/18337	2.56575e-05	0.000683024	0.000570313	BTK/FGR/HCK/ITK/JAK2/JAK3/LCK/SLA/SYK/ZAP70	10
GO:0001618	virus receptor activity	13/810	76/18337	2.56776e-05	0.000683024	0.000570313	AXL/CCR5/CD209/CD4/CD86/CLEC5A/CXCR4/ICAM1/ITGB7/MRC1/SELPLG/SLAMF1/TNFRSF4	13
GO:0140272	exogenous protein binding	13/810	77/18337	2.96617e-05	0.000763549	0.00063755	AXL/CCR5/CD209/CD4/CD86/CLEC5A/CXCR4/ICAM1/ITGB7/MRC1/SELPLG/SLAMF1/TNFRSF4	13
GO:0016176	superoxide-generating NADPH oxidase activator activity	5/810	10/18337	3.47752e-05	0.000867207	0.000724102	NCF1/NCF2/NCF4/SH3PXD2A/SH3PXD2B	5
GO:0042379	chemokine receptor binding	12/810	69/18337	4.40593e-05	0.00106543	0.000889618	CCL18/CCL19/CCL22/CCL28/CCL3/CCL4/CCL4L1/CCL5/CCR2/CXCL10/CXCL13/CXCL9	12
GO:0019865	immunoglobulin binding	7/810	24/18337	5.71965e-05	0.00122561	0.00102336	CD4/FCER1G/FCGR1A/FCGR2A/FCGR2B/FCGR3A/VWF	7
GO:0001530	lipopolysaccharide binding	8/810	32/18337	5.72341e-05	0.00122561	0.00102336	CD14/CD6/LY96/P2RX7/PTAFR/TLR2/TLR4/TREM2	8
GO:0043548	phosphatidylinositol 3-kinase binding	8/810	32/18337	5.72341e-05	0.00122561	0.00102336	AXL/CORO1A/HCST/JAK2/LCK/NLRC3/PDGFRB/PIK3AP1	8
GO:0043395	heparan sulfate proteoglycan binding	6/810	17/18337	5.93591e-05	0.00122561	0.00102336	APOE/CFH/LRP1/PLA2G2D/PTPRC/PTPRS	6
GO:0019864	IgG binding	5/810	11/18337	6.14339e-05	0.00122561	0.00102336	FCER1G/FCGR1A/FCGR2A/FCGR2B/FCGR3A	5
GO:0042608	T cell receptor binding	5/810	11/18337	6.14339e-05	0.00122561	0.00102336	CD3E/CD3G/DOCK2/LCK/MR1	5
GO:0048407	platelet-derived growth factor binding	5/810	11/18337	6.14339e-05	0.00122561	0.00102336	COL1A1/COL1A2/COL3A1/COL5A1/PDGFRB	5
GO:0005126	cytokine receptor binding	27/810	270/18337	6.7575e-05	0.00131524	0.0010982	CCL18/CCL19/CCL22/CCL28/CCL3/CCL4/CCL4L1/CCL5/CCR2/CD300LF/CD70/CXCL10/CXCL13/CXCL9/ERAP1/FASLG/GATA3/IL12RB1/IL6ST/JAK2/SH2B3/SYK/TGFB1/TGFB3/TNFSF13B/TNFSF8/TRAF1	27
GO:0001540	amyloid-beta binding	13/810	84/18337	7.60084e-05	0.00144416	0.00120585	APOE/C1QA/CD74/FCGR2B/ITGAM/ITGB2/LILRB2/LRP1/MARCO/MSR1/TLR2/TLR4/TREM2	13
GO:0004713	protein tyrosine kinase activity	17/810	135/18337	9.55134e-05	0.00177255	0.00148005	AXL/BTK/CSF1R/DDR2/EFEMP1/EFNA3/FGR/HCK/ITK/JAK2/JAK3/LCK/NRP1/PDGFRB/SLA/SYK/ZAP70	17
GO:0004875	complement receptor activity	5/810	12/18337	0.000101486	0.00184058	0.00153686	C3AR1/C5AR1/CMKLR1/FPR1/FPR3	5
GO:0030695	GTPase regulator activity	39/810	467/18337	0.000109085	0.00193445	0.00161523	ACAP1/ADAP2/AGAP2/ARHGAP25/ARHGAP30/ARHGAP31/ARHGAP4/ARHGAP45/ARHGAP9/ARHGDIB/ARHGEF6/CYTH4/DOCK10/DOCK11/DOCK2/DOCK8/ELMO1/FGD2/FGD3/GPSM3/MYO9B/NCKAP1L/NRP1/PREX1/RAP1GAP/RASAL3/RASGRP1/RGS1/RGS14/RHOH/SIPA1/SIRPA/SMAP2/TAGAP/TBC1D10C/TBC1D2/TIAM1/VAV1/WAS	39
GO:0050840	extracellular matrix binding	10/810	55/18337	0.000128519	0.00222953	0.00186161	BGN/CCN1/COL11A1/CTSS/DCN/FBLN2/LRRC15/SPARC/SPOCK2/THBS1	10
GO:0048020	CCR chemokine receptor binding	9/810	46/18337	0.000154828	0.00262879	0.00219499	CCL18/CCL19/CCL22/CCL3/CCL4/CCL4L1/CCL5/CCR2/CXCL13	9
GO:0001614	purinergic nucleotide receptor activity	6/810	21/18337	0.000223631	0.00363967	0.00303906	GPR171/GPR34/P2RX7/P2RY10/P2RY8/PTAFR	6
GO:0016502	nucleotide receptor activity	6/810	21/18337	0.000223631	0.00363967	0.00303906	GPR171/GPR34/P2RX7/P2RY10/P2RY8/PTAFR	6
GO:0061134	peptidase regulator activity	23/810	230/18337	0.00022805	0.00363967	0.00303906	A2M/BST2/C3/C4A/CARD16/CASP1/CD27/COL6A3/CST7/FBLN1/FN1/PI3/PRSS22/SERPINE1/SERPINF1/SERPING1/SFRP2/SPOCK2/TIMP1/TIMP2/TIMP3/TNFAIP8/VSIR	23
GO:0045028	G protein-coupled purinergic nucleotide receptor activity	5/810	14/18337	0.000238247	0.00372787	0.0031127	GPR171/GPR34/P2RY10/P2RY8/PTAFR	5
GO:0048018	receptor ligand activity	39/810	486/18337	0.000248232	0.0038094	0.00318078	ADA2/BMP8A/CCL18/CCL19/CCL22/CCL28/CCL3/CCL4/CCL4L1/CCL5/CCN2/CD70/CMTM3/CXCL10/CXCL13/CXCL9/EBI3/EFEMP1/FASLG/FBN1/GMFG/GPNMB/GRN/IL16/INHBA/SECTM1/SEMA4A/SEMA4D/SEMA6B/SFRP2/TGFB1/TGFB3/TIMP1/TNFSF13B/TNFSF8/TYMP/VGF/WNT2/WNT7B	39
GO:0030546	signaling receptor activator activity	39/810	492/18337	0.000317486	0.00478026	0.00399143	ADA2/BMP8A/CCL18/CCL19/CCL22/CCL28/CCL3/CCL4/CCL4L1/CCL5/CCN2/CD70/CMTM3/CXCL10/CXCL13/CXCL9/EBI3/EFEMP1/FASLG/FBN1/GMFG/GPNMB/GRN/IL16/INHBA/SECTM1/SEMA4A/SEMA4D/SEMA6B/SFRP2/TGFB1/TGFB3/TIMP1/TNFSF13B/TNFSF8/TYMP/VGF/WNT2/WNT7B	39
GO:0003953	NAD+ nucleosidase activity	5/810	16/18337	0.000482839	0.00675974	0.00564426	CD38/IL1R1/TLR1/TLR2/TLR4	5
GO:0008191	metalloendopeptidase inhibitor activity	5/810	16/18337	0.000482839	0.00675974	0.00564426	BST2/SPOCK2/TIMP1/TIMP2/TIMP3	5
GO:0050135	NAD(P)+ nucleosidase activity	5/810	16/18337	0.000482839	0.00675974	0.00564426	CD38/IL1R1/TLR1/TLR2/TLR4	5
GO:0061809	NAD+ nucleotidase, cyclic ADP-ribose generating	5/810	16/18337	0.000482839	0.00675974	0.00564426	CD38/IL1R1/TLR1/TLR2/TLR4	5
GO:0017124	SH3 domain binding	15/810	128/18337	0.000529229	0.00728146	0.00607989	ABI3/ADAM12/ADAM19/ARHGAP31/CD3E/DTX1/ELMO1/EVL/INPP5D/NCF1/PTPN22/QKI/SIRPA/WAS/WIPF1	15
GO:0005096	GTPase activator activity	25/810	276/18337	0.000562814	0.0076123	0.00635613	ACAP1/ADAP2/AGAP2/ARHGAP25/ARHGAP30/ARHGAP31/ARHGAP4/ARHGAP45/ARHGAP9/ARHGDIB/ARHGEF6/DOCK2/MYO9B/NCKAP1L/NRP1/PREX1/RAP1GAP/RASAL3/RGS1/RGS14/SIPA1/SMAP2/TAGAP/TBC1D10C/TBC1D2	25
GO:0001784	phosphotyrosine residue binding	8/810	44/18337	0.000603497	0.00802651	0.00670199	FGR/HCK/LCK/PLCG2/SAMSN1/SYK/VAV1/ZAP70	8
GO:0004435	phosphatidylinositol phospholipase C activity	6/810	26/18337	0.000785507	0.010276	0.00858025	CCL5/CCR1/CCR5/PLCB2/PLCG2/PLCH2	6
GO:0061135	endopeptidase regulator activity	19/810	192/18337	0.000879062	0.0113144	0.0094473	A2M/BST2/C3/C4A/CARD16/CD27/COL6A3/CST7/PI3/SERPINE1/SERPINF1/SERPING1/SFRP2/SPOCK2/TIMP1/TIMP2/TIMP3/TNFAIP8/VSIR	19
GO:0016175	superoxide-generating NAD(P)H oxidase activity	4/810	11/18337	0.000972095	0.0121208	0.0101207	CYBB/NCF1/NCF2/NCF4	4
GO:0097493	structural molecule activity conferring elasticity	4/810	11/18337	0.000972095	0.0121208	0.0101207	AHNAK/EMILIN1/FBLN2/FBN1	4
GO:0001664	G protein-coupled receptor binding	25/810	289/18337	0.00109184	0.0134045	0.0111925	ADA2/ADRA2C/ARRDC3/C3/CCL18/CCL19/CCL22/CCL28/CCL3/CCL4/CCL4L1/CCL5/CCR2/CTHRC1/CXCL10/CXCL13/CXCL9/FPR1/GNA15/JAK2/MARCO/S1PR2/WLS/WNT2/WNT7B	25
GO:0003779	actin binding	34/810	439/18337	0.00111996	0.0135414	0.0113068	AIF1/ANTXR1/CAPG/CCR5/CORO1A/CXCR4/DIAPH1/DMTN/DSTN/EPB41L3/EVL/FMNL1/FMNL3/GAS7/GBP1/GMFG/LCP1/LSP1/MSN/MYO1F/MYO1G/MYO5A/MYO9B/NOD2/PARVG/PFN2/PPP1R18/PSTPIP1/RCSD1/TRPV4/UTRN/WAS/WIPF1/ZNF185	34
GO:0004629	phospholipase C activity	6/810	28/18337	0.00119212	0.0140499	0.0117314	CCL5/CCR1/CCR5/PLCB2/PLCG2/PLCH2	6
GO:0001786	phosphatidylserine binding	9/810	60/18337	0.00119723	0.0140499	0.0117314	ANXA13/AXL/CD300A/CD300LF/FCHO2/OSBPL8/SYT1/SYT13/THBS1	9
GO:0016799	hydrolase activity, hydrolyzing N-glycosyl compounds	7/810	38/18337	0.00121681	0.0140726	0.0117504	ADPRHL1/CD38/IL1R1/MAN2A1/TLR1/TLR2/TLR4	7
GO:0004126	cytidine deaminase activity	4/810	12/18337	0.0014074	0.0158184	0.0132081	APOBEC3C/APOBEC3D/APOBEC3G/APOBEC3H	4
GO:0035325	Toll-like receptor binding	4/810	12/18337	0.0014074	0.0158184	0.0132081	LY96/SYK/TLR1/TLR2	4
GO:0043325	phosphatidylinositol-3,4-bisphosphate binding	6/810	29/18337	0.00144764	0.0160447	0.013397	ADAP2/DAPP1/MYO1G/NCF1/PLEK/SH3PXD2A	6
GO:1901981	phosphatidylinositol phosphate binding	17/810	171/18337	0.00152729	0.0166955	0.0139405	ADAP2/ARHGAP9/BTK/CAPG/DAPP1/FCHO2/FGD2/LAPTM4B/MYO1G/NCF4/OSBPL8/PFN2/PLA2G4A/SH3PXD2A/SH3PXD2B/SNX20/SYT1	17
GO:0001848	complement binding	5/810	21/18337	0.00187189	0.020186	0.016855	C4A/C5AR1/ITGAM/ITGB2/VSIG4	5
GO:0004620	phospholipase activity	12/810	105/18337	0.00229277	0.0242029	0.020209	CCL5/CCR1/CCR5/ENPP2/HMOX1/PLA1A/PLA2G2D/PLA2G4A/PLA2G7/PLCB2/PLCG2/PLCH2	12
GO:0030021	extracellular matrix structural constituent conferring compression resistance	5/810	22/18337	0.00233536	0.0242029	0.020209	BGN/DCN/LUM/PODN/VCAN	5
GO:0033691	sialic acid binding	5/810	22/18337	0.00233536	0.0242029	0.020209	SIGLEC10/SIGLEC7/SIGLEC8/SIGLEC9/ST8SIA4	5
GO:0019239	deaminase activity	6/810	32/18337	0.00246757	0.0252451	0.0210792	ADA2/APOBEC3C/APOBEC3D/APOBEC3G/APOBEC3H/RIDA	6
GO:0004866	endopeptidase inhibitor activity	17/810	180/18337	0.00264008	0.0266682	0.0222675	A2M/BST2/C3/C4A/CARD16/CD27/COL6A3/CST7/PI3/SERPINE1/SERPINF1/SERPING1/SPOCK2/TIMP1/TIMP2/TIMP3/TNFAIP8	17
GO:0045309	protein phosphorylated amino acid binding	8/810	56/18337	0.0030373	0.030297	0.0252975	FGR/HCK/LCK/PLCG2/SAMSN1/SYK/VAV1/ZAP70	8
GO:0001846	opsonin binding	4/810	15/18337	0.00349097	0.0339731	0.0283669	C4A/ITGAM/ITGB2/VSIG4	4
GO:0045125	bioactive lipid receptor activity	4/810	15/18337	0.00349097	0.0339731	0.0283669	GPR174/S1PR2/S1PR4/SPHK1	4
GO:0030414	peptidase inhibitor activity	17/810	187/18337	0.00391377	0.0375297	0.0313366	A2M/BST2/C3/C4A/CARD16/CD27/COL6A3/CST7/PI3/SERPINE1/SERPINF1/SERPING1/SPOCK2/TIMP1/TIMP2/TIMP3/TNFAIP8	17
GO:0016814	hydrolase activity, acting on carbon-nitrogen (but not peptide) bonds, in cyclic amidines	6/810	35/18337	0.00395049	0.0375297	0.0313366	ADA2/APOBEC3C/APOBEC3D/APOBEC3G/APOBEC3H/GCH1	6
GO:0035091	phosphatidylinositol binding	21/810	253/18337	0.00427503	0.0399128	0.0333265	ADAP2/ARHGAP9/BTK/CAPG/DAPP1/FCHO2/FGD2/GRB7/ITPR2/LAPTM4B/MYO1G/NCF1/NCF4/OSBPL8/PFN2/PLA2G4A/SH3PXD2A/SH3PXD2B/SNX10/SNX20/SYT1	21
GO:0005044	scavenger receptor activity	7/810	47/18337	0.00430138	0.0399128	0.0333265	CD163/CD6/ENPP2/LRP1/MARCO/MSR1/STAB1	7
GO:0050664	oxidoreductase activity, acting on NAD(P)H, oxygen as acceptor	4/810	16/18337	0.00449368	0.0412179	0.0344162	CYBB/NCF1/NCF2/NCF4	4
GO:0033218	amide binding	29/810	391/18337	0.00463936	0.0420705	0.0351281	APOE/C1QA/CALCRL/CD14/CD209/CD300LF/CD74/EBI3/ERAP1/ERAP2/FCGR2B/FKBP5/FOLR2/INHBA/ITGAM/ITGB2/LAPTM4B/LILRB2/LRP1/MARCO/MSR1/NOD2/PLA2G4A/PSAP/SOAT1/TLR1/TLR2/TLR4/TREM2	29
GO:0016709	oxidoreductase activity, acting on paired donors, with incorporation or reduction of molecular oxygen, NAD(P)H as one donor, and incorporation of one atom of oxygen	7/810	48/18337	0.00484798	0.0432564	0.0361184	AKR1C1/CYP2B6/CYP4X1/CYP7B1/FMO1/FMO2/SQLE	7
GO:0016298	lipase activity	13/810	130/18337	0.00497142	0.0432564	0.0361184	CCL5/CCR1/CCR5/ENPP2/HMOX1/LIPA/PLA1A/PLA2G2D/PLA2G4A/PLA2G7/PLCB2/PLCG2/PLCH2	13
GO:0004497	monooxygenase activity	11/810	101/18337	0.00497682	0.0432564	0.0361184	AKR1C1/CYP17A1/CYP1B1/CYP2B6/CYP4X1/CYP7B1/FMO1/FMO2/PTGIS/SQLE/TBXAS1	11
GO:0016628	oxidoreductase activity, acting on the CH-CH group of donors, NAD or NADP as acceptor	5/810	26/18337	0.00504116	0.0432564	0.0361184	AKR1C1/DHCR7/DPYD/TBXAS1/TM7SF2	5
GO:0023023	MHC protein complex binding	5/810	26/18337	0.00504116	0.0432564	0.0361184	CD4/CD74/CD8A/LILRB1/LILRB2	5
GO:0051015	actin filament binding	18/810	208/18337	0.00511159	0.0433941	0.0362333	AIF1/ANTXR1/CAPG/CORO1A/DMTN/DSTN/FMNL1/FMNL3/GAS7/LCP1/MYO1F/MYO1G/MYO5A/PSTPIP1/RCSD1/TRPV4/UTRN/ZNF185	18
GO:0030169	low-density lipoprotein particle binding	4/810	17/18337	0.00567349	0.0476573	0.039793	MSR1/STAB1/THBS1/TREM2	4
GO:0008528	G protein-coupled peptide receptor activity	14/810	148/18337	0.00595533	0.0495037	0.0413347	CALCRL/CCR1/CCR2/CCR4/CCR5/CCR7/CMKLR1/CXCR3/CXCR4/CXCR6/FPR1/FPR3/OGFRL1/SIGMAR1	14
GO:0046625	sphingolipid binding	5/810	28/18337	0.0070036	0.0576173	0.0481094	CD300LF/LAPTM4B/PLA2G4A/PSAP/SELL	5
GO:0001653	peptide receptor activity	14/810	152/18337	0.00749584	0.0610376	0.0509653	CALCRL/CCR1/CCR2/CCR4/CCR5/CCR7/CMKLR1/CXCR3/CXCR4/CXCR6/FPR1/FPR3/OGFRL1/SIGMAR1	14
GO:0004252	serine-type endopeptidase activity	15/810	168/18337	0.00762941	0.0614976	0.0513494	ADAM8/C1R/C1S/C2/FAP/GZMA/GZMB/GZMH/GZMK/GZMM/HTRA3/MMP2/MMP9/PRSS22/PRSS3	15
GO:0072341	modified amino acid binding	10/810	93/18337	0.00790842	0.0631092	0.0526951	ANXA13/AXL/CD300A/CD300LF/FCHO2/FOLR2/OSBPL8/SYT1/SYT13/THBS1	10
GO:0005520	insulin-like growth factor binding	5/810	29/18337	0.00816109	0.0632308	0.0527966	CCN1/CCN2/CCN4/HTRA3/IGFBP3	5
GO:0030283	testosterone dehydrogenase [NAD(P)] activity	3/810	10/18337	0.00816136	0.0632308	0.0527966	AKR1C1/HSD17B2/HSD17B8	3
GO:0071723	lipopeptide binding	3/810	10/18337	0.00816136	0.0632308	0.0527966	CD14/TLR1/TLR2	3
GO:0008236	serine-type peptidase activity	16/810	186/18337	0.00846208	0.0649302	0.0542155	ADAM8/C1R/C1S/C2/FAP/GZMA/GZMB/GZMH/GZMK/GZMM/HTRA3/MMP2/MMP9/PRSS22/PRSS3/SCPEP1	16
GO:0097001	ceramide binding	4/810	19/18337	0.0086143	0.0654687	0.0546652	CD300LF/LAPTM4B/PLA2G4A/PSAP	4
GO:0008238	exopeptidase activity	10/810	95/18337	0.00914667	0.0688589	0.0574959	CPA2/CPM/CPXM1/CTSZ/DPEP2/ERAP1/ERAP2/FAP/MMP14/SCPEP1	10
GO:0017171	serine hydrolase activity	16/810	188/18337	0.00933009	0.0691459	0.0577356	ADAM8/C1R/C1S/C2/FAP/GZMA/GZMB/GZMH/GZMK/GZMM/HTRA3/MMP2/MMP9/PRSS22/PRSS3/SCPEP1	16
GO:0071813	lipoprotein particle binding	5/810	30/18337	0.00944475	0.0691459	0.0577356	APOE/MSR1/STAB1/THBS1/TREM2	5
GO:0071814	protein-lipid complex binding	5/810	30/18337	0.00944475	0.0691459	0.0577356	APOE/MSR1/STAB1/THBS1/TREM2	5
GO:0035014	phosphatidylinositol 3-kinase regulator activity	4/810	20/18337	0.010398	0.0747533	0.0624177	AGAP2/PIK3R5/PIK3R6/SLA2	4
GO:0042288	MHC class I protein binding	4/810	20/18337	0.010398	0.0747533	0.0624177	CD8A/LILRB1/LILRB2/PILRA	4
GO:0005164	tumor necrosis factor receptor binding	5/810	31/18337	0.0108608	0.077119	0.064393	CD70/FASLG/TNFSF13B/TNFSF8/TRAF1	5
GO:0016504	peptidase activator activity	6/810	43/18337	0.011017	0.077119	0.064393	CASP1/FBLN1/FN1/PRSS22/SFRP2/VSIR	6
GO:0030159	signaling receptor complex adaptor activity	6/810	43/18337	0.011017	0.077119	0.064393	BLNK/CD3E/CD3G/RGS14/SH2B3/TRAT1	6
GO:1990782	protein tyrosine kinase binding	10/810	98/18337	0.0112754	0.0782415	0.0653303	BLNK/CD2/CD247/CD4/ITGAX/SH2B3/SIRPA/TIAM1/TRAT1/TREM2	10
GO:0035591	signaling adaptor activity	8/810	70/18337	0.0117853	0.0810748	0.067696	BLNK/CD3E/CD3G/KSR1/RGS14/SH2B3/SLA2/TRAT1	8
GO:0004175	endopeptidase activity	30/810	438/18337	0.011905	0.0811983	0.0677992	ADAM12/ADAM19/ADAM8/ADAMDEC1/ADAMTSL4/C1R/C1S/C2/CASP1/CTSD/CTSK/CTSL/CTSS/CTSW/CTSZ/FAP/GZMA/GZMB/GZMH/GZMK/GZMM/HTRA3/LGMN/MMP14/MMP19/MMP2/MMP9/PRSS22/PRSS3/USP9Y	30
GO:0016004	phospholipase activator activity	3/810	12/18337	0.0140073	0.0931487	0.0777775	CCL3/CCL5/GM2A	3
GO:0017154	semaphorin receptor activity	3/810	12/18337	0.0140073	0.0931487	0.0777775	NRP1/PLXNC1/PLXND1	3
GO:0035004	phosphatidylinositol 3-kinase activity	3/810	12/18337	0.0140073	0.0931487	0.0777775	PIK3CD/PIK3CG/PIK3R6	3
GO:0051219	phosphoprotein binding	9/810	87/18337	0.0145243	0.0957709	0.079967	FGR/HCK/LCK/PLCG2/SAMSN1/SYK/URI1/VAV1/ZAP70	9
GO:0005540	hyaluronic acid binding	4/810	22/18337	0.0146417	0.0957709	0.079967	CD44/HAPLN3/STAB1/VCAN	4
GO:0008237	metallopeptidase activity	15/810	184/18337	0.0166375	0.107234	0.0895383	ADAM12/ADAM19/ADAM8/ADAMDEC1/ADAMTSL4/CPA2/CPM/CPXM1/DPEP2/ERAP1/ERAP2/MMP14/MMP19/MMP2/MMP9	15
GO:0008081	phosphoric diester hydrolase activity	9/810	89/18337	0.0166629	0.107234	0.0895383	CCL5/CCR1/CCR5/ENPP2/HMOX1/PDE4B/PLCB2/PLCG2/PLCH2	9
GO:0060090	molecular adaptor activity	24/810	342/18337	0.017554	0.110235	0.0920445	ADAP2/BLNK/CD3E/CD3G/COL11A1/COL14A1/COL1A2/COL8A2/DAB2/EPB41L3/KSR1/NCF1/NCF4/RGS14/SCIMP/SEPTIN1/SEPTIN6/SH2B3/SH3PXD2A/SH3PXD2B/SLA2/STX11/TRAT1/TRIM22	24
GO:0004714	transmembrane receptor protein tyrosine kinase activity	7/810	61/18337	0.0175788	0.110235	0.0920445	AXL/CSF1R/DDR2/EFEMP1/EFNA3/NRP1/PDGFRB	7
GO:0005068	transmembrane receptor protein tyrosine kinase adaptor activity	3/810	13/18337	0.0176208	0.110235	0.0920445	BLNK/SH2B3/TRAT1	3
GO:1902936	phosphatidylinositol bisphosphate binding	10/810	105/18337	0.0176818	0.110235	0.0920445	ADAP2/CAPG/FCHO2/LAPTM4B/MYO1G/PFN2/SH3PXD2A/SH3PXD2B/SNX20/SYT1	10
GO:0003725	double-stranded RNA binding	8/810	76/18337	0.0187232	0.115823	0.0967099	MSN/OAS2/OAS3/RFTN1/TLR7/TLR8/VIM/ZBP1	8
GO:0016702	oxidoreductase activity, acting on single donors with incorporation of molecular oxygen, incorporation of two atoms of oxygen	4/810	24/18337	0.0198414	0.120866	0.100921	ALOX15B/ALOX5/IDO1/PIR	4
GO:0050431	transforming growth factor beta binding	4/810	24/18337	0.0198414	0.120866	0.100921	LRRC32/NRROS/TGFB3/THBS1	4
GO:0005041	low-density lipoprotein particle receptor activity	3/810	14/18337	0.0217033	0.129248	0.10792	LRP1/OLR1/STAB1	3
GO:0060229	lipase activator activity	3/810	14/18337	0.0217033	0.129248	0.10792	CCL3/CCL5/GM2A	3
GO:0071837	HMG box domain binding	3/810	14/18337	0.0217033	0.129248	0.10792	EGR2/GATA3/PRRX1	3
GO:0008235	metalloexopeptidase activity	7/810	64/18337	0.0223671	0.132214	0.110397	CPA2/CPM/CPXM1/DPEP2/ERAP1/ERAP2/MMP14	7
GO:0016701	oxidoreductase activity, acting on single donors with incorporation of molecular oxygen	4/810	25/18337	0.0228164	0.132901	0.11097	ALOX15B/ALOX5/IDO1/PIR	4
GO:0140326	ATPase-coupled intramembrane lipid transporter activity	4/810	25/18337	0.0228164	0.132901	0.11097	ABCA1/ABCG1/ATP10D/ATP8B2	4
GO:0042277	peptide binding	22/810	315/18337	0.0233662	0.135118	0.112821	APOE/C1QA/CALCRL/CD14/CD209/CD74/EBI3/ERAP1/ERAP2/FCGR2B/INHBA/ITGAM/ITGB2/LILRB2/LRP1/MARCO/MSR1/NOD2/TLR1/TLR2/TLR4/TREM2	22
GO:0032794	GTPase activating protein binding	3/810	15/18337	0.0262563	0.150553	0.125709	FMNL1/FMNL3/RGS14	3
GO:0005546	phosphatidylinositol-4,5-bisphosphate binding	8/810	81/18337	0.0264129	0.150553	0.125709	ADAP2/CAPG/FCHO2/MYO1G/PFN2/SH3PXD2A/SNX20/SYT1	8
GO:0005547	phosphatidylinositol-3,4,5-trisphosphate binding	5/810	39/18337	0.0275989	0.156198	0.130423	ADAP2/ARHGAP9/BTK/DAPP1/MYO1G	5
GO:0050661	NADP binding	6/810	53/18337	0.0286966	0.161267	0.134655	DHCR7/DPYD/FMO1/FMO2/HSD11B1/TM7SF2	6
GO:0016641	oxidoreductase activity, acting on the CH-NH2 group of donors, oxygen as acceptor	3/810	16/18337	0.0312785	0.17214	0.143733	IL4I1/LOX/VCAM1	3
GO:0046935	1-phosphatidylinositol-3-kinase regulator activity	3/810	16/18337	0.0312785	0.17214	0.143733	PIK3R5/PIK3R6/SLA2	3
GO:0050700	CARD domain binding	3/810	16/18337	0.0312785	0.17214	0.143733	CARD16/CASP1/NOD2	3
GO:0005506	iron ion binding	12/810	150/18337	0.0341154	0.185198	0.154637	ACP5/ALOX15B/ALOX5/CYP17A1/CYP1B1/CYP2B6/CYP4X1/CYP7B1/LCN2/MELTF/PTGIS/TBXAS1	12
GO:0046906	tetrapyrrole binding	12/810	150/18337	0.0341154	0.185198	0.154637	CYBB/CYP17A1/CYP1B1/CYP2B6/CYP4X1/CYP7B1/HMOX1/IDO1/JAK2/PTGIS/TBXAS1/TCN2	12
GO:0016798	hydrolase activity, acting on glycosyl bonds	11/810	134/18337	0.035267	0.190156	0.158777	ADPRHL1/CD38/CHIT1/GM2A/IL1R1/MAN2A1/MAN2B1/PSAP/TLR1/TLR2/TLR4	11
GO:0004857	enzyme inhibitor activity	25/810	385/18337	0.0356832	0.190511	0.159073	A2M/APOC1/BST2/C3/C4A/CARD16/CD27/COL6A3/CST7/GMFG/ITPRIP/KAT2B/LILRB4/PI3/RHOH/SERPINE1/SERPINF1/SERPING1/SPOCK2/TIMP1/TIMP2/TIMP3/TNFAIP8/URI1/WARS1	25
GO:0004180	carboxypeptidase activity	5/810	42/18337	0.0366357	0.190511	0.159073	CPA2/CPM/CPXM1/CTSZ/SCPEP1	5
GO:0008484	sulfuric ester hydrolase activity	3/810	17/18337	0.0367653	0.190511	0.159073	IDS/STS/SULF1	3
GO:0008525	phosphatidylcholine transporter activity	3/810	17/18337	0.0367653	0.190511	0.159073	ABCA1/ABCG1/ATP8B2	3
GO:0030228	lipoprotein particle receptor activity	3/810	17/18337	0.0367653	0.190511	0.159073	LRP1/OLR1/STAB1	3
GO:0034185	apolipoprotein binding	3/810	17/18337	0.0367653	0.190511	0.159073	ABCA1/LRP1/TREM2	3
GO:0000146	microfilament motor activity	4/810	29/18337	0.0373188	0.192132	0.160427	MYO1F/MYO1G/MYO5A/MYO9B	4
GO:0033764	steroid dehydrogenase activity, acting on the CH-OH group of donors, NAD or NADP as acceptor	4/810	30/18337	0.0416071	0.211692	0.176759	AKR1C1/HSD11B1/HSD17B2/HSD17B8	4
GO:0004303	estradiol 17-beta-dehydrogenase activity	3/810	18/18337	0.0427097	0.211692	0.176759	AKR1C1/HSD17B2/HSD17B8	3
GO:0010314	phosphatidylinositol-5-phosphate binding	3/810	18/18337	0.0427097	0.211692	0.176759	PLA2G4A/SH3PXD2A/SH3PXD2B	3
GO:0016755	transferase activity, transferring amino-acyl groups	3/810	18/18337	0.0427097	0.211692	0.176759	F13A1/GGT5/TGM2	3
GO:0042834	peptidoglycan binding	3/810	18/18337	0.0427097	0.211692	0.176759	NOD2/TLR2/TREM2	3
GO:0045236	CXCR chemokine receptor binding	3/810	18/18337	0.0427097	0.211692	0.176759	CXCL10/CXCL13/CXCL9	3
GO:0020037	heme binding	11/810	140/18337	0.0460833	0.227003	0.189544	CYBB/CYP17A1/CYP1B1/CYP2B6/CYP4X1/CYP7B1/HMOX1/IDO1/JAK2/PTGIS/TBXAS1	11
GO:0004222	metalloendopeptidase activity	9/810	107/18337	0.0471745	0.230953	0.192841	ADAM12/ADAM19/ADAM8/ADAMDEC1/ADAMTSL4/MMP14/MMP19/MMP2/MMP9	9
GO:0005416	amino acid:cation symporter activity	3/810	19/18337	0.0491026	0.237478	0.19829	SLC1A3/SLC36A1/SLC6A20	3
GO:0005537	mannose binding	3/810	19/18337	0.0491026	0.237478	0.19829	CD209/CLEC4A/MRC1	3
GO:0051019	mitogen-activated protein kinase binding	4/810	32/18337	0.0509831	0.245088	0.204644	DUSP1/DUSP5/GCH1/PTAFR	4
GO:0016705	oxidoreductase activity, acting on paired donors, with incorporation or reduction of molecular oxygen	12/810	160/18337	0.0515513	0.246335	0.205685	AKR1C1/CYP17A1/CYP1B1/CYP2B6/CYP4X1/CYP7B1/FMO1/FMO2/HMOX1/PTGIS/SQLE/TBXAS1	12
GO:0005085	guanyl-nucleotide exchange factor activity	14/810	197/18337	0.054624	0.259464	0.216648	ARHGEF6/CYTH4/DOCK10/DOCK11/DOCK2/DOCK8/ELMO1/FGD2/FGD3/PREX1/RASGRP1/TAGAP/TIAM1/VAV1	14
GO:0008083	growth factor activity	12/810	162/18337	0.0556532	0.261654	0.218476	ADA2/BMP8A/CCN2/EFEMP1/GMFG/GRN/INHBA/TGFB1/TGFB3/TIMP1/TYMP/VGF	12
GO:0016638	oxidoreductase activity, acting on the CH-NH2 group of donors	3/810	20/18337	0.0559328	0.261654	0.218476	IL4I1/LOX/VCAM1	3
GO:0140303	intramembrane lipid transporter activity	4/810	33/18337	0.0560686	0.261654	0.218476	ABCA1/ABCG1/ATP10D/ATP8B2	4
GO:0015248	sterol transporter activity	4/810	34/18337	0.0614164	0.283296	0.236547	ABCA1/ABCG1/APOE/OSBPL8	4
GO:0016229	steroid dehydrogenase activity	4/810	34/18337	0.0614164	0.283296	0.236547	AKR1C1/HSD11B1/HSD17B2/HSD17B8	4
GO:0019199	transmembrane receptor protein kinase activity	7/810	80/18337	0.0631143	0.288136	0.240588	AXL/CSF1R/DDR2/EFEMP1/EFNA3/NRP1/PDGFRB	7
GO:0120020	cholesterol transfer activity	3/810	21/18337	0.0631876	0.288136	0.240588	ABCA1/ABCG1/APOE	3
GO:0019207	kinase regulator activity	15/810	220/18337	0.0639842	0.28892	0.241243	AGAP2/CCL5/CXCL10/FAM20A/GMFG/ITPRIP/KAT2B/LILRB4/NCKAP1L/PIK3R5/PIK3R6/RAC2/RHOH/SLA2/WARS1	15
GO:0032813	tumor necrosis factor receptor superfamily binding	5/810	49/18337	0.0640837	0.28892	0.241243	CD70/FASLG/TNFSF13B/TNFSF8/TRAF1	5
GO:0031406	carboxylic acid binding	13/810	184/18337	0.064711	0.290109	0.242236	AKR1C1/APOC1/FOLR2/PCK1/PSAP/PTGDS/SESN3/SIGLEC10/SIGLEC7/SIGLEC8/SIGLEC9/ST8SIA4/TM4SF5	13
GO:0008022	protein C-terminus binding	13/810	185/18337	0.0669367	0.294204	0.245655	CCN2/CIITA/CORO1A/DAB2/FBLN1/FN1/JAK2/KSR1/LCK/NCF2/SIPA1/SYT1/TNFAIP3	13
GO:1904680	peptide transmembrane transporter activity	4/810	35/18337	0.0670233	0.294204	0.245655	ABCA1/AZGP1/SLC15A1/SLC15A3	4
GO:0005031	tumor necrosis factor-activated receptor activity	2/810	10/18337	0.0693113	0.294204	0.245655	FAS/TNFRSF4	2
GO:0005522	profilin binding	2/810	10/18337	0.0693113	0.294204	0.245655	EVL/WIPF1	2
GO:0005536	glucose binding	2/810	10/18337	0.0693113	0.294204	0.245655	HK3/SLC2A3	2
GO:0008330	protein tyrosine/threonine phosphatase activity	2/810	10/18337	0.0693113	0.294204	0.245655	DUSP1/DUSP5	2
GO:0016303	1-phosphatidylinositol-3-kinase activity	2/810	10/18337	0.0693113	0.294204	0.245655	PIK3CD/PIK3CG	2
GO:0035374	chondroitin sulfate binding	2/810	10/18337	0.0693113	0.294204	0.245655	ADGRE2/PTPRS	2
GO:0036312	phosphatidylinositol 3-kinase regulatory subunit binding	2/810	10/18337	0.0693113	0.294204	0.245655	NLRC3/PIK3AP1	2
GO:0043208	glycosphingolipid binding	2/810	10/18337	0.0693113	0.294204	0.245655	PSAP/SELL	2
GO:0120015	sterol transfer activity	3/810	22/18337	0.0708528	0.299156	0.24979	ABCA1/ABCG1/APOE	3
GO:0005525	GTP binding	23/810	376/18337	0.0725866	0.304864	0.254556	AGAP2/AK4/ARL4C/CIITA/GBP1/GBP4/GBP5/GCH1/GIMAP7/GIMAP8/GNA15/NIN/PCK1/RAB31/RAB7B/RAB8B/RAC2/RHOH/RRAS/SAMHD1/SEPTIN1/SEPTIN6/TGM2	23
GO:0048029	monosaccharide binding	6/810	67/18337	0.0749954	0.313332	0.261626	CD209/CLEC4A/HK3/MRC1/SLC2A3/SLC2A5	6
GO:0030674	protein-macromolecule adaptor activity	17/810	263/18337	0.0756948	0.314606	0.262691	ADAP2/BLNK/CD3E/CD3G/COL11A1/COL14A1/COL1A2/COL8A2/DAB2/EPB41L3/KSR1/RGS14/SH2B3/SLA2/STX11/TRAT1/TRIM22	17
GO:0019001	guanyl nucleotide binding	24/810	398/18337	0.0768345	0.316051	0.263897	AGAP2/AK4/ARL4C/CIITA/GBP1/GBP4/GBP5/GCH1/GIMAP7/GIMAP8/GNA15/NIN/PCK1/RAB31/RAB7B/RAB8B/RAC2/RHOH/RRAS/SAMHD1/SEPTIN1/SEPTIN6/STING1/TGM2	24
GO:0032561	guanyl ribonucleotide binding	24/810	398/18337	0.0768345	0.316051	0.263897	AGAP2/AK4/ARL4C/CIITA/GBP1/GBP4/GBP5/GCH1/GIMAP7/GIMAP8/GNA15/NIN/PCK1/RAB31/RAB7B/RAB8B/RAC2/RHOH/RRAS/SAMHD1/SEPTIN1/SEPTIN6/STING1/TGM2	24
GO:0030215	semaphorin receptor binding	3/810	23/18337	0.0789129	0.321642	0.268565	SEMA4A/SEMA4D/SEMA6B	3
GO:0042056	chemoattractant activity	4/810	37/18337	0.0789997	0.321642	0.268565	CCL3/CCL5/CXCL10/GPNMB	4
GO:0003924	GTPase activity	20/810	322/18337	0.0794267	0.321739	0.268646	AGAP2/ARHGDIB/ARL4C/GBP1/GBP4/GBP5/GCH1/GIMAP7/GNA15/RAB31/RAB7B/RAB8B/RAC2/RAP1GAP/RGS1/RGS14/RHOH/RRAS/SEPTIN1/SEPTIN6	20
GO:0032550	purine ribonucleoside binding	23/810	381/18337	0.0811182	0.326931	0.272982	AGAP2/AK4/ARL4C/CIITA/GBP1/GBP4/GBP5/GCH1/GIMAP7/GIMAP8/GNA15/NIN/PCK1/RAB31/RAB7B/RAB8B/RAC2/RHOH/RRAS/SAMHD1/SEPTIN1/SEPTIN6/TGM2	23
GO:0061133	endopeptidase activator activity	2/810	11/18337	0.0823011	0.330031	0.27557	SFRP2/VSIR	2
GO:0008395	steroid hydroxylase activity	4/810	38/18337	0.0853599	0.340252	0.284104	CYP17A1/CYP1B1/CYP2B6/CYP7B1	4
GO:0001883	purine nucleoside binding	23/810	384/18337	0.0865479	0.340252	0.284104	AGAP2/AK4/ARL4C/CIITA/GBP1/GBP4/GBP5/GCH1/GIMAP7/GIMAP8/GNA15/NIN/PCK1/RAB31/RAB7B/RAB8B/RAC2/RHOH/RRAS/SAMHD1/SEPTIN1/SEPTIN6/TGM2	23
GO:0032549	ribonucleoside binding	23/810	384/18337	0.0865479	0.340252	0.284104	AGAP2/AK4/ARL4C/CIITA/GBP1/GBP4/GBP5/GCH1/GIMAP7/GIMAP8/GNA15/NIN/PCK1/RAB31/RAB7B/RAB8B/RAC2/RHOH/RRAS/SAMHD1/SEPTIN1/SEPTIN6/TGM2	23
GO:0019902	phosphatase binding	13/810	193/18337	0.0865553	0.340252	0.284104	CSF1R/FCRL6/JAK3/LCK/LILRB1/LILRB2/LILRB4/PPP1R16B/PPP1R18/SIGLEC10/SIRPA/SPHK1/SYK	13
GO:0030898	actin-dependent ATPase activity	3/810	24/18337	0.0873517	0.341699	0.285313	MYO1F/MYO1G/MYO5A	3
GO:0005544	calcium-dependent phospholipid binding	5/810	54/18337	0.0891706	0.347113	0.289833	ANXA13/DOC2B/PLA2G4A/SYT1/SYT13	5
GO:0042887	amide transmembrane transporter activity	5/810	55/18337	0.0947198	0.361931	0.302206	ABCA1/AQP9/AZGP1/SLC15A1/SLC15A3	5
GO:0005035	death receptor activity	2/810	12/18337	0.0959598	0.361931	0.302206	FAS/TNFRSF4	2
GO:0005527	macrolide binding	2/810	12/18337	0.0959598	0.361931	0.302206	FKBP5/LCN2	2
GO:0032036	myosin heavy chain binding	2/810	12/18337	0.0959598	0.361931	0.302206	AXL/CORO1A	2
GO:0046790	virion binding	2/810	12/18337	0.0959598	0.361931	0.302206	CD209/SIGLEC1	2
GO:0061578	Lys63-specific deubiquitinase activity	2/810	12/18337	0.0959598	0.361931	0.302206	CYLD/TNFAIP3	2
GO:0022884	macromolecule transmembrane transporter activity	3/810	25/18337	0.096152	0.361931	0.302206	ABCA1/AZGP1/SLC15A3	3
GO:0030971	receptor tyrosine kinase binding	6/810	72/18337	0.0981153	0.365873	0.305497	BLNK/CD2/ITGAX/SH2B3/TIAM1/TRAT1	6
GO:0001882	nucleoside binding	23/810	390/18337	0.0981163	0.365873	0.305497	AGAP2/AK4/ARL4C/CIITA/GBP1/GBP4/GBP5/GCH1/GIMAP7/GIMAP8/GNA15/NIN/PCK1/RAB31/RAB7B/RAB8B/RAC2/RHOH/RRAS/SAMHD1/SEPTIN1/SEPTIN6/TGM2	23
GO:0043621	protein self-association	5/810	56/18337	0.100441	0.372799	0.31128	ADAM8/CCL5/CD2/DMTN/TNFAIP3	5
GO:0019210	kinase inhibitor activity	6/810	73/18337	0.103146	0.381067	0.318184	GMFG/ITPRIP/KAT2B/LILRB4/RHOH/WARS1	6
GO:0015491	cation:cation antiporter activity	3/810	26/18337	0.105296	0.385441	0.321836	SLC11A1/SLC24A3/SLC9A7	3
GO:0030507	spectrin binding	3/810	26/18337	0.105296	0.385441	0.321836	DMTN/GBP1/PTPRC	3
GO:0017017	MAP kinase tyrosine/serine/threonine phosphatase activity	2/810	13/18337	0.110203	0.401563	0.335298	DUSP1/DUSP5	2
GO:0032266	phosphatidylinositol-3-phosphate binding	4/810	42/18337	0.11315	0.408851	0.341384	NCF4/PLA2G4A/SH3PXD2B/SNX20	4
GO:0003823	antigen binding	11/810	165/18337	0.114374	0.408851	0.341384	CD209/CD40/CD48/IGLL1/IGLL5/IL7R/ITGA4/LAG3/SIRPA/SLAMF1/TGFB1	11
GO:0035035	histone acetyltransferase binding	3/810	27/18337	0.114765	0.408851	0.341384	EGR1/ETS1/FOXP3	3
GO:0045499	chemorepellent activity	3/810	27/18337	0.114765	0.408851	0.341384	SEMA4A/SEMA4D/SEMA6B	3
GO:0070006	metalloaminopeptidase activity	3/810	27/18337	0.114765	0.408851	0.341384	ERAP1/ERAP2/MMP14	3
GO:0016627	oxidoreductase activity, acting on the CH-CH group of donors	5/810	59/18337	0.118603	0.420646	0.351232	AKR1C1/DHCR7/DPYD/TBXAS1/TM7SF2	5
GO:0019903	protein phosphatase binding	10/810	148/18337	0.120116	0.424125	0.354137	CSF1R/FCRL6/JAK3/LCK/LILRB1/LILRB2/LILRB4/PPP1R16B/SIRPA/SPHK1	10
GO:0070273	phosphatidylinositol-4-phosphate binding	3/810	28/18337	0.124542	0.431746	0.3605	OSBPL8/PLA2G4A/SH3PXD2A	3
GO:0070325	lipoprotein particle receptor binding	3/810	28/18337	0.124542	0.431746	0.3605	APOE/LRP1/SYT1	3
GO:0004065	arylsulfatase activity	2/810	14/18337	0.124953	0.431746	0.3605	STS/SULF1	2
GO:0051139	metal ion:proton antiporter activity	2/810	14/18337	0.124953	0.431746	0.3605	SLC11A1/SLC9A7	2
GO:0032934	sterol binding	5/810	60/18337	0.124979	0.431746	0.3605	ABCA1/ABCG1/GPR183/OSBPL8/SOAT1	5
GO:0008144	drug binding	5/810	61/18337	0.131509	0.452347	0.377702	FKBP5/FOLR2/LCN2/TLR7/TLR8	5
GO:0004181	metallocarboxypeptidase activity	3/810	29/18337	0.134606	0.45904	0.38329	CPA2/CPM/CPXM1	3
GO:0043236	laminin binding	3/810	29/18337	0.134606	0.45904	0.38329	CTSS/LRRC15/THBS1	3
GO:0004559	alpha-mannosidase activity	2/810	15/18337	0.140137	0.465957	0.389066	MAN2A1/MAN2B1	2
GO:0005161	platelet-derived growth factor receptor binding	2/810	15/18337	0.140137	0.465957	0.389066	IL1R1/PDGFRB	2
GO:0005283	amino acid:sodium symporter activity	2/810	15/18337	0.140137	0.465957	0.389066	SLC1A3/SLC6A20	2
GO:0033549	MAP kinase phosphatase activity	2/810	15/18337	0.140137	0.465957	0.389066	DUSP1/DUSP5	2
GO:0043274	phospholipase binding	2/810	15/18337	0.140137	0.465957	0.389066	LMNB1/WAS	2
GO:1901611	phosphatidylglycerol binding	2/810	15/18337	0.140137	0.465957	0.389066	ANXA13/NME4	2
GO:0120013	lipid transfer activity	4/810	46/18337	0.14437	0.475972	0.397428	ABCA1/ABCG1/APOE/OSBPL8	4
GO:0008157	protein phosphatase 1 binding	3/810	30/18337	0.144939	0.475972	0.397428	LILRB1/LILRB2/PPP1R16B	3
GO:0017147	Wnt-protein binding	3/810	30/18337	0.144939	0.475972	0.397428	CTHRC1/SFRP2/WLS	3
GO:0004197	cysteine-type endopeptidase activity	8/810	117/18337	0.146201	0.478151	0.399247	CASP1/CTSK/CTSL/CTSS/CTSW/CTSZ/LGMN/USP9Y	8
GO:0005496	steroid binding	7/810	100/18337	0.153439	0.479689	0.400532	ABCA1/ABCG1/GPR183/HSD11B1/NR3C1/OSBPL8/SOAT1	7
GO:0015301	anion:anion antiporter activity	3/810	31/18337	0.155522	0.479689	0.400532	SLC25A4/SLC37A2/SLC4A11	3
GO:0031210	phosphatidylcholine binding	3/810	31/18337	0.155522	0.479689	0.400532	ABCA1/APOC1/RASGRP1	3
GO:0050997	quaternary ammonium group binding	3/810	31/18337	0.155522	0.479689	0.400532	ABCA1/APOC1/RASGRP1	3
GO:0071889	14-3-3 protein binding	3/810	31/18337	0.155522	0.479689	0.400532	DDIT4/KSR1/RIPOR2	3
GO:0140323	solute:anion antiporter activity	3/810	31/18337	0.155522	0.479689	0.400532	SLC25A4/SLC37A2/SLC4A11	3
GO:0004697	protein kinase C activity	2/810	16/18337	0.155689	0.479689	0.400532	CCL3/PRKCH	2
GO:0004698	calcium-dependent protein kinase C activity	2/810	16/18337	0.155689	0.479689	0.400532	CCL3/PRKCH	2
GO:0005092	GDP-dissociation inhibitor activity	2/810	16/18337	0.155689	0.479689	0.400532	ARHGDIB/RGS14	2
GO:0015923	mannosidase activity	2/810	16/18337	0.155689	0.479689	0.400532	MAN2A1/MAN2B1	2
GO:0016307	phosphatidylinositol phosphate kinase activity	2/810	16/18337	0.155689	0.479689	0.400532	PIK3CD/PIK3CG	2
GO:0022821	potassium ion antiporter activity	2/810	16/18337	0.155689	0.479689	0.400532	SLC24A3/SLC9A7	2
GO:0047498	calcium-dependent phospholipase A2 activity	2/810	16/18337	0.155689	0.479689	0.400532	PLA2G2D/PLA2G4A	2
GO:0070492	oligosaccharide binding	2/810	16/18337	0.155689	0.479689	0.400532	ITLN1/SELL	2
GO:0140327	flippase activity	2/810	16/18337	0.155689	0.479689	0.400532	ATP10D/ATP8B2	2
GO:0001102	RNA polymerase II activating transcription factor binding	4/810	48/18337	0.161112	0.494489	0.41289	BHLHE40/EGR2/EOMES/PRRX1	4
GO:0015298	solute:cation antiporter activity	3/810	32/18337	0.166336	0.508569	0.424646	SLC11A1/SLC24A3/SLC9A7	3
GO:1901618	organic hydroxy compound transmembrane transporter activity	4/810	49/18337	0.169737	0.513919	0.429114	ABCG1/AQP9/SLC16A3/SLCO2B1	4
GO:0008381	mechanosensitive ion channel activity	2/810	17/18337	0.171545	0.513919	0.429114	TMC8/TRPV4	2
GO:0023026	MHC class II protein complex binding	2/810	17/18337	0.171545	0.513919	0.429114	CD4/CD74	2
GO:0046965	retinoid X receptor binding	2/810	17/18337	0.171545	0.513919	0.429114	NRIP1/RARG	2
GO:0052742	phosphatidylinositol kinase activity	2/810	17/18337	0.171545	0.513919	0.429114	PIK3CD/PIK3CG	2
GO:0070851	growth factor receptor binding	9/810	141/18337	0.17195	0.513919	0.429114	CD300LF/EFEMP1/ERAP1/GATA3/IL12RB1/IL1R1/IL6ST/JAK2/PDGFRB	9
GO:0015291	secondary active transmembrane transporter activity	14/810	239/18337	0.17337	0.516228	0.431041	SLC11A1/SLC15A1/SLC15A3/SLC16A3/SLC16A4/SLC1A3/SLC24A3/SLC25A4/SLC36A1/SLC37A2/SLC4A11/SLC6A20/SLC9A7/SLCO2B1	14
GO:0004623	phospholipase A2 activity	3/810	33/18337	0.177363	0.526156	0.43933	PLA2G2D/PLA2G4A/PLA2G7	3
GO:0015485	cholesterol binding	4/810	50/18337	0.178519	0.527086	0.440107	ABCA1/ABCG1/OSBPL8/SOAT1	4
GO:0015297	antiporter activity	6/810	86/18337	0.17977	0.527086	0.440107	SLC11A1/SLC24A3/SLC25A4/SLC37A2/SLC4A11/SLC9A7	6
GO:0043178	alcohol binding	6/810	86/18337	0.17977	0.527086	0.440107	ABCA1/ABCG1/ADAP2/ITPR2/OSBPL8/SOAT1	6
GO:0005319	lipid transporter activity	10/810	162/18337	0.180319	0.527086	0.440107	ABCA1/ABCG1/APOE/APOL3/ATP10D/ATP8B2/GM2A/OSBPL8/SLC1A3/SLCO2B1	10
GO:0015293	symporter activity	9/810	143/18337	0.181983	0.530009	0.442548	SLC15A1/SLC15A3/SLC16A3/SLC16A4/SLC1A3/SLC24A3/SLC36A1/SLC4A11/SLC6A20	9
GO:0016830	carbon-carbon lyase activity	4/810	51/18337	0.18745	0.540593	0.451386	CYP17A1/NPL/ODC1/PCK1	4
GO:0004550	nucleoside diphosphate kinase activity	2/810	18/18337	0.18765	0.540593	0.451386	AK4/NME4	2
GO:0046624	sphingolipid transporter activity	2/810	18/18337	0.18765	0.540593	0.451386	ABCA1/ATP10D	2
GO:0008146	sulfotransferase activity	4/810	52/18337	0.196521	0.564114	0.471025	CHST11/CHST15/GAL3ST4/HS3ST2	4
GO:0022853	active ion transmembrane transporter activity	12/810	206/18337	0.201355	0.575918	0.480881	ABCG1/SLC11A1/SLC15A1/SLC1A3/SLC24A3/SLC25A4/SLC36A1/SLC37A2/SLC4A11/SLC6A20/SLC9A7/SLCO2B1	12
GO:0019789	SUMO transferase activity	2/810	19/18337	0.203949	0.579187	0.483611	EGR2/MDM2	2
GO:0031683	G-protein beta/gamma-subunit complex binding	2/810	19/18337	0.203949	0.579187	0.483611	GNA15/PIK3R5	2
GO:0005548	phospholipid transporter activity	4/810	53/18337	0.205723	0.582152	0.486087	ABCA1/ABCG1/ATP8B2/OSBPL8	4
GO:0044389	ubiquitin-like protein ligase binding	17/810	312/18337	0.219618	0.612807	0.511683	CD40/CKB/CXCR4/DIO2/DTX1/EGR2/LAPTM4B/LAPTM5/MDM2/PRR5L/PTPN22/PYHIN1/SLF2/STAT2/STING1/TRAF1/WFS1	17
GO:0015295	solute:proton symporter activity	2/810	20/18337	0.220395	0.612807	0.511683	SLC15A1/SLC36A1	2
GO:0015299	solute:proton antiporter activity	2/810	20/18337	0.220395	0.612807	0.511683	SLC11A1/SLC9A7	2
GO:0031690	adrenergic receptor binding	2/810	20/18337	0.220395	0.612807	0.511683	ADRA2C/ARRDC3	2
GO:0050145	nucleoside monophosphate kinase activity	2/810	20/18337	0.220395	0.612807	0.511683	AK4/MPP1	2
GO:0005109	frizzled binding	3/810	37/18337	0.223228	0.616388	0.514673	CTHRC1/WNT2/WNT7B	3
GO:0015144	carbohydrate transmembrane transporter activity	3/810	37/18337	0.223228	0.616388	0.514673	AQP9/SLC2A3/SLC2A5	3
GO:0031625	ubiquitin protein ligase binding	16/810	293/18337	0.225712	0.621097	0.518605	CD40/CKB/CXCR4/DIO2/DTX1/EGR2/LAPTM4B/LAPTM5/MDM2/PRR5L/PTPN22/PYHIN1/SLF2/STING1/TRAF1/WFS1	16
GO:0042826	histone deacetylase binding	7/810	113/18337	0.232712	0.6345	0.529796	DACT1/FOXP3/HIC1/IKZF3/KAT2B/NRIP1/PRDM1	7
GO:0004869	cysteine-type endopeptidase inhibitor activity	4/810	56/18337	0.234026	0.6345	0.529796	CARD16/CD27/CST7/TNFAIP8	4
GO:0019003	GDP binding	5/810	75/18337	0.236595	0.6345	0.529796	GBP1/PCK1/RAB31/RAB8B/RRAS	5
GO:0005355	glucose transmembrane transporter activity	2/810	21/18337	0.236944	0.6345	0.529796	SLC2A3/SLC2A5	2
GO:0008320	protein transmembrane transporter activity	2/810	21/18337	0.236944	0.6345	0.529796	ABCA1/AZGP1	2
GO:0008483	transaminase activity	2/810	21/18337	0.236944	0.6345	0.529796	BCAT1/GFPT2	2
GO:0015149	hexose transmembrane transporter activity	2/810	21/18337	0.236944	0.6345	0.529796	SLC2A3/SLC2A5	2
GO:0072349	modified amino acid transmembrane transporter activity	2/810	21/18337	0.236944	0.6345	0.529796	SLC3A1/SLC6A20	2
GO:0004540	ribonuclease activity	7/810	114/18337	0.239318	0.637887	0.532624	AZGP1/DCP2/LACTB2/RIDA/RNASE6/SAMHD1/ZC3H12A	7
GO:0016829	lyase activity	11/810	194/18337	0.239807	0.637887	0.532624	ADCY7/CA4/CD38/CYP17A1/CYP1B1/NPL/ODC1/PCK1/PTGIS/SDS/TBXAS1	11
GO:0008234	cysteine-type peptidase activity	10/810	174/18337	0.240919	0.638715	0.533316	CASP1/CTSK/CTSL/CTSS/CTSW/CTSZ/CYLD/LGMN/TNFAIP3/USP9Y	10
GO:0004177	aminopeptidase activity	3/810	39/18337	0.246969	0.650434	0.543101	ERAP1/ERAP2/MMP14	3
GO:0016776	phosphotransferase activity, phosphate group as acceptor	3/810	39/18337	0.246969	0.650434	0.543101	AK4/MPP1/NME4	3
GO:0046332	SMAD binding	5/810	77/18337	0.253229	0.656932	0.548527	COL1A2/COL5A2/DAB2/USP9Y/ZMIZ1	5
GO:1990841	promoter-specific chromatin binding	4/810	58/18337	0.253388	0.656932	0.548527	EGR1/IKZF3/PRDM1/ZNF683	4
GO:0004602	glutathione peroxidase activity	2/810	22/18337	0.253553	0.656932	0.548527	CLIC2/GPX8	2
GO:0016849	phosphorus-oxygen lyase activity	2/810	22/18337	0.253553	0.656932	0.548527	ADCY7/CD38	2
GO:0043027	cysteine-type endopeptidase inhibitor activity involved in apoptotic process	2/810	22/18337	0.253553	0.656932	0.548527	CD27/TNFAIP8	2
GO:0022804	active transmembrane transporter activity	16/810	301/18337	0.258197	0.665819	0.555947	ABCA1/ABCG1/SLC11A1/SLC15A1/SLC15A3/SLC16A3/SLC16A4/SLC1A3/SLC24A3/SLC25A4/SLC36A1/SLC37A2/SLC4A11/SLC6A20/SLC9A7/SLCO2B1	16
GO:0043028	cysteine-type endopeptidase regulator activity involved in apoptotic process	3/810	40/18337	0.258983	0.665819	0.555947	CASP1/CD27/TNFAIP8	3
GO:0016810	hydrolase activity, acting on carbon-nitrogen (but not peptide) bonds	7/810	117/18337	0.259486	0.665819	0.555947	ADA2/APOBEC3C/APOBEC3D/APOBEC3G/APOBEC3H/GCH1/RIDA	7
GO:0033613	activating transcription factor binding	5/810	78/18337	0.261653	0.669228	0.558794	BHLHE40/CIITA/EGR2/EOMES/PRRX1	5
GO:0015179	L-amino acid transmembrane transporter activity	4/810	59/18337	0.263191	0.67101	0.560281	SLC1A3/SLC36A1/SLC3A1/SLC6A20	4
GO:0004867	serine-type endopeptidase inhibitor activity	6/810	98/18337	0.265244	0.671787	0.56093	A2M/COL6A3/PI3/SERPINE1/SERPINF1/SERPING1	6
GO:0009931	calcium-dependent protein serine/threonine kinase activity	2/810	23/18337	0.270185	0.671787	0.56093	CCL3/PRKCH	2
GO:0015145	monosaccharide transmembrane transporter activity	2/810	23/18337	0.270185	0.671787	0.56093	SLC2A3/SLC2A5	2
GO:0016769	transferase activity, transferring nitrogenous groups	2/810	23/18337	0.270185	0.671787	0.56093	BCAT1/GFPT2	2
GO:0017134	fibroblast growth factor binding	2/810	23/18337	0.270185	0.671787	0.56093	CXCL13/THBS1	2
GO:0050750	low-density lipoprotein particle receptor binding	2/810	23/18337	0.270185	0.671787	0.56093	APOE/SYT1	2
GO:0140103	catalytic activity, acting on a glycoprotein	2/810	23/18337	0.270185	0.671787	0.56093	B4GALNT3/MGAT1	2
GO:0042578	phosphoric ester hydrolase activity	19/810	367/18337	0.270333	0.671787	0.56093	ACP5/CCL5/CCR1/CCR5/DUSP1/DUSP5/ENPP2/HMOX1/INPP5D/LCK/PDE4B/PLCB2/PLCG2/PLCH2/PTPN22/PTPN7/PTPRC/PTPRS/SAMHD1	19
GO:0051879	Hsp90 protein binding	3/810	41/18337	0.271072	0.671787	0.56093	GBP1/NOD2/NR3C1	3
GO:0019205	nucleobase-containing compound kinase activity	3/810	42/18337	0.28322	0.698946	0.583607	AK4/MPP1/NME4	3
GO:0004622	lysophospholipase activity	2/810	24/18337	0.286806	0.698946	0.583607	ENPP2/PLA2G4A	2
GO:0005160	transforming growth factor beta receptor binding	2/810	24/18337	0.286806	0.698946	0.583607	TGFB1/TGFB3	2
GO:0010857	calcium-dependent protein kinase activity	2/810	24/18337	0.286806	0.698946	0.583607	CCL3/PRKCH	2
GO:0070696	transmembrane receptor protein serine/threonine kinase binding	2/810	24/18337	0.286806	0.698946	0.583607	BMP8A/INHBA	2
GO:0050660	flavin adenine dinucleotide binding	5/810	81/18337	0.287286	0.698946	0.583607	CYBB/DPYD/FMO1/FMO2/SQLE	5
GO:0030547	receptor inhibitor activity	3/810	43/18337	0.295412	0.711272	0.593899	CCL5/IL18BP/LILRB4	3
GO:0004725	protein tyrosine phosphatase activity	6/810	102/18337	0.295809	0.711272	0.593899	DUSP1/DUSP5/PTPN22/PTPN7/PTPRC/PTPRS	6
GO:0016651	oxidoreductase activity, acting on NAD(P)H	6/810	102/18337	0.295809	0.711272	0.593899	AKR1C1/CYBB/NCF1/NCF2/NCF4/NDUFB9	6
GO:0008509	anion transmembrane transporter activity	23/810	459/18337	0.295917	0.711272	0.593899	ABCA1/ABCG1/APOL1/AQP9/AZGP1/CLIC2/SLC15A1/SLC15A3/SLC16A3/SLC16A4/SLC1A3/SLC24A3/SLC25A4/SLC2A3/SLC2A5/SLC36A1/SLC37A2/SLC3A1/SLC4A11/SLC6A20/SLC9A7/SLCO2B1/VDAC3	23
GO:0052689	carboxylic ester hydrolase activity	8/810	143/18337	0.297967	0.714046	0.596216	AOAH/ENPP2/LIPA/PLA1A/PLA2G2D/PLA2G4A/PLA2G7/PON2	8
GO:0031072	heat shock protein binding	7/810	123/18337	0.301136	0.716276	0.598077	FKBP5/GBP1/ITGAM/ITGB2/NOD2/NR3C1/SPN	7
GO:0001965	G-protein alpha-subunit binding	2/810	25/18337	0.303385	0.716276	0.598077	RGS1/RGS14	2
GO:0005112	Notch binding	2/810	25/18337	0.303385	0.716276	0.598077	DTX1/SNED1	2
GO:0030247	polysaccharide binding	2/810	25/18337	0.303385	0.716276	0.598077	CLEC7A/ENPP2	2
GO:0051119	sugar transmembrane transporter activity	2/810	25/18337	0.303385	0.716276	0.598077	SLC2A3/SLC2A5	2
GO:0016836	hydro-lyase activity	4/810	64/18337	0.313083	0.73545	0.614088	CA4/CYP1B1/PTGIS/TBXAS1	4
GO:0042562	hormone binding	5/810	84/18337	0.31335	0.73545	0.614088	CALCRL/EBI3/INHBA/NR3C1/THRA	5
GO:0004364	glutathione transferase activity	2/810	26/18337	0.319892	0.739925	0.617824	GSTA4/GSTT2B	2
GO:0042974	retinoic acid receptor binding	2/810	26/18337	0.319892	0.739925	0.617824	NRIP1/RARG	2
GO:0051861	glycolipid binding	2/810	26/18337	0.319892	0.739925	0.617824	PSAP/SELL	2
GO:0102567	phospholipase A2 activity (consuming 1,2-dipalmitoylphosphatidylcholine)	2/810	26/18337	0.319892	0.739925	0.617824	PLA2G2D/PLA2G4A	2
GO:0102568	phospholipase A2 activity consuming 1,2-dioleoylphosphatidylethanolamine)	2/810	26/18337	0.319892	0.739925	0.617824	PLA2G2D/PLA2G4A	2
GO:0019887	protein kinase regulator activity	10/810	190/18337	0.3309	0.751949	0.627864	AGAP2/CCL5/CXCL10/FAM20A/GMFG/ITPRIP/KAT2B/LILRB4/NCKAP1L/RAC2	10
GO:0031267	small GTPase binding	10/810	190/18337	0.3309	0.751949	0.627864	ABCA1/ARHGDIB/FGD2/FGD3/FMNL1/MYO5A/MYO9B/RAP1GAP/RHOH/WAS	10
GO:0046875	ephrin receptor binding	2/810	27/18337	0.336303	0.751949	0.627864	EFNA3/PIK3CG	2
GO:0070888	E-box binding	3/810	47/18337	0.344357	0.751949	0.627864	BHLHE40/GATA3/SNAI2	3
GO:0003785	actin monomer binding	2/810	28/18337	0.352592	0.751949	0.627864	CORO1A/PFN2	2
GO:0033612	receptor serine/threonine kinase binding	2/810	28/18337	0.352592	0.751949	0.627864	BMP8A/INHBA	2
GO:0030276	clathrin binding	4/810	68/18337	0.353575	0.751949	0.627864	DAB2/LRP1/SYT1/SYT13	4
GO:0051213	dioxygenase activity	5/810	89/18337	0.357368	0.751949	0.627864	ALOX15B/ALOX5/IDO1/KDM5D/PIR	5
GO:0046982	protein heterodimerization activity	16/810	324/18337	0.359538	0.751949	0.627864	ABCG1/ADRA2C/BCL2A1/BHLHE40/BTBD11/CD3D/CD3E/CD3G/CYBB/H2AW/H2BC21/H4C8/H4C9/IRAK3/SYT1/TLR4	16
GO:0004016	adenylate cyclase activity	1/810	10/18337	0.36358	0.751949	0.627864	ADCY7	1
GO:0004690	cyclic nucleotide-dependent protein kinase activity	1/810	10/18337	0.36358	0.751949	0.627864	PRKY	1
GO:0004955	prostaglandin receptor activity	1/810	10/18337	0.36358	0.751949	0.627864	HPGD	1
GO:0005381	iron ion transmembrane transporter activity	1/810	10/18337	0.36358	0.751949	0.627864	SLC11A1	1
GO:0005432	calcium:sodium antiporter activity	1/810	10/18337	0.36358	0.751949	0.627864	SLC24A3	1
GO:0005528	FK506 binding	1/810	10/18337	0.36358	0.751949	0.627864	FKBP5	1
GO:0008199	ferric iron binding	1/810	10/18337	0.36358	0.751949	0.627864	ACP5	1
GO:0008239	dipeptidyl-peptidase activity	1/810	10/18337	0.36358	0.751949	0.627864	FAP	1
GO:0008429	phosphatidylethanolamine binding	1/810	10/18337	0.36358	0.751949	0.627864	CD300A	1
GO:0008603	cAMP-dependent protein kinase regulator activity	1/810	10/18337	0.36358	0.751949	0.627864	CXCL10	1
GO:0008641	ubiquitin-like modifier activating enzyme activity	1/810	10/18337	0.36358	0.751949	0.627864	UBA7	1
GO:0015651	quaternary ammonium group transmembrane transporter activity	1/810	10/18337	0.36358	0.751949	0.627864	SLC6A20	1
GO:0015924	mannosyl-oligosaccharide mannosidase activity	1/810	10/18337	0.36358	0.751949	0.627864	MAN2A1	1
GO:0030957	Tat protein binding	1/810	10/18337	0.36358	0.751949	0.627864	MDFIC	1
GO:0031419	cobalamin binding	1/810	10/18337	0.36358	0.751949	0.627864	TCN2	1
GO:0043560	insulin receptor substrate binding	1/810	10/18337	0.36358	0.751949	0.627864	JAK2	1
GO:0050786	RAGE receptor binding	1/810	10/18337	0.36358	0.751949	0.627864	FPR1	1
GO:0051400	BH domain binding	1/810	10/18337	0.36358	0.751949	0.627864	BCL2A1	1
GO:0061665	SUMO ligase activity	1/810	10/18337	0.36358	0.751949	0.627864	EGR2	1
GO:0070008	serine-type exopeptidase activity	1/810	10/18337	0.36358	0.751949	0.627864	SCPEP1	1
GO:0097199	cysteine-type endopeptidase activity involved in apoptotic signaling pathway	1/810	10/18337	0.36358	0.751949	0.627864	CASP1	1
GO:0004860	protein kinase inhibitor activity	4/810	69/18337	0.363716	0.751949	0.627864	GMFG/ITPRIP/KAT2B/LILRB4	4
GO:0008028	monocarboxylic acid transmembrane transporter activity	4/810	69/18337	0.363716	0.751949	0.627864	SLC16A3/SLC16A4/SLC1A3/SLCO2B1	4
GO:0016782	transferase activity, transferring sulfur-containing groups	4/810	69/18337	0.363716	0.751949	0.627864	CHST11/CHST15/GAL3ST4/HS3ST2	4
GO:0005343	organic acid:sodium symporter activity	2/810	29/18337	0.368739	0.751949	0.627864	SLC1A3/SLC6A20	2
GO:0070566	adenylyltransferase activity	2/810	29/18337	0.368739	0.751949	0.627864	OAS2/OAS3	2
GO:0140318	protein transporter activity	2/810	29/18337	0.368739	0.751949	0.627864	ABCA1/AZGP1	2
GO:0005516	calmodulin binding	10/810	198/18337	0.378196	0.751949	0.627864	AEBP1/FAS/MYO1F/MYO1G/MYO5A/MYO9B/RGS1/SPHK1/SYT1/TRPV4	10
GO:0016860	intramolecular oxidoreductase activity	3/810	50/18337	0.380901	0.751949	0.627864	PTGDS/PTGIS/TBXAS1	3
GO:0017046	peptide hormone binding	3/810	50/18337	0.380901	0.751949	0.627864	CALCRL/EBI3/INHBA	3
GO:0001227	DNA-binding transcription repressor activity, RNA polymerase II-specific	15/810	307/18337	0.381637	0.751949	0.627864	AEBP1/BHLHE40/ELK3/FOXP3/GATA3/GFI1/HIC1/IFI16/NR3C1/PRDM1/PRRX1/SNAI2/SPI1/TFEC/ZEB2	15
GO:0033293	monocarboxylic acid binding	4/810	71/18337	0.38397	0.751949	0.627864	AKR1C1/APOC1/PSAP/PTGDS	4
GO:0015605	organophosphate ester transmembrane transporter activity	2/810	30/18337	0.384725	0.751949	0.627864	SLC25A4/SLC37A2	2
GO:0022829	wide pore channel activity	2/810	30/18337	0.384725	0.751949	0.627864	PRF1/VDAC3	2
GO:0001217	DNA-binding transcription repressor activity	15/810	309/18337	0.391235	0.751949	0.627864	AEBP1/BHLHE40/ELK3/FOXP3/GATA3/GFI1/HIC1/IFI16/NR3C1/PRDM1/PRRX1/SNAI2/SPI1/TFEC/ZEB2	15
GO:0046943	carboxylic acid transmembrane transporter activity	8/810	157/18337	0.391307	0.751949	0.627864	AQP9/SLC16A3/SLC16A4/SLC1A3/SLC36A1/SLC3A1/SLC6A20/SLCO2B1	8
GO:0004954	prostanoid receptor activity	1/810	11/18337	0.391708	0.751949	0.627864	HPGD	1
GO:0005078	MAP-kinase scaffold activity	1/810	11/18337	0.391708	0.751949	0.627864	KSR1	1
GO:0005347	ATP transmembrane transporter activity	1/810	11/18337	0.391708	0.751949	0.627864	SLC25A4	1
GO:0008097	5S rRNA binding	1/810	11/18337	0.391708	0.751949	0.627864	MDM2	1
GO:0015166	polyol transmembrane transporter activity	1/810	11/18337	0.391708	0.751949	0.627864	AQP9	1
GO:0015368	calcium:cation antiporter activity	1/810	11/18337	0.391708	0.751949	0.627864	SLC24A3	1
GO:0015386	potassium:proton antiporter activity	1/810	11/18337	0.391708	0.751949	0.627864	SLC9A7	1
GO:0016670	oxidoreductase activity, acting on a sulfur group of donors, oxygen as acceptor	1/810	11/18337	0.391708	0.751949	0.627864	SELENBP1	1
GO:0016832	aldehyde-lyase activity	1/810	11/18337	0.391708	0.751949	0.627864	CYP17A1	1
GO:0017166	vinculin binding	1/810	11/18337	0.391708	0.751949	0.627864	UTRN	1
GO:0019855	calcium channel inhibitor activity	1/810	11/18337	0.391708	0.751949	0.627864	PACSIN3	1
GO:0031996	thioesterase binding	1/810	11/18337	0.391708	0.751949	0.627864	TRAF1	1
GO:0032052	bile acid binding	1/810	11/18337	0.391708	0.751949	0.627864	AKR1C1	1
GO:0033130	acetylcholine receptor binding	1/810	11/18337	0.391708	0.751949	0.627864	JAK2	1
GO:0035197	siRNA binding	1/810	11/18337	0.391708	0.751949	0.627864	TLR7	1
GO:0035252	UDP-xylosyltransferase activity	1/810	11/18337	0.391708	0.751949	0.627864	GXYLT2	1
GO:0042285	xylosyltransferase activity	1/810	11/18337	0.391708	0.751949	0.627864	GXYLT2	1
GO:0052739	phosphatidylserine 1-acylhydrolase activity	1/810	11/18337	0.391708	0.751949	0.627864	PLA1A	1
GO:0070410	co-SMAD binding	1/810	11/18337	0.391708	0.751949	0.627864	USP9Y	1
GO:0070697	activin receptor binding	1/810	11/18337	0.391708	0.751949	0.627864	INHBA	1
GO:0086080	protein binding involved in heterotypic cell-cell adhesion	1/810	11/18337	0.391708	0.751949	0.627864	SIRPA	1
GO:0102545	phosphatidyl phospholipase B activity	1/810	11/18337	0.391708	0.751949	0.627864	PLA2G4A	1
GO:0140036	ubiquitin-dependent protein binding	1/810	11/18337	0.391708	0.751949	0.627864	LAPTM5	1
GO:0140299	small molecule sensor activity	1/810	11/18337	0.391708	0.751949	0.627864	SYT1	1
GO:1901612	cardiolipin binding	1/810	11/18337	0.391708	0.751949	0.627864	NME4	1
GO:0051020	GTPase binding	11/810	222/18337	0.391994	0.751949	0.627864	ABCA1/ARHGDIB/FGD2/FGD3/FMNL1/LCP1/MYO5A/MYO9B/RAP1GAP/RHOH/WAS	11
GO:0005342	organic acid transmembrane transporter activity	8/810	158/18337	0.398067	0.760271	0.634812	AQP9/SLC16A3/SLC16A4/SLC1A3/SLC36A1/SLC3A1/SLC6A20/SLCO2B1	8
GO:0001228	DNA-binding transcription activator activity, RNA polymerase II-specific	21/810	443/18337	0.401227	0.760271	0.634812	BCL11B/EGR1/EGR2/ELK3/ETS1/ETV4/FLI1/FOXJ1/GATA3/IKZF3/IRF4/IRF5/MAF/MAFB/MDM2/NR3C1/PRRX1/RUNX1/SPI1/SPIB/TFEC	21
GO:0004879	nuclear receptor activity	3/810	52/18337	0.405021	0.760271	0.634812	NR3C1/RARG/THRA	3
GO:0098531	ligand-activated transcription factor activity	3/810	52/18337	0.405021	0.760271	0.634812	NR3C1/RARG/THRA	3
GO:1901505	carbohydrate derivative transmembrane transporter activity	3/810	52/18337	0.405021	0.760271	0.634812	SLC15A3/SLC25A4/SLC37A2	3
GO:0048019	receptor antagonist activity	2/810	32/18337	0.416145	0.760271	0.634812	CCL5/IL18BP	2
GO:0008374	O-acyltransferase activity	3/810	53/18337	0.416979	0.760271	0.634812	MOGAT3/PLA2G4A/SOAT1	3
GO:0001216	DNA-binding transcription activator activity	21/810	447/18337	0.417423	0.760271	0.634812	BCL11B/EGR1/EGR2/ELK3/ETS1/ETV4/FLI1/FOXJ1/GATA3/IKZF3/IRF4/IRF5/MAF/MAFB/MDM2/NR3C1/PRRX1/RUNX1/SPI1/SPIB/TFEC	21
GO:0004000	adenosine deaminase activity	1/810	12/18337	0.418594	0.760271	0.634812	ADA2	1
GO:0004032	alditol:NADP+ 1-oxidoreductase activity	1/810	12/18337	0.418594	0.760271	0.634812	AKR1C1	1
GO:0004861	cyclin-dependent protein serine/threonine kinase inhibitor activity	1/810	12/18337	0.418594	0.760271	0.634812	KAT2B	1
GO:0005542	folic acid binding	1/810	12/18337	0.418594	0.760271	0.634812	FOLR2	1
GO:0008035	high-density lipoprotein particle binding	1/810	12/18337	0.418594	0.760271	0.634812	TREM2	1
GO:0008970	phospholipase A1 activity	1/810	12/18337	0.418594	0.760271	0.634812	PLA1A	1
GO:0015250	water channel activity	1/810	12/18337	0.418594	0.760271	0.634812	AQP9	1
GO:0015271	outward rectifier potassium channel activity	1/810	12/18337	0.418594	0.760271	0.634812	KCNA3	1
GO:0015385	sodium:proton antiporter activity	1/810	12/18337	0.418594	0.760271	0.634812	SLC9A7	1
GO:0022858	alanine transmembrane transporter activity	1/810	12/18337	0.418594	0.760271	0.634812	SLC36A1	1
GO:0034595	phosphatidylinositol phosphate 5-phosphatase activity	1/810	12/18337	0.418594	0.760271	0.634812	INPP5D	1
GO:0035259	glucocorticoid receptor binding	1/810	12/18337	0.418594	0.760271	0.634812	NRIP1	1
GO:0043176	amine binding	1/810	12/18337	0.418594	0.760271	0.634812	HTR1D	1
GO:0051378	serotonin binding	1/810	12/18337	0.418594	0.760271	0.634812	HTR1D	1
GO:0089720	caspase binding	1/810	12/18337	0.418594	0.760271	0.634812	CARD16	1
GO:0004553	hydrolase activity, hydrolyzing O-glycosyl compounds	5/810	96/18337	0.419197	0.760271	0.634812	CHIT1/GM2A/MAN2A1/MAN2B1/PSAP	5
GO:0005080	protein kinase C binding	3/810	54/18337	0.428857	0.769081	0.642169	DACT1/PLEK/TRPV4	3
GO:0004115	3',5'-cyclic-AMP phosphodiesterase activity	1/810	13/18337	0.444293	0.769081	0.642169	PDE4B	1
GO:0004859	phospholipase inhibitor activity	1/810	13/18337	0.444293	0.769081	0.642169	APOC1	1
GO:0005095	GTPase inhibitor activity	1/810	13/18337	0.444293	0.769081	0.642169	RHOH	1
GO:0005451	monovalent cation:proton antiporter activity	1/810	13/18337	0.444293	0.769081	0.642169	SLC9A7	1
GO:0005452	inorganic anion exchanger activity	1/810	13/18337	0.444293	0.769081	0.642169	SLC4A11	1
GO:0016840	carbon-nitrogen lyase activity	1/810	13/18337	0.444293	0.769081	0.642169	SDS	1
GO:0019992	diacylglycerol binding	1/810	13/18337	0.444293	0.769081	0.642169	RASGRP1	1
GO:0030548	acetylcholine receptor regulator activity	1/810	13/18337	0.444293	0.769081	0.642169	LYPD6B	1
GO:0031994	insulin-like growth factor I binding	1/810	13/18337	0.444293	0.769081	0.642169	IGFBP3	1
GO:0039706	co-receptor binding	1/810	13/18337	0.444293	0.769081	0.642169	TFR2	1
GO:0051011	microtubule minus-end binding	1/810	13/18337	0.444293	0.769081	0.642169	NIN	1
GO:0052745	inositol phosphate phosphatase activity	1/810	13/18337	0.444293	0.769081	0.642169	INPP5D	1
GO:0070679	inositol 1,4,5 trisphosphate binding	1/810	13/18337	0.444293	0.769081	0.642169	ITPR2	1
GO:0070700	BMP receptor binding	1/810	13/18337	0.444293	0.769081	0.642169	BMP8A	1
GO:0072542	protein phosphatase activator activity	1/810	13/18337	0.444293	0.769081	0.642169	IGFBP3	1
GO:0099602	neurotransmitter receptor regulator activity	1/810	13/18337	0.444293	0.769081	0.642169	LYPD6B	1
GO:0106019	phosphatidylinositol-4,5-bisphosphate phosphatase activity	1/810	13/18337	0.444293	0.769081	0.642169	INPP5D	1
GO:0140035	ubiquitination-like modification-dependent protein binding	1/810	13/18337	0.444293	0.769081	0.642169	LAPTM5	1
GO:0140333	glycerophospholipid flippase activity	1/810	13/18337	0.444293	0.769081	0.642169	ATP8B2	1
GO:1901338	catecholamine binding	1/810	13/18337	0.444293	0.769081	0.642169	ADRA2C	1
GO:0015175	neutral amino acid transmembrane transporter activity	2/810	34/18337	0.446735	0.769967	0.642909	SLC36A1/SLC6A20	2
GO:0097718	disordered domain specific binding	2/810	34/18337	0.446735	0.769967	0.642909	FN1/MDM2	2
GO:0016712	oxidoreductase activity, acting on paired donors, with incorporation or reduction of molecular oxygen, reduced flavin or flavoprotein as one donor, and incorporation of one atom of oxygen	2/810	35/18337	0.46169	0.786815	0.656976	CYP1B1/CYP2B6	2
GO:0016831	carboxy-lyase activity	2/810	35/18337	0.46169	0.786815	0.656976	ODC1/PCK1	2
GO:0016835	carbon-oxygen lyase activity	4/810	79/18337	0.463731	0.786815	0.656976	CA4/CYP1B1/PTGIS/TBXAS1	4
GO:0016684	oxidoreductase activity, acting on peroxide as acceptor	3/810	57/18337	0.463937	0.786815	0.656976	CLIC2/GPX8/SESN3	3
GO:0004089	carbonate dehydratase activity	1/810	14/18337	0.468858	0.786815	0.656976	CA4	1
GO:0005313	L-glutamate transmembrane transporter activity	1/810	14/18337	0.468858	0.786815	0.656976	SLC1A3	1
GO:0005372	water transmembrane transporter activity	1/810	14/18337	0.468858	0.786815	0.656976	AQP9	1
GO:0005545	1-phosphatidylinositol binding	1/810	14/18337	0.468858	0.786815	0.656976	SNX10	1
GO:0044548	S100 protein binding	1/810	14/18337	0.468858	0.786815	0.656976	AHNAK	1
GO:0050998	nitric-oxide synthase binding	1/810	14/18337	0.468858	0.786815	0.656976	CD74	1
GO:0070403	NAD+ binding	1/810	14/18337	0.468858	0.786815	0.656976	HPGD	1
GO:0071933	Arp2/3 complex binding	1/810	14/18337	0.468858	0.786815	0.656976	GMFG	1
GO:0003713	transcription coactivator activity	12/810	258/18337	0.469328	0.786815	0.656976	ARID5B/CIITA/CITED4/DTX1/KAT2B/NRIP1/NUPR1/POU2AF1/SMARCA2/TRIM22/TRIM38/ZMIZ1	12
GO:0097110	scaffold protein binding	3/810	58/18337	0.475421	0.793695	0.662721	ITPR2/TREM2/VIM	3
GO:0098631	cell adhesion mediator activity	3/810	58/18337	0.475421	0.793695	0.662721	EMILIN1/ITGA11/SIRPA	3
GO:0015171	amino acid transmembrane transporter activity	4/810	81/18337	0.483143	0.803448	0.670864	SLC1A3/SLC36A1/SLC3A1/SLC6A20	4
GO:0005504	fatty acid binding	2/810	37/18337	0.490873	0.803448	0.670864	APOC1/PTGDS	2
GO:0030551	cyclic nucleotide binding	2/810	37/18337	0.490873	0.803448	0.670864	PDE4B/STING1	2
GO:0004953	icosanoid receptor activity	1/810	15/18337	0.492338	0.803448	0.670864	HPGD	1
GO:0015929	hexosaminidase activity	1/810	15/18337	0.492338	0.803448	0.670864	GM2A	1
GO:0016805	dipeptidase activity	1/810	15/18337	0.492338	0.803448	0.670864	DPEP2	1
GO:0019215	intermediate filament binding	1/810	15/18337	0.492338	0.803448	0.670864	VIM	1
GO:0030280	structural constituent of skin epidermis	1/810	15/18337	0.492338	0.803448	0.670864	PI3	1
GO:0034483	heparan sulfate sulfotransferase activity	1/810	15/18337	0.492338	0.803448	0.670864	HS3ST2	1
GO:0097153	cysteine-type endopeptidase activity involved in apoptotic process	1/810	15/18337	0.492338	0.803448	0.670864	CASP1	1
GO:0140161	monocarboxylate:sodium symporter activity	1/810	15/18337	0.492338	0.803448	0.670864	SLC1A3	1
GO:0043014	alpha-tubulin binding	2/810	38/18337	0.505085	0.821591	0.686014	ARL4C/TRPV4	2
GO:0030295	protein kinase activator activity	4/810	84/18337	0.511714	0.821591	0.686014	AGAP2/CCL5/FAM20A/NCKAP1L	4
GO:0000295	adenine nucleotide transmembrane transporter activity	1/810	16/18337	0.514781	0.821591	0.686014	SLC25A4	1
GO:0005346	purine ribonucleotide transmembrane transporter activity	1/810	16/18337	0.514781	0.821591	0.686014	SLC25A4	1
GO:0008392	arachidonic acid epoxygenase activity	1/810	16/18337	0.514781	0.821591	0.686014	CYP2B6	1
GO:0015172	acidic amino acid transmembrane transporter activity	1/810	16/18337	0.514781	0.821591	0.686014	SLC1A3	1
GO:0015347	sodium-independent organic anion transmembrane transporter activity	1/810	16/18337	0.514781	0.821591	0.686014	SLCO2B1	1
GO:0019211	phosphatase activator activity	1/810	16/18337	0.514781	0.821591	0.686014	IGFBP3	1
GO:0035173	histone kinase activity	1/810	16/18337	0.514781	0.821591	0.686014	JAK2	1
GO:0035615	clathrin adaptor activity	1/810	16/18337	0.514781	0.821591	0.686014	DAB2	1
GO:0070628	proteasome binding	1/810	16/18337	0.514781	0.821591	0.686014	UBD	1
GO:0004532	exoribonuclease activity	2/810	39/18337	0.519037	0.821778	0.68617	DCP2/ZC3H12A	2
GO:0019825	oxygen binding	2/810	39/18337	0.519037	0.821778	0.68617	CYP17A1/CYP1B1	2
GO:0030544	Hsp70 protein binding	2/810	39/18337	0.519037	0.821778	0.68617	NOD2/SPN	2
GO:0043531	ADP binding	2/810	39/18337	0.519037	0.821778	0.68617	ABCG1/MYO9B	2
GO:0030145	manganese ion binding	3/810	62/18337	0.520155	0.821778	0.68617	DCP2/MGAT1/PCK1	3
GO:0051117	ATPase binding	4/810	85/18337	0.521077	0.821778	0.68617	ABCA1/LCK/SNX10/WFS1	4
GO:0008514	organic anion transmembrane transporter activity	8/810	177/18337	0.524635	0.824498	0.688441	SLC16A3/SLC1A3/SLC25A4/SLC36A1/SLC3A1/SLC4A11/SLC6A20/SLCO2B1	8
GO:0003951	NAD+ kinase activity	1/810	17/18337	0.536234	0.824498	0.688441	SPHK1	1
GO:0005001	transmembrane receptor protein tyrosine phosphatase activity	1/810	17/18337	0.536234	0.824498	0.688441	PTPRC	1
GO:0005005	transmembrane-ephrin receptor activity	1/810	17/18337	0.536234	0.824498	0.688441	EFNA3	1
GO:0005149	interleukin-1 receptor binding	1/810	17/18337	0.536234	0.824498	0.688441	ERAP1	1
GO:0008308	voltage-gated anion channel activity	1/810	17/18337	0.536234	0.824498	0.688441	VDAC3	1
GO:0008656	cysteine-type endopeptidase activator activity involved in apoptotic process	1/810	17/18337	0.536234	0.824498	0.688441	CASP1	1
GO:0015174	basic amino acid transmembrane transporter activity	1/810	17/18337	0.536234	0.824498	0.688441	SLC3A1	1
GO:0015278	calcium-release channel activity	1/810	17/18337	0.536234	0.824498	0.688441	ITPR2	1
GO:0019198	transmembrane receptor protein phosphatase activity	1/810	17/18337	0.536234	0.824498	0.688441	PTPRC	1
GO:0030275	LRR domain binding	1/810	17/18337	0.536234	0.824498	0.688441	ROBO1	1
GO:0070064	proline-rich region binding	1/810	17/18337	0.536234	0.824498	0.688441	CYLD	1
GO:0140312	cargo adaptor activity	1/810	17/18337	0.536234	0.824498	0.688441	DAB2	1
GO:0005003	ephrin receptor activity	1/810	18/18337	0.556739	0.846243	0.706598	EFNA3	1
GO:0015355	secondary active monocarboxylate transmembrane transporter activity	1/810	18/18337	0.556739	0.846243	0.706598	SLC1A3	1
GO:0016894	endonuclease activity, active with either ribo- or deoxyribonucleic acids and producing 3'-phosphomonoesters	1/810	18/18337	0.556739	0.846243	0.706598	RIDA	1
GO:0048038	quinone binding	1/810	18/18337	0.556739	0.846243	0.706598	HSD17B8	1
GO:0055102	lipase inhibitor activity	1/810	18/18337	0.556739	0.846243	0.706598	APOC1	1
GO:0070122	isopeptidase activity	1/810	18/18337	0.556739	0.846243	0.706598	GGT5	1
GO:0002039	p53 binding	3/810	66/18337	0.562733	0.853728	0.712848	MDM2/NUAK1/ZNF385A	3
GO:0019209	kinase activator activity	4/810	90/18337	0.566543	0.857877	0.716312	AGAP2/CCL5/FAM20A/NCKAP1L	4
GO:0000149	SNARE binding	5/810	114/18337	0.570388	0.862064	0.719808	ABCA1/SEC24A/STX11/SYT1/SYT13	5
GO:0004521	endoribonuclease activity	3/810	67/18337	0.573013	0.862885	0.720494	LACTB2/RIDA/ZC3H12A	3
GO:0008409	5'-3' exonuclease activity	1/810	19/18337	0.576338	0.862885	0.720494	DCP2	1
GO:0015216	purine nucleotide transmembrane transporter activity	1/810	19/18337	0.576338	0.862885	0.720494	SLC25A4	1
GO:0030296	protein tyrosine kinase activator activity	1/810	19/18337	0.576338	0.862885	0.720494	CCL5	1
GO:0035613	RNA stem-loop binding	1/810	19/18337	0.576338	0.862885	0.720494	ZC3H12A	1
GO:0048156	tau protein binding	2/810	44/18337	0.584757	0.873851	0.72965	APOE/LGMN	2
GO:0004551	nucleotide diphosphatase activity	1/810	20/18337	0.595072	0.879092	0.734026	ENPP2	1
GO:0008391	arachidonic acid monooxygenase activity	1/810	20/18337	0.595072	0.879092	0.734026	CYP2B6	1
GO:0015125	bile acid transmembrane transporter activity	1/810	20/18337	0.595072	0.879092	0.734026	SLCO2B1	1
GO:0016505	peptidase activator activity involved in apoptotic process	1/810	20/18337	0.595072	0.879092	0.734026	CASP1	1
GO:0030506	ankyrin binding	1/810	20/18337	0.595072	0.879092	0.734026	PTPRC	1
GO:0031681	G-protein beta-subunit binding	1/810	20/18337	0.595072	0.879092	0.734026	GNG2	1
GO:0008138	protein tyrosine/serine/threonine phosphatase activity	2/810	45/18337	0.597077	0.879092	0.734026	DUSP1/DUSP5	2
GO:0061980	regulatory RNA binding	2/810	45/18337	0.597077	0.879092	0.734026	TLR7/ZC3H12A	2
GO:0017022	myosin binding	3/810	71/18337	0.612592	0.882954	0.737251	AXL/CORO1A/CXCR4	3
GO:0000062	fatty-acyl-CoA binding	1/810	21/18337	0.612978	0.882954	0.737251	SOAT1	1
GO:0005123	death receptor binding	1/810	21/18337	0.612978	0.882954	0.737251	FASLG	1
GO:0008106	alcohol dehydrogenase (NADP+) activity	1/810	21/18337	0.612978	0.882954	0.737251	AKR1C1	1
GO:0008373	sialyltransferase activity	1/810	21/18337	0.612978	0.882954	0.737251	ST8SIA4	1
GO:0015035	protein disulfide oxidoreductase activity	1/810	21/18337	0.612978	0.882954	0.737251	STAB1	1
GO:0015106	bicarbonate transmembrane transporter activity	1/810	21/18337	0.612978	0.882954	0.737251	SLC4A11	1
GO:0015245	fatty acid transmembrane transporter activity	1/810	21/18337	0.612978	0.882954	0.737251	SLC1A3	1
GO:0019200	carbohydrate kinase activity	1/810	21/18337	0.612978	0.882954	0.737251	HK3	1
GO:0051428	peptide hormone receptor binding	1/810	21/18337	0.612978	0.882954	0.737251	JAK2	1
GO:0070530	K63-linked polyubiquitin modification-dependent protein binding	1/810	21/18337	0.612978	0.882954	0.737251	TNFAIP3	1
GO:1990381	ubiquitin-specific protease binding	1/810	21/18337	0.612978	0.882954	0.737251	DERL3	1
GO:0016616	oxidoreductase activity, acting on the CH-OH group of donors, NAD or NADP as acceptor	5/810	120/18337	0.61613	0.885895	0.739707	AKR1C1/HPGD/HSD11B1/HSD17B2/HSD17B8	5
GO:0008093	cytoskeletal anchor activity	1/810	22/18337	0.630094	0.893099	0.745722	EPB41L3	1
GO:0009975	cyclase activity	1/810	22/18337	0.630094	0.893099	0.745722	ADCY7	1
GO:0015101	organic cation transmembrane transporter activity	1/810	22/18337	0.630094	0.893099	0.745722	SLC6A20	1
GO:0030742	GTP-dependent protein binding	1/810	22/18337	0.630094	0.893099	0.745722	GCH1	1
GO:0051537	2 iron, 2 sulfur cluster binding	1/810	22/18337	0.630094	0.893099	0.745722	CISD3	1
GO:0070034	telomerase RNA binding	1/810	22/18337	0.630094	0.893099	0.745722	DCP2	1
GO:0140359	ABC-type transporter activity	1/810	22/18337	0.630094	0.893099	0.745722	ABCG1	1
GO:1901567	fatty acid derivative binding	1/810	22/18337	0.630094	0.893099	0.745722	SOAT1	1
GO:1901682	sulfur compound transmembrane transporter activity	2/810	48/18337	0.63238	0.89475	0.747101	SLC36A1/SLC3A1	2
GO:0003712	transcription coregulator activity	20/810	480/18337	0.638758	0.900296	0.751731	ARID5B/BASP1/BTAF1/CIITA/CITED4/DTX1/FOXP3/KAT2B/LPXN/NRIP1/NUPR1/PIR/POU2AF1/RCOR2/SFMBT2/SMARCA2/TRIM22/TRIM38/URI1/ZMIZ1	20
GO:0015294	solute:cation symporter activity	4/810	99/18337	0.641954	0.900296	0.751731	SLC15A1/SLC1A3/SLC36A1/SLC6A20	4
GO:0015078	proton transmembrane transporter activity	5/810	124/18337	0.644978	0.900296	0.751731	SLC11A1/SLC15A1/SLC36A1/SLC4A11/SLC9A7	5
GO:0003688	DNA replication origin binding	1/810	23/18337	0.646453	0.900296	0.751731	CDC6	1
GO:0004114	3',5'-cyclic-nucleotide phosphodiesterase activity	1/810	23/18337	0.646453	0.900296	0.751731	PDE4B	1
GO:0005212	structural constituent of eye lens	1/810	23/18337	0.646453	0.900296	0.751731	VIM	1
GO:0008171	O-methyltransferase activity	1/810	23/18337	0.646453	0.900296	0.751731	HENMT1	1
GO:0030552	cAMP binding	1/810	23/18337	0.646453	0.900296	0.751731	PDE4B	1
GO:0034593	phosphatidylinositol bisphosphate phosphatase activity	1/810	23/18337	0.646453	0.900296	0.751731	INPP5D	1
GO:0016763	transferase activity, transferring pentosyl groups	2/810	50/18337	0.654544	0.908201	0.758331	GXYLT2/TYMP	2
GO:0019208	phosphatase regulator activity	4/810	101/18337	0.657492	0.908201	0.758331	IGFBP3/PPP1R16B/URI1/ZEB2	4
GO:0106311	protein threonine kinase activity	10/810	248/18337	0.660875	0.908201	0.758331	CIITA/IRAK3/KSR1/MAP4K1/MAST3/NUAK1/PIK3CG/PRKY/STK10/STK17B	10
GO:0015252	proton channel activity	1/810	24/18337	0.66209	0.908201	0.758331	SLC4A11	1
GO:0035925	mRNA 3'-UTR AU-rich region binding	1/810	24/18337	0.66209	0.908201	0.758331	ZC3H12A	1
GO:0043495	protein-membrane adaptor activity	1/810	24/18337	0.66209	0.908201	0.758331	EPB41L3	1
GO:0070003	threonine-type peptidase activity	1/810	24/18337	0.66209	0.908201	0.758331	GGT5	1
GO:0120227	acyl-CoA binding	1/810	24/18337	0.66209	0.908201	0.758331	SOAT1	1
GO:0008094	DNA-dependent ATPase activity	2/810	51/18337	0.665219	0.908201	0.758331	BTAF1/SMARCA2	2
GO:0008227	G protein-coupled amine receptor activity	2/810	51/18337	0.665219	0.908201	0.758331	ADRA2C/HTR1D	2
GO:0008242	omega peptidase activity	5/810	127/18337	0.6657	0.908201	0.758331	CYLD/GGT5/TNFAIP3/USP9Y/ZC3H12A	5
GO:0106310	protein serine kinase activity	10/810	249/18337	0.665786	0.908201	0.758331	CIITA/IRAK3/KSR1/MAP4K1/MAST3/NUAK1/PIK3CG/PRKY/STK10/STK17B	10
GO:0005200	structural constituent of cytoskeleton	4/810	103/18337	0.672569	0.909554	0.759461	EPB41L3/ERBIN/MSN/VIM	4
GO:0001085	RNA polymerase II transcription factor binding	2/810	52/18337	0.675627	0.909554	0.759461	DACT1/SPI1	2
GO:0008375	acetylglucosaminyltransferase activity	2/810	52/18337	0.675627	0.909554	0.759461	MFNG/MGAT1	2
GO:0004112	cyclic-nucleotide phosphodiesterase activity	1/810	25/18337	0.677036	0.909554	0.759461	PDE4B	1
GO:0004190	aspartic-type endopeptidase activity	1/810	25/18337	0.677036	0.909554	0.759461	CTSD	1
GO:0004709	MAP kinase kinase kinase activity	1/810	25/18337	0.677036	0.909554	0.759461	MAP3K1	1
GO:0015215	nucleotide transmembrane transporter activity	1/810	25/18337	0.677036	0.909554	0.759461	SLC25A4	1
GO:0016411	acylglycerol O-acyltransferase activity	1/810	25/18337	0.677036	0.909554	0.759461	MOGAT3	1
GO:0070330	aromatase activity	1/810	25/18337	0.677036	0.909554	0.759461	CYP1B1	1
GO:0004721	phosphoprotein phosphatase activity	7/810	179/18337	0.681688	0.910355	0.76013	DUSP1/DUSP5/LCK/PTPN22/PTPN7/PTPRC/PTPRS	7
GO:0034987	immunoglobulin receptor binding	3/810	79/18337	0.684076	0.910355	0.76013	FGR/IGLL1/IGLL5	3
GO:0016614	oxidoreductase activity, acting on CH-OH group of donors	5/810	130/18337	0.685617	0.910355	0.76013	AKR1C1/HPGD/HSD11B1/HSD17B2/HSD17B8	5
GO:0004601	peroxidase activity	2/810	53/18337	0.68577	0.910355	0.76013	CLIC2/GPX8	2
GO:0051287	NAD binding	2/810	53/18337	0.68577	0.910355	0.76013	HPGD/HSD17B8	2
GO:0003707	steroid hormone receptor activity	1/810	26/18337	0.691322	0.910355	0.76013	NR3C1	1
GO:0008198	ferrous iron binding	1/810	26/18337	0.691322	0.910355	0.76013	ACP5	1
GO:0017025	TBP-class protein binding	1/810	26/18337	0.691322	0.910355	0.76013	THRA	1
GO:0017075	syntaxin-1 binding	1/810	26/18337	0.691322	0.910355	0.76013	SYT1	1
GO:0043425	bHLH transcription factor binding	1/810	26/18337	0.691322	0.910355	0.76013	BHLHE40	1
GO:0070001	aspartic-type peptidase activity	1/810	26/18337	0.691322	0.910355	0.76013	CTSD	1
GO:0099604	ligand-gated calcium channel activity	1/810	26/18337	0.691322	0.910355	0.76013	ITPR2	1
GO:0047485	protein N-terminus binding	4/810	106/18337	0.694313	0.911449	0.761044	DCN/MDM2/SLA2/VWF	4
GO:0004518	nuclease activity	8/810	206/18337	0.694437	0.911449	0.761044	AZGP1/DCP2/ENPP2/LACTB2/RIDA/RNASE6/SAMHD1/ZC3H12A	8
GO:0016597	amino acid binding	2/810	54/18337	0.695651	0.911543	0.761122	SESN3/TM4SF5	2
GO:0003714	transcription corepressor activity	7/810	182/18337	0.698229	0.913421	0.76269	BASP1/FOXP3/NRIP1/RCOR2/SFMBT2/TRIM22/URI1	7
GO:0004033	aldo-keto reductase (NADP) activity	1/810	27/18337	0.704977	0.917735	0.766292	AKR1C1	1
GO:0051959	dynein light intermediate chain binding	1/810	27/18337	0.704977	0.917735	0.766292	CCDC88B	1
GO:0080025	phosphatidylinositol-3,5-bisphosphate binding	1/810	27/18337	0.704977	0.917735	0.766292	SH3PXD2B	1
GO:0004527	exonuclease activity	3/810	82/18337	0.708208	0.92044	0.768551	DCP2/ENPP2/ZC3H12A	3
GO:0043130	ubiquitin binding	3/810	83/18337	0.715931	0.927995	0.774859	CXCR4/MDM2/TNFAIP3	3
GO:0043015	gamma-tubulin binding	1/810	28/18337	0.718028	0.927995	0.774859	PDE4B	1
GO:0050681	androgen receptor binding	1/810	28/18337	0.718028	0.927995	0.774859	KDM5D	1
GO:0048306	calcium-dependent protein binding	3/810	84/18337	0.723494	0.927995	0.774859	A2M/NSMF/SYT1	3
GO:0016765	transferase activity, transferring alkyl or aryl (other than methyl) groups	2/810	57/18337	0.723759	0.927995	0.774859	GSTA4/GSTT2B	2
GO:0043022	ribosome binding	2/810	57/18337	0.723759	0.927995	0.774859	SBDS/ZC3H12A	2
GO:0004806	triglyceride lipase activity	1/810	29/18337	0.730502	0.927995	0.774859	PLA1A	1
GO:0005217	intracellular ligand-gated ion channel activity	1/810	29/18337	0.730502	0.927995	0.774859	ITPR2	1
GO:0005231	excitatory extracellular ligand-gated ion channel activity	1/810	29/18337	0.730502	0.927995	0.774859	P2RX7	1
GO:0016645	oxidoreductase activity, acting on the CH-NH group of donors	1/810	29/18337	0.730502	0.927995	0.774859	IL4I1	1
GO:0032452	histone demethylase activity	1/810	29/18337	0.730502	0.927995	0.774859	KDM5D	1
GO:0051059	NF-kappaB binding	1/810	29/18337	0.730502	0.927995	0.774859	FOXP3	1
GO:0051787	misfolded protein binding	1/810	29/18337	0.730502	0.927995	0.774859	DERL3	1
GO:0140457	protein demethylase activity	1/810	29/18337	0.730502	0.927995	0.774859	KDM5D	1
GO:0016667	oxidoreductase activity, acting on a sulfur group of donors	2/810	58/18337	0.732628	0.927995	0.774859	SELENBP1/STAB1	2
GO:0042626	ATPase-coupled transmembrane transporter activity	2/810	58/18337	0.732628	0.927995	0.774859	ABCA1/ABCG1	2
GO:0009055	electron transfer activity	5/810	138/18337	0.734721	0.929171	0.775841	CYBB/IDO1/NCF1/NCF2/NDUFB9	5
GO:0005253	anion channel activity	3/810	86/18337	0.738149	0.930557	0.776999	APOL1/CLIC2/VDAC3	3
GO:0016209	antioxidant activity	3/810	86/18337	0.738149	0.930557	0.776999	APOE/CLIC2/GPX8	3
GO:0005184	neuropeptide hormone activity	1/810	30/18337	0.742426	0.930833	0.777229	VGF	1
GO:0030332	cyclin binding	1/810	30/18337	0.742426	0.930833	0.777229	MDFIC	1
GO:0042910	xenobiotic transmembrane transporter activity	1/810	30/18337	0.742426	0.930833	0.777229	SLC36A1	1
GO:0000287	magnesium ion binding	8/810	216/18337	0.743033	0.930833	0.777229	ADPRHL1/ATP10D/ATP8B2/CIB2/IRAK3/MAST3/PCK1/SPHK1	8
GO:0019888	protein phosphatase regulator activity	3/810	87/18337	0.745242	0.932136	0.778317	IGFBP3/PPP1R16B/URI1	3
GO:0004843	thiol-dependent ubiquitin-specific protease activity	4/810	114/18337	0.747174	0.933091	0.779114	CYLD/TNFAIP3/USP9Y/ZC3H12A	4
GO:0016655	oxidoreductase activity, acting on NAD(P)H, quinone or similar compound as acceptor	2/810	60/18337	0.74964	0.934708	0.780464	AKR1C1/NDUFB9	2
GO:0003727	single-stranded RNA binding	3/810	88/18337	0.752181	0.935537	0.781157	LACTB2/TLR7/TLR8	3
GO:0101005	ubiquitinyl hydrolase activity	4/810	115/18337	0.753263	0.935537	0.781157	CYLD/TNFAIP3/USP9Y/ZC3H12A	4
GO:0051721	protein phosphatase 2A binding	1/810	31/18337	0.753822	0.935537	0.781157	SPHK1	1
GO:0015399	primary active transmembrane transporter activity	2/810	61/18337	0.757792	0.939003	0.784051	ABCA1/ABCG1	2
GO:0061629	RNA polymerase II-specific DNA-binding transcription factor binding	10/810	271/18337	0.7629	0.941732	0.78633	BHLHE40/EGR2/EOMES/FOXP3/KDM5D/MDFIC/NRIP1/PRRX1/RARG/SPI1	10
GO:0030291	protein serine/threonine kinase inhibitor activity	1/810	32/18337	0.764715	0.941732	0.78633	KAT2B	1
GO:0031369	translation initiation factor binding	1/810	32/18337	0.764715	0.941732	0.78633	GCH1	1
GO:0042605	peptide antigen binding	1/810	32/18337	0.764715	0.941732	0.78633	CD209	1
GO:0005262	calcium channel activity	4/810	118/18337	0.770852	0.942913	0.787316	ITPR2/SLC24A3/TRPV2/TRPV4	4
GO:0015103	inorganic anion transmembrane transporter activity	5/810	145/18337	0.772901	0.942913	0.787316	APOL1/CLIC2/SLC37A2/SLC4A11/VDAC3	5
GO:0005154	epidermal growth factor receptor binding	1/810	33/18337	0.775126	0.942913	0.787316	EFEMP1	1
GO:0005251	delayed rectifier potassium channel activity	1/810	33/18337	0.775126	0.942913	0.787316	KCNA3	1
GO:0031624	ubiquitin conjugating enzyme binding	1/810	33/18337	0.775126	0.942913	0.787316	RNF144B	1
GO:0035198	miRNA binding	1/810	33/18337	0.775126	0.942913	0.787316	ZC3H12A	1
GO:0052866	phosphatidylinositol phosphate phosphatase activity	1/810	33/18337	0.775126	0.942913	0.787316	INPP5D	1
GO:0071949	FAD binding	1/810	33/18337	0.775126	0.942913	0.787316	SQLE	1
GO:0015081	sodium ion transmembrane transporter activity	5/810	146/18337	0.777996	0.944963	0.789027	SLC1A3/SLC24A3/SLC4A11/SLC6A20/SLC9A7	5
GO:0019843	rRNA binding	2/810	64/18337	0.780882	0.947027	0.790751	MDM2/SBDS	2
GO:0004993	G protein-coupled serotonin receptor activity	1/810	34/18337	0.785078	0.94923	0.79259	HTR1D	1
GO:0099589	serotonin receptor activity	1/810	34/18337	0.785078	0.94923	0.79259	HTR1D	1
GO:0016746	transferase activity, transferring acyl groups	9/810	254/18337	0.794883	0.959632	0.801276	CIITA/F13A1/GGT5/KAT2B/MOGAT3/PLA2G4A/SOAT1/SPHK1/TGM2	9
GO:0051536	iron-sulfur cluster binding	2/810	67/18337	0.802018	0.961524	0.802856	CISD3/DPYD	2
GO:0051540	metal cluster binding	2/810	67/18337	0.802018	0.961524	0.802856	CISD3/DPYD	2
GO:0004519	endonuclease activity	4/810	124/18337	0.80306	0.961524	0.802856	LACTB2/RIDA/RNASE6/ZC3H12A	4
GO:0005484	SNAP receptor activity	1/810	36/18337	0.80368	0.961524	0.802856	STX11	1
GO:0016620	oxidoreductase activity, acting on the aldehyde or oxo group of donors, NAD or NADP as acceptor	1/810	36/18337	0.80368	0.961524	0.802856	ALDH16A1	1
GO:0044183	protein folding chaperone	1/810	36/18337	0.80368	0.961524	0.802856	CD74	1
GO:0016922	nuclear receptor binding	3/810	97/18337	0.807971	0.965211	0.805934	KDM5D/NRIP1/RARG	3
GO:0005501	retinoid binding	1/810	37/18337	0.812369	0.966126	0.806698	PTGDS	1
GO:0016896	exoribonuclease activity, producing 5'-phosphomonoesters	1/810	37/18337	0.812369	0.966126	0.806698	DCP2	1
GO:0046915	transition metal ion transmembrane transporter activity	1/810	37/18337	0.812369	0.966126	0.806698	SLC11A1	1
GO:0003755	peptidyl-prolyl cis-trans isomerase activity	1/810	38/18337	0.820674	0.96876	0.808897	FKBP5	1
GO:0008200	ion channel inhibitor activity	1/810	38/18337	0.820674	0.96876	0.808897	PACSIN3	1
GO:0019840	isoprenoid binding	1/810	38/18337	0.820674	0.96876	0.808897	PTGDS	1
GO:0048487	beta-tubulin binding	1/810	38/18337	0.820674	0.96876	0.808897	TRPV4	1
GO:0003774	motor activity	4/810	129/18337	0.827008	0.96876	0.808897	MYO1F/MYO1G/MYO5A/MYO9B	4
GO:0016248	channel inhibitor activity	1/810	39/18337	0.828612	0.96876	0.808897	PACSIN3	1
GO:0032451	demethylase activity	1/810	39/18337	0.828612	0.96876	0.808897	KDM5D	1
GO:0043539	protein serine/threonine kinase activator activity	1/810	39/18337	0.828612	0.96876	0.808897	FAM20A	1
GO:0044390	ubiquitin-like protein conjugating enzyme binding	1/810	39/18337	0.828612	0.96876	0.808897	RNF144B	1
GO:0004722	protein serine/threonine phosphatase activity	3/810	101/18337	0.829152	0.96876	0.808897	DUSP1/DUSP5/LCK	3
GO:0032182	ubiquitin-like protein binding	3/810	101/18337	0.829152	0.96876	0.808897	CXCR4/MDM2/TNFAIP3	3
GO:0051087	chaperone binding	3/810	101/18337	0.829152	0.96876	0.808897	FN1/GRN/VWF	3
GO:0015370	solute:sodium symporter activity	2/810	72/18337	0.83324	0.969279	0.809331	SLC1A3/SLC6A20	2
GO:0106306	protein serine phosphatase activity	2/810	72/18337	0.83324	0.969279	0.809331	DUSP1/DUSP5	2
GO:0106307	protein threonine phosphatase activity	2/810	72/18337	0.83324	0.969279	0.809331	DUSP1/DUSP5	2
GO:0001046	core promoter sequence-specific DNA binding	1/810	40/18337	0.836199	0.969893	0.809844	NR3C1	1
GO:0015036	disulfide oxidoreductase activity	1/810	40/18337	0.836199	0.969893	0.809844	STAB1	1
GO:0004812	aminoacyl-tRNA ligase activity	1/810	41/18337	0.84345	0.970977	0.810748	WARS1	1
GO:0016859	cis-trans isomerase activity	1/810	41/18337	0.84345	0.970977	0.810748	FKBP5	1
GO:0016875	ligase activity, forming carbon-oxygen bonds	1/810	41/18337	0.84345	0.970977	0.810748	WARS1	1
GO:0016877	ligase activity, forming carbon-sulfur bonds	1/810	41/18337	0.84345	0.970977	0.810748	UBA7	1
GO:0030331	estrogen receptor binding	1/810	41/18337	0.84345	0.970977	0.810748	NRIP1	1
GO:0005254	chloride channel activity	2/810	74/18337	0.844433	0.970977	0.810748	APOL1/CLIC2	2
GO:0015085	calcium ion transmembrane transporter activity	4/810	134/18337	0.848491	0.972212	0.81178	ITPR2/SLC24A3/TRPV2/TRPV4	4
GO:0043021	ribonucleoprotein complex binding	4/810	134/18337	0.848491	0.972212	0.81178	DERL3/MDM2/SBDS/ZC3H12A	4
GO:0008307	structural constituent of muscle	1/810	42/18337	0.850381	0.972212	0.81178	JPH1	1
GO:0051539	4 iron, 4 sulfur cluster binding	1/810	42/18337	0.850381	0.972212	0.81178	DPYD	1
GO:0004402	histone acetyltransferase activity	1/810	43/18337	0.857005	0.975769	0.81475	KAT2B	1
GO:0005272	sodium channel activity	1/810	43/18337	0.857005	0.975769	0.81475	SLC4A11	1
GO:0019905	syntaxin binding	2/810	77/18337	0.859947	0.975769	0.81475	ABCA1/SYT1	2
GO:0035258	steroid hormone receptor binding	2/810	77/18337	0.859947	0.975769	0.81475	KDM5D/NRIP1	2
GO:0004864	protein phosphatase inhibitor activity	1/810	44/18337	0.863337	0.975769	0.81475	URI1	1
GO:0016903	oxidoreductase activity, acting on the aldehyde or oxo group of donors	1/810	44/18337	0.863337	0.975769	0.81475	ALDH16A1	1
GO:0016791	phosphatase activity	9/810	276/18337	0.86483	0.975769	0.81475	ACP5/DUSP1/DUSP5/INPP5D/LCK/PTPN22/PTPN7/PTPRC/PTPRS	9
GO:0003954	NADH dehydrogenase activity	1/810	45/18337	0.869388	0.975769	0.81475	NDUFB9	1
GO:0005246	calcium channel regulator activity	1/810	45/18337	0.869388	0.975769	0.81475	PACSIN3	1
GO:0008137	NADH dehydrogenase (ubiquinone) activity	1/810	45/18337	0.869388	0.975769	0.81475	NDUFB9	1
GO:0050136	NADH dehydrogenase (quinone) activity	1/810	45/18337	0.869388	0.975769	0.81475	NDUFB9	1
GO:0061733	peptide-lysine-N-acetyltransferase activity	1/810	45/18337	0.869388	0.975769	0.81475	KAT2B	1
GO:0140296	general transcription initiation factor binding	1/810	45/18337	0.869388	0.975769	0.81475	THRA	1
GO:0008376	acetylgalactosaminyltransferase activity	1/810	47/18337	0.8807	0.985692	0.823035	B4GALNT3	1
GO:0019212	phosphatase inhibitor activity	1/810	47/18337	0.8807	0.985692	0.823035	URI1	1
GO:0003955	NAD(P)H dehydrogenase (quinone) activity	1/810	48/18337	0.885983	0.988831	0.825657	NDUFB9	1
GO:0015932	nucleobase-containing compound transmembrane transporter activity	1/810	48/18337	0.885983	0.988831	0.825657	SLC25A4	1
GO:0008194	UDP-glycosyltransferase activity	4/810	146/18337	0.891003	0.991693	0.828046	B4GALNT3/GXYLT2/MFNG/MGAT1	4
GO:0098632	cell-cell adhesion mediator activity	1/810	49/18337	0.891033	0.991693	0.828046	SIRPA	1
GO:0000993	RNA polymerase II complex binding	1/810	50/18337	0.895859	0.993767	0.829777	URI1	1
GO:0016538	cyclin-dependent protein serine/threonine kinase regulator activity	1/810	50/18337	0.895859	0.993767	0.829777	KAT2B	1
GO:0015267	channel activity	16/810	477/18337	0.899956	0.993767	0.829777	APOL1/AQP9/CALHM2/CALHM6/CLIC2/CYBB/ITPR2/KCNA3/P2RX7/PRF1/SLC24A3/SLC4A11/TMC8/TRPV2/TRPV4/VDAC3	16
GO:0003743	translation initiation factor activity	1/810	51/18337	0.900472	0.993767	0.829777	EIF1AY	1
GO:0031593	polyubiquitin modification-dependent protein binding	1/810	51/18337	0.900472	0.993767	0.829777	TNFAIP3	1
GO:0051018	protein kinase A binding	1/810	51/18337	0.900472	0.993767	0.829777	DACT1	1
GO:0022803	passive transmembrane transporter activity	16/810	478/18337	0.901613	0.993767	0.829777	APOL1/AQP9/CALHM2/CALHM6/CLIC2/CYBB/ITPR2/KCNA3/P2RX7/PRF1/SLC24A3/SLC4A11/TMC8/TRPV2/TRPV4/VDAC3	16
GO:0140297	DNA-binding transcription factor binding	12/810	376/18337	0.907837	0.99777	0.833121	BHLHE40/CIITA/DACT1/EGR2/EOMES/FOXP3/KDM5D/MDFIC/NRIP1/PRRX1/RARG/SPI1	12
GO:0004674	protein serine/threonine kinase activity	14/810	430/18337	0.90908	0.99777	0.833121	CCL3/CIITA/IRAK3/KSR1/MAP3K1/MAP4K1/MAST3/NUAK1/PIK3CG/PRKCH/PRKY/STK10/STK17B/SYK	14
GO:0034212	peptide N-acetyltransferase activity	1/810	53/18337	0.909094	0.99777	0.833121	KAT2B	1
GO:0005179	hormone activity	3/810	122/18337	0.910247	0.99777	0.833121	FBN1/INHBA/VGF	3
GO:0030374	nuclear receptor coactivator activity	1/810	54/18337	0.913121	0.99923	0.83434	ZMIZ1	1
GO:0030170	pyridoxal phosphate binding	1/810	55/18337	0.91697	0.99923	0.83434	SDS	1
GO:0070279	vitamin B6 binding	1/810	55/18337	0.91697	0.99923	0.83434	SDS	1
GO:0004386	helicase activity	4/810	157/18337	0.920406	0.99923	0.83434	BTAF1/DDX3Y/SLFN11/SMARCA2	4
GO:0016853	isomerase activity	4/810	157/18337	0.920406	0.99923	0.83434	FKBP5/PTGDS/PTGIS/TBXAS1	4
GO:0140030	modification-dependent protein binding	4/810	157/18337	0.920406	0.99923	0.83434	LAPTM5/PLCG2/TNFAIP3/VAV1	4
GO:0016796	exonuclease activity, active with either ribo- or deoxyribonucleic acids and producing 5'-phosphomonoesters	1/810	57/18337	0.924165	0.99923	0.83434	DCP2	1
GO:0043175	RNA polymerase core enzyme binding	1/810	57/18337	0.924165	0.99923	0.83434	URI1	1
GO:0044325	ion channel binding	3/810	128/18337	0.925927	0.99923	0.83434	DIAPH1/ITPR2/PDE4B	3
GO:0016407	acetyltransferase activity	2/810	95/18337	0.926776	0.99923	0.83434	KAT2B/SPHK1	2
GO:0036002	pre-mRNA binding	1/810	59/18337	0.930737	0.99923	0.83434	CELF2	1
GO:0005507	copper ion binding	1/810	60/18337	0.933806	0.99923	0.83434	LOX	1
GO:0015108	chloride transmembrane transporter activity	2/810	101/18337	0.941358	0.99923	0.83434	APOL1/CLIC2	2
GO:0005216	ion channel activity	13/810	429/18337	0.94427	0.99923	0.83434	APOL1/CALHM2/CALHM6/CLIC2/ITPR2/KCNA3/P2RX7/SLC24A3/SLC4A11/TMC8/TRPV2/TRPV4/VDAC3	13
GO:0035257	nuclear hormone receptor binding	3/810	140/18337	0.950008	0.99923	0.83434	KDM5D/NRIP1/RARG	3
GO:0051427	hormone receptor binding	4/810	173/18337	0.950552	0.99923	0.83434	JAK2/KDM5D/NRIP1/RARG	4
GO:0000049	tRNA binding	1/810	67/18337	0.951807	0.99923	0.83434	SLFN11	1
GO:0008173	RNA methyltransferase activity	1/810	68/18337	0.953943	0.99923	0.83434	HENMT1	1
GO:0008017	microtubule binding	7/810	269/18337	0.955717	0.99923	0.83434	CCDC69/CCDC88B/NIN/RGS14/SBDS/TIAM1/TRPV4	7
GO:0001098	basal transcription machinery binding	1/810	69/18337	0.955985	0.99923	0.83434	URI1	1
GO:0001099	basal RNA polymerase II transcription machinery binding	1/810	69/18337	0.955985	0.99923	0.83434	URI1	1
GO:0099094	ligand-gated cation channel activity	2/810	109/18337	0.956553	0.99923	0.83434	ITPR2/P2RX7	2
GO:0019842	vitamin binding	3/810	145/18337	0.957702	0.99923	0.83434	FOLR2/SDS/TCN2	3
GO:0005261	cation channel activity	9/810	333/18337	0.961087	0.99923	0.83434	CALHM2/CALHM6/ITPR2/KCNA3/P2RX7/SLC24A3/SLC4A11/TRPV2/TRPV4	9
GO:0008080	N-acetyltransferase activity	1/810	72/18337	0.961585	0.99923	0.83434	KAT2B	1
GO:0061659	ubiquitin-like protein ligase activity	8/810	305/18337	0.962272	0.99923	0.83434	DTX1/EGR2/MARCHF1/MDM2/RNF144B/RNF186/TRIM22/TRIM38	8
GO:0005230	extracellular ligand-gated ion channel activity	1/810	73/18337	0.963288	0.99923	0.83434	P2RX7	1
GO:0070063	RNA polymerase binding	1/810	73/18337	0.963288	0.99923	0.83434	URI1	1
GO:0016887	ATPase activity	14/810	478/18337	0.96378	0.99923	0.83434	ABCA1/ABCG1/ATP10D/ATP8B2/BTAF1/DDX3Y/MYO1F/MYO1G/MYO5A/MYO9B/PFN2/RNF213/SLFN11/SMARCA2	14
GO:0043177	organic acid binding	2/810	114/18337	0.964051	0.99923	0.83434	FOLR2/TM4SF5	2
GO:0015631	tubulin binding	10/810	368/18337	0.966206	0.99923	0.83434	ARL4C/CCDC69/CCDC88B/NIN/PDE4B/RGS14/SBDS/TIAM1/TPPP3/TRPV4	10
GO:0015079	potassium ion transmembrane transporter activity	3/810	152/18337	0.966625	0.99923	0.83434	KCNA3/SLC24A3/SLC9A7	3
GO:0003724	RNA helicase activity	1/810	77/18337	0.969381	0.99923	0.83434	DDX3Y	1
GO:0016747	transferase activity, transferring acyl groups other than amino-acyl groups	5/810	225/18337	0.972797	0.99923	0.83434	KAT2B/MOGAT3/PLA2G4A/SOAT1/SPHK1	5
GO:0005244	voltage-gated ion channel activity	4/810	197/18337	0.976635	0.99923	0.83434	CLIC2/CYBB/KCNA3/VDAC3	4
GO:0022832	voltage-gated channel activity	4/810	197/18337	0.976635	0.99923	0.83434	CLIC2/CYBB/KCNA3/VDAC3	4
GO:0061630	ubiquitin protein ligase activity	7/810	294/18337	0.977045	0.99923	0.83434	DTX1/MARCHF1/MDM2/RNF144B/RNF186/TRIM22/TRIM38	7
GO:0016874	ligase activity	3/810	163/18337	0.977148	0.99923	0.83434	MDM2/UBA7/WARS1	3
GO:0008135	translation factor activity, RNA binding	1/810	84/18337	0.977714	0.99923	0.83434	EIF1AY	1
GO:0140098	catalytic activity, acting on RNA	10/810	386/18337	0.977924	0.99923	0.83434	AZGP1/DCP2/DDX3Y/HENMT1/LACTB2/RIDA/RNASE6/SAMHD1/WARS1/ZC3H12A	10
GO:0003730	mRNA 3'-UTR binding	3/810	164/18337	0.97793	0.99923	0.83434	CELF2/ZC3H12A/ZNF385A	3
GO:0008013	beta-catenin binding	1/810	85/18337	0.978703	0.99923	0.83434	DACT1	1
GO:0016758	transferase activity, transferring hexosyl groups	4/810	200/18337	0.978782	0.99923	0.83434	B4GALNT3/MFNG/MGAT1/TYMP	4
GO:0005249	voltage-gated potassium channel activity	1/810	87/18337	0.980551	0.99923	0.83434	KCNA3	1
GO:0016779	nucleotidyltransferase activity	2/810	131/18337	0.981313	0.99923	0.83434	OAS2/OAS3	2
GO:0019787	ubiquitin-like protein transferase activity	12/810	452/18337	0.981452	0.99923	0.83434	DTX1/EGR2/MARCHF1/MDM2/RNF144B/RNF186/RNF208/RNF213/TNFAIP3/TRIM22/TRIM38/UBA7	12
GO:0016757	transferase activity, transferring glycosyl groups	6/810	273/18337	0.982892	0.99923	0.83434	B4GALNT3/GXYLT2/MFNG/MGAT1/ST8SIA4/TYMP	6
GO:0022836	gated channel activity	8/810	337/18337	0.983412	0.99923	0.83434	CLIC2/CYBB/ITPR2/KCNA3/P2RX7/TMC8/TRPV4/VDAC3	8
GO:0004842	ubiquitin-protein transferase activity	11/810	429/18337	0.984025	0.99923	0.83434	DTX1/MARCHF1/MDM2/RNF144B/RNF186/RNF208/RNF213/TNFAIP3/TRIM22/TRIM38/UBA7	11
GO:0015276	ligand-gated ion channel activity	2/810	139/18337	0.98633	0.99923	0.83434	ITPR2/P2RX7	2
GO:0022834	ligand-gated channel activity	2/810	139/18337	0.98633	0.99923	0.83434	ITPR2/P2RX7	2
GO:0008168	methyltransferase activity	4/810	215/18337	0.986997	0.99923	0.83434	HENMT1/METTL27/NNMT/PRDM1	4
GO:0016410	N-acyltransferase activity	1/810	97/18337	0.98765	0.99923	0.83434	KAT2B	1
GO:0008170	N-methyltransferase activity	1/810	98/18337	0.988198	0.99923	0.83434	NNMT	1
GO:0031490	chromatin DNA binding	1/810	103/18337	0.990596	0.99923	0.83434	THRA	1
GO:0016741	transferase activity, transferring one-carbon groups	4/810	226/18337	0.99099	0.99923	0.83434	HENMT1/METTL27/NNMT/PRDM1	4
GO:0046873	metal ion transmembrane transporter activity	10/810	425/18337	0.9917	0.99923	0.83434	ITPR2/KCNA3/SLC11A1/SLC1A3/SLC24A3/SLC4A11/SLC6A20/SLC9A7/TRPV2/TRPV4	10
GO:0090079	translation regulator activity, nucleic acid binding	1/810	108/18337	0.992508	0.99923	0.83434	EIF1AY	1
GO:0030594	neurotransmitter receptor activity	1/810	111/18337	0.993463	0.99923	0.83434	HTR1D	1
GO:0042393	histone binding	4/810	241/18337	0.994588	0.99923	0.83434	CTSL/JAK2/SFMBT2/SMARCA2	4
GO:0003697	single-stranded DNA binding	1/810	116/18337	0.994792	0.99923	0.83434	SAMHD1	1
GO:0099106	ion channel regulator activity	1/810	117/18337	0.995024	0.99923	0.83434	PACSIN3	1
GO:0005267	potassium channel activity	1/810	120/18337	0.995658	0.99923	0.83434	KCNA3	1
GO:0140101	catalytic activity, acting on a tRNA	1/810	123/18337	0.996212	0.99923	0.83434	WARS1	1
GO:0045296	cadherin binding	6/810	332/18337	0.997163	0.99923	0.83434	AHNAK/CAPG/CDH11/GOLGA3/NOTCH3/TBC1D2	6
GO:0003735	structural constituent of ribosome	2/810	180/18337	0.997346	0.99923	0.83434	MRPL14/MRPL2	2
GO:0045182	translation regulator activity	1/810	138/18337	0.998086	0.99923	0.83434	EIF1AY	1
GO:0022843	voltage-gated cation channel activity	1/810	139/18337	0.998171	0.99923	0.83434	KCNA3	1
GO:0016247	channel regulator activity	1/810	145/18337	0.998608	0.99923	0.83434	PACSIN3	1
GO:0008757	S-adenosylmethionine-dependent methyltransferase activity	1/810	158/18337	0.99923	0.99923	0.83434	NNMT	1
