# Supplementary material for: Machine learning-based identification of a novel prognosis-related long noncoding RNA signature for gastric cancer
Source: Front Cell Dev Biol. 2022 Nov 11;10:1017767. doi: 10.3389/fcell.2022.1017767 (PMC9691877; doi:10.3389/fcell.2022.1017767)
Supplement: Supplementary file 8 [file Table11.XLSX]

## Sheet: maf.High@gene.summary
	Hugo_Symbol	Frame_Shift_Del	Frame_Shift_Ins	In_Frame_Del	In_Frame_Ins	Missense_Mutation	Nonsense_Mutation	Nonstop_Mutation	Splice_Site	Translation_Start_Site	total	MutatedSamples	AlteredSamples
1	TTN	10	2	0	0	130	7	0	1	0	150	58	58
2	TP53	11	2	2	0	31	7	0	4	0	57	51	51
3	LRP1B	2	0	0	0	37	4	0	3	0	46	34	34
4	MUC16	3	3	1	0	45	0	0	0	0	52	33	33
5	ARID1A	24	4	0	0	5	9	0	2	0	44	32	32
6	PIK3CA	0	0	0	0	36	0	0	0	0	36	28	28
7	HMCN1	4	0	0	0	28	3	0	1	0	36	27	27
8	SYNE1	3	1	0	0	32	2	0	2	0	40	26	26
9	FAT4	3	1	0	0	34	0	0	0	0	38	25	25
10	CSMD3	4	1	1	0	24	5	0	0	0	35	25	25
11	OBSCN	1	1	1	0	28	0	0	0	0	31	25	25
12	DMD	4	0	0	0	27	2	0	1	0	34	24	24
13	FLG	2	1	0	0	28	2	0	0	0	33	24	24
14	ZFHX4	4	0	0	0	17	3	0	0	0	24	22	22
15	ACVR2A	20	0	1	0	0	2	0	0	0	23	22	22
16	PCLO	2	4	0	0	24	0	0	0	0	30	21	21
17	CUBN	4	2	0	0	21	0	0	0	0	27	21	21
18	PCDH15	1	0	0	0	21	0	0	1	0	23	21	21
19	KMT2D	10	3	0	0	20	2	0	0	0	35	20	20
20	AHNAK2	5	0	0	0	27	0	0	0	0	32	20	20
21	SPTA1	1	1	0	0	19	2	0	0	0	23	20	20
22	SDK1	2	0	0	0	18	1	0	0	0	21	20	20
23	DNAH5	5	0	0	0	21	0	0	0	0	26	19	19
24	PLEC	1	0	1	0	25	1	0	0	0	28	18	18
25	FAT2	1	0	0	0	21	1	0	0	0	23	18	18
26	PCDH10	2	3	0	0	17	0	0	0	0	22	18	18
27	LRRK2	4	0	0	0	16	0	0	1	0	21	18	18
28	RIMS2	2	0	0	0	17	1	0	0	0	20	18	18
29	CSMD1	0	0	0	0	18	1	0	0	0	19	18	18
30	KMT2B	12	7	0	0	8	1	0	0	0	28	17	17
31	RYR2	4	0	0	0	22	1	0	0	0	27	17	17
32	FAT3	3	2	0	0	18	0	0	0	0	23	17	17
33	DST	3	0	0	0	17	2	0	0	0	22	17	17
34	MDN1	2	0	0	0	18	2	0	0	0	22	17	17
35	UBR5	15	1	0	0	6	0	0	0	0	22	17	17
36	SYNE2	4	2	0	0	13	2	0	0	0	21	17	17
37	NIPBL	8	0	0	0	11	1	0	0	0	20	17	17
38	RNF43	13	3	0	0	2	2	0	0	0	20	17	17
39	CMYA5	3	1	0	0	13	2	0	0	0	19	17	17
40	TG	2	0	0	0	17	0	0	0	0	19	17	17
41	VPS13A	12	1	0	0	9	2	0	0	0	24	16	16
42	MUC6	5	2	1	0	13	0	0	1	0	22	16	16
43	USH2A	2	0	1	0	18	1	0	0	0	22	16	16
44	MYO15A	4	1	0	0	15	1	0	0	0	21	16	16
45	GLI3	4	1	0	0	15	0	0	0	0	20	16	16
46	DNAH17	1	0	0	0	18	0	0	0	0	19	16	16
47	ADGRV1	2	0	0	0	13	3	0	0	0	18	16	16
48	SCN10A	1	1	0	0	15	1	0	0	0	18	16	16
49	CDH1	0	1	1	0	12	0	0	3	0	17	16	16
50	COL12A1	3	0	0	0	14	0	0	0	0	17	16	16
51	DNAH10	1	1	0	0	13	1	0	0	0	16	16	16
52	ABCA12	6	1	0	0	13	0	0	2	0	22	15	15
53	HERC2	4	0	0	0	16	0	0	0	0	20	15	15
54	NEB	2	3	0	0	15	0	0	0	0	20	15	15
55	ASPM	3	1	0	0	14	0	0	1	0	19	15	15
56	TTK	13	0	0	0	3	1	0	2	0	19	15	15
57	VPS13B	2	0	0	0	16	0	0	1	0	19	15	15
58	EP400	1	0	0	0	16	1	0	0	0	18	15	15
59	KMT2A	2	1	0	0	13	1	0	0	0	17	15	15
60	ANK2	3	0	0	0	12	1	0	0	0	16	15	15
61	CNTN6	8	0	0	0	8	0	0	0	0	16	15	15
62	RPL22	15	0	0	0	1	0	0	0	0	16	15	15
63	XYLT2	10	1	0	0	5	0	0	0	0	16	15	15
64	MSH3	11	1	0	0	2	0	0	1	0	15	15	15
65	LRP1	4	4	0	0	14	2	0	0	0	24	14	14
66	PRKDC	2	0	0	0	19	1	0	0	0	22	14	14
67	CREBBP	4	1	0	0	15	1	0	0	0	21	14	14
68	AKAP9	8	0	0	0	11	0	0	0	0	19	14	14
69	DNAH1	1	0	0	0	17	0	0	1	0	19	14	14
70	DNAH8	4	0	0	0	13	1	0	0	0	18	14	14
71	UTRN	1	0	0	0	17	0	0	0	0	18	14	14
72	APOB	0	1	0	0	15	1	0	0	0	17	14	14
73	CARD11	5	1	1	0	10	0	0	0	0	17	14	14
74	DSCAML1	0	0	0	0	17	0	0	0	0	17	14	14
75	MBD6	13	4	0	0	0	0	0	0	0	17	14	14
76	NBEA	3	3	0	0	11	0	0	0	0	17	14	14
77	UNC13C	3	0	0	0	13	1	0	0	0	17	14	14
78	ADAMTS12	1	1	0	0	13	1	0	0	0	16	14	14
79	ANK3	4	1	0	0	11	0	0	0	0	16	14	14
80	RYR1	2	0	0	0	12	1	0	1	0	16	14	14
81	TAF1L	5	0	0	0	11	0	0	0	0	16	14	14
82	TECTA	2	0	0	0	13	0	0	0	0	15	14	14
83	TENM4	0	0	0	0	15	0	0	0	0	15	14	14
84	DSCAM	3	0	0	0	11	0	0	0	0	14	14	14
85	FRAS1	2	0	0	0	11	1	0	0	0	14	14	14
86	ZFHX3	6	1	0	0	17	2	0	0	0	26	13	13
87	ABCA13	5	1	0	0	15	1	0	0	0	22	13	13
88	WDFY3	2	0	1	0	15	0	0	2	0	20	13	13
89	MUC5B	2	2	2	0	13	0	0	0	0	19	13	13
90	PTCH1	4	0	0	0	15	0	0	0	0	19	13	13
91	ATM	4	2	0	0	11	1	0	0	0	18	13	13
92	DOCK3	12	0	0	0	6	0	0	0	0	18	13	13
93	COL6A6	1	0	0	0	16	0	0	0	0	17	13	13
94	NALCN	0	0	0	0	16	0	0	1	0	17	13	13
95	NRXN1	2	2	0	0	12	1	0	0	0	17	13	13
96	RNF213	1	0	0	0	15	0	0	1	0	17	13	13
97	TRIO	7	0	0	0	9	1	0	0	0	17	13	13
98	ADCY8	0	0	0	0	14	1	0	1	0	16	13	13
99	DNAH11	1	0	0	0	11	4	0	0	0	16	13	13
100	FBN1	0	0	0	0	16	0	0	0	0	16	13	13
101	GRM1	3	0	0	0	12	1	0	0	0	16	13	13
102	IGSF10	2	1	0	0	12	1	0	0	0	16	13	13
103	PCDHA11	0	0	0	0	16	0	0	0	0	16	13	13
104	RBM27	9	0	0	0	7	0	0	0	0	16	13	13
105	RGS12	7	0	0	0	8	1	0	0	0	16	13	13
106	TNXB	4	0	0	0	12	0	0	0	0	16	13	13
107	XIRP2	2	1	0	0	11	1	0	1	0	16	13	13
108	ZDBF2	10	0	0	0	6	0	0	0	0	16	13	13
109	CHD6	0	1	0	0	13	1	0	0	0	15	13	13
110	DNAH9	1	0	0	0	14	0	0	0	0	15	13	13
111	LAMA1	0	1	0	0	14	0	0	0	0	15	13	13
112	MUC17	0	0	0	0	15	0	0	0	0	15	13	13
113	NAV3	3	1	0	0	11	0	0	0	0	15	13	13
114	SCN9A	2	1	0	0	11	1	0	0	0	15	13	13
115	SLIT3	1	0	0	0	11	3	0	0	0	15	13	13
116	ZBTB20	8	0	0	0	7	0	0	0	0	15	13	13
117	CDH23	0	0	0	0	14	0	0	0	0	14	13	13
118	DOCK2	1	0	0	0	13	0	0	0	0	14	13	13
119	KIF21A	8	0	0	0	5	0	0	1	0	14	13	13
120	PKHD1	1	0	0	0	13	0	0	0	0	14	13	13
121	PTPRT	1	0	0	0	12	1	0	0	0	14	13	13
122	SCN3A	4	2	0	0	8	0	0	0	0	14	13	13
123	STAB1	3	1	0	0	10	0	0	0	0	14	13	13
124	TCHH	1	0	0	0	13	0	0	0	0	14	13	13
125	BIRC6	3	0	0	0	9	1	0	0	0	13	13	13
126	C3	3	0	0	0	10	0	0	0	0	13	13	13
127	DIDO1	3	1	0	0	9	0	0	0	0	13	13	13
128	LRP2	3	1	0	0	14	2	0	0	0	20	12	12
129	ZNF292	8	1	0	0	6	2	0	0	0	17	12	12
130	ASH1L	3	1	0	0	10	1	0	0	1	16	12	12
131	UBR4	0	1	1	0	12	2	0	0	0	16	12	12
132	ADGRB3	2	0	0	0	13	0	0	0	0	15	12	12
133	ATP10A	3	0	0	0	12	0	0	0	0	15	12	12
134	CELSR3	2	1	0	0	12	0	0	0	0	15	12	12
135	COL5A1	2	1	0	0	11	0	0	1	0	15	12	12
136	FAT1	3	1	0	0	10	1	0	0	0	15	12	12
137	MACF1	3	0	0	0	9	1	0	2	0	15	12	12
138	ACIN1	5	0	0	0	8	1	0	0	0	14	12	12
139	BRWD1	7	1	0	0	6	0	0	0	0	14	12	12
140	COL11A1	1	2	0	0	8	2	0	1	0	14	12	12
141	FCGBP	0	0	0	0	14	0	0	0	0	14	12	12
142	PREX2	1	0	0	0	12	0	0	1	0	14	12	12
143	RELN	1	0	0	0	12	1	0	0	0	14	12	12
144	TENM3	0	0	0	0	14	0	0	0	0	14	12	12
145	AHNAK	0	0	0	0	13	0	0	0	0	13	12	12
146	ALMS1	0	1	0	0	12	0	0	0	0	13	12	12
147	HUWE1	1	0	1	0	10	0	0	1	0	13	12	12
148	MYH2	0	0	0	0	12	0	0	1	0	13	12	12
149	NRXN2	1	0	0	0	11	1	0	0	0	13	12	12
150	PCDH17	1	0	0	0	12	0	0	0	0	13	12	12
151	REV3L	3	0	0	0	10	0	0	0	0	13	12	12
152	RIMS1	0	0	0	0	13	0	0	0	0	13	12	12
153	ARFGEF1	3	3	0	0	6	0	0	0	0	12	12	12
154	BCOR	2	1	0	0	3	5	0	1	0	12	12	12
155	CNTN4	0	0	0	0	12	0	0	0	0	12	12	12
156	LYST	1	1	0	0	8	1	0	1	0	12	12	12
157	MYCBP2	1	0	1	0	9	1	0	0	0	12	12	12
158	PCDHA13	0	0	0	0	12	0	0	0	0	12	12	12
159	PZP	0	0	0	0	12	0	0	0	0	12	12	12
160	SULF1	4	0	1	0	7	0	0	0	0	12	12	12
161	TRRAP	1	0	0	0	11	0	0	0	0	12	12	12
162	RANBP2	5	0	0	0	13	0	0	1	0	19	11	11
163	POLE	1	1	1	0	14	0	0	1	0	18	11	11
164	BCL9L	7	2	0	0	6	1	0	0	0	16	11	11
165	CHD7	3	3	0	0	9	0	0	0	0	15	11	11
166	DNAH2	2	0	0	0	12	1	0	0	0	15	11	11
167	HECTD4	1	1	0	0	13	0	0	0	0	15	11	11
168	HERC1	2	1	0	0	11	1	0	0	0	15	11	11
169	SRCAP	4	0	0	0	11	0	0	0	0	15	11	11
170	PDZD2	2	2	0	0	10	0	0	0	0	14	11	11
171	PKD1L1	1	0	0	0	13	0	0	0	0	14	11	11
172	ROCK1	7	1	0	0	4	2	0	0	0	14	11	11
173	RYR3	0	0	0	0	12	2	0	0	0	14	11	11
174	ANKRD11	1	1	1	0	9	1	0	0	0	13	11	11
175	CACNA1C	0	0	0	0	12	1	0	0	0	13	11	11
176	CNOT1	2	0	0	0	11	0	0	0	0	13	11	11
177	COL7A1	5	1	0	0	6	1	0	0	0	13	11	11
178	ERBB3	0	0	0	1	12	0	0	0	0	13	11	11
179	FLRT2	1	0	0	0	12	0	0	0	0	13	11	11
180	IGF2R	2	0	0	0	10	0	0	1	0	13	11	11
181	KALRN	1	0	0	0	12	0	0	0	0	13	11	11
182	KCNMA1	4	0	0	0	9	0	0	0	0	13	11	11
183	NCKAP5	3	0	0	0	10	0	0	0	0	13	11	11
184	NRXN3	2	0	0	0	11	0	0	0	0	13	11	11
185	PKHD1L1	2	0	0	0	11	0	0	0	0	13	11	11
186	PLXNA4	1	1	0	0	11	0	0	0	0	13	11	11
187	SIPA1L1	2	1	0	0	9	0	0	1	0	13	11	11
188	SOGA3	4	0	0	0	9	0	0	0	0	13	11	11
189	TRPS1	0	1	0	0	10	2	0	0	0	13	11	11
190	ABCC9	1	0	0	0	11	0	0	0	0	12	11	11
191	ASCC3	4	0	0	0	6	2	0	0	0	12	11	11
192	BDP1	6	1	0	0	5	0	0	0	0	12	11	11
193	CHD3	4	0	0	0	8	0	0	0	0	12	11	11
194	DIP2C	1	0	0	0	11	0	0	0	0	12	11	11
195	ERICH3	1	0	0	0	10	0	0	1	0	12	11	11
196	KCNB2	4	0	0	0	8	0	0	0	0	12	11	11
197	KSR2	2	0	0	0	10	0	0	0	0	12	11	11
198	NUP98	0	1	0	0	10	1	0	0	0	12	11	11
199	PAPPA2	1	0	0	0	11	0	0	0	0	12	11	11
200	PBRM1	3	2	0	0	6	1	0	0	0	12	11	11
201	PCDH19	4	0	0	0	8	0	0	0	0	12	11	11
202	PCDHA7	0	0	0	0	12	0	0	0	0	12	11	11
203	SLIT2	1	0	0	0	11	0	0	0	0	12	11	11
204	ZNF236	1	0	0	0	11	0	0	0	0	12	11	11
205	APC	1	2	0	0	8	0	0	0	0	11	11	11
206	CDH9	1	0	0	0	10	0	0	0	0	11	11	11
207	CELSR2	0	0	0	0	11	0	0	0	0	11	11	11
208	CNTNAP2	0	0	0	0	10	0	0	1	0	11	11	11
209	COL6A3	2	0	0	0	8	0	0	1	0	11	11	11
210	FREM2	0	0	0	0	11	0	0	0	0	11	11	11
211	FSIP2	1	1	0	0	8	0	0	1	0	11	11	11
212	RP1	0	0	0	0	10	1	0	0	0	11	11	11
213	SI	1	0	0	0	9	1	0	0	0	11	11	11
214	KIAA1109	2	0	0	0	13	0	0	1	0	16	10	10
215	BMPR2	10	0	0	0	1	4	0	0	0	15	10	10
216	CDHR2	1	1	0	0	12	0	0	1	0	15	10	10
217	IRS4	2	1	0	0	11	1	0	0	0	15	10	10
218	MKI67	2	0	0	0	13	0	0	0	0	15	10	10
219	AKAP6	1	1	0	0	10	1	0	1	0	14	10	10
220	DNAH3	0	0	0	0	13	1	0	0	0	14	10	10
221	NFASC	4	0	0	0	10	0	0	0	0	14	10	10
222	SACS	3	0	0	0	10	1	0	0	0	14	10	10
223	VCAN	3	1	0	0	9	1	0	0	0	14	10	10
224	ADGRL2	1	0	0	0	12	0	0	0	0	13	10	10
225	ADNP	5	3	0	0	5	0	0	0	0	13	10	10
226	HIVEP3	2	1	1	0	8	1	0	0	0	13	10	10
227	MTOR	0	0	0	0	11	1	0	1	0	13	10	10
228	MYO16	3	0	0	0	9	1	0	0	0	13	10	10
229	NPAP1	0	0	0	0	13	0	0	0	0	13	10	10
230	PRRC2A	4	0	0	0	8	1	0	0	0	13	10	10
231	SPEG	2	1	0	0	10	0	0	0	0	13	10	10
232	TCERG1	10	0	2	0	1	0	0	0	0	13	10	10
233	UNC79	7	0	0	0	6	0	0	0	0	13	10	10
234	BCORL1	4	1	0	0	6	1	0	0	0	12	10	10
235	CHD5	2	0	0	0	9	1	0	0	0	12	10	10
236	EIF5B	8	0	0	0	4	0	0	0	0	12	10	10
237	FBN2	3	0	0	0	8	1	0	0	0	12	10	10
238	HIVEP2	0	3	0	0	7	2	0	0	0	12	10	10
239	ITPR2	3	1	0	0	8	0	0	0	0	12	10	10
240	KAT6A	3	0	0	0	9	0	0	0	0	12	10	10
241	PHF3	5	1	0	0	6	0	0	0	0	12	10	10
242	PTPRM	0	0	0	0	10	2	0	0	0	12	10	10
243	SPAG17	0	1	0	0	10	0	0	1	0	12	10	10
244	TENM1	0	2	0	0	9	1	0	0	0	12	10	10
245	ZMYM4	7	0	0	0	5	0	0	0	0	12	10	10
246	ZNF462	2	0	0	0	10	0	0	0	0	12	10	10
247	ABCC12	1	1	0	0	9	0	0	0	0	11	10	10
248	ACACA	1	0	0	0	9	1	0	0	0	11	10	10
249	ADD3	8	0	0	0	3	0	0	0	0	11	10	10
250	CACNA1E	0	0	1	0	9	1	0	0	0	11	10	10
251	CDH10	3	0	0	0	8	0	0	0	0	11	10	10
252	CELSR1	4	0	0	0	7	0	0	0	0	11	10	10
253	CTNNB1	2	0	0	0	7	2	0	0	0	11	10	10
254	DMXL1	4	1	0	0	5	1	0	0	0	11	10	10
255	EPHA5	2	0	0	0	9	0	0	0	0	11	10	10
256	FBXW7	0	0	0	0	9	2	0	0	0	11	10	10
257	GOLGB1	2	1	0	0	8	0	0	0	0	11	10	10
258	LAMA5	0	1	0	0	10	0	0	0	0	11	10	10
259	LRRIQ3	4	2	0	0	5	0	0	0	0	11	10	10
260	MAGEC1	1	0	0	0	10	0	0	0	0	11	10	10
261	MAGI2	1	0	0	0	9	1	0	0	0	11	10	10
262	MPDZ	1	0	1	0	9	0	0	0	0	11	10	10
263	MROH2B	2	1	0	0	8	0	0	0	0	11	10	10
264	MYH8	0	0	0	0	10	1	0	0	0	11	10	10
265	MYT1L	1	0	0	0	10	0	0	0	0	11	10	10
266	NOTCH4	1	2	0	0	8	0	0	0	0	11	10	10
267	PDE3A	3	1	0	0	7	0	0	0	0	11	10	10
268	PIK3C2B	1	1	0	0	9	0	0	0	0	11	10	10
269	PLEKHG1	2	0	0	0	9	0	0	0	0	11	10	10
270	PXDNL	0	0	0	0	11	0	0	0	0	11	10	10
271	SALL4	3	0	0	0	8	0	0	0	0	11	10	10
272	SCN11A	5	0	0	0	6	0	0	0	0	11	10	10
273	SEC31A	9	0	0	0	2	0	0	0	0	11	10	10
274	SLC12A7	2	1	0	0	8	0	0	0	0	11	10	10
275	SYCP2	8	1	0	0	2	0	0	0	0	11	10	10
276	TJP1	1	0	0	0	9	1	0	0	0	11	10	10
277	TLN2	1	0	0	0	9	0	0	1	0	11	10	10
278	USP9X	1	0	0	0	9	0	0	1	0	11	10	10
279	ZNF208	1	0	0	0	9	1	0	0	0	11	10	10
280	ZNF521	2	0	0	0	9	0	0	0	0	11	10	10
281	ZNF667	0	0	0	0	10	1	0	0	0	11	10	10
282	ADAMTS16	0	0	0	0	8	2	0	0	0	10	10	10
283	AL592490.1	2	1	0	0	7	0	0	0	0	10	10	10
284	ARHGAP5	4	2	0	0	4	0	0	0	0	10	10	10
285	BRWD3	0	0	0	0	7	3	0	0	0	10	10	10
286	BTAF1	2	0	0	0	8	0	0	0	0	10	10	10
287	CDH8	1	0	0	0	9	0	0	0	0	10	10	10
288	COL14A1	0	0	0	0	7	1	0	2	0	10	10	10
289	CTNND2	0	0	0	0	10	0	0	0	0	10	10	10
290	DCC	1	0	0	0	8	1	0	0	0	10	10	10
291	FANCM	4	0	0	0	6	0	0	0	0	10	10	10
292	FLG2	0	0	0	0	10	0	0	0	0	10	10	10
293	GRIK2	7	0	0	0	2	0	0	1	0	10	10	10
294	GRM5	0	1	0	0	8	1	0	0	0	10	10	10
295	ITIH5	1	0	0	0	9	0	0	0	0	10	10	10
296	LIPT1	9	0	0	0	0	0	0	1	0	10	10	10
297	MYO3A	2	1	0	0	6	1	0	0	0	10	10	10
298	NLGN4X	0	0	0	0	10	0	0	0	0	10	10	10
299	PCDHA8	0	0	0	0	10	0	0	0	0	10	10	10
300	PTPN13	2	0	0	0	8	0	0	0	0	10	10	10
301	PXDN	3	0	0	0	7	0	0	0	0	10	10	10
302	SAMD9L	1	1	0	0	8	0	0	0	0	10	10	10
303	SIPA1L3	4	0	0	0	6	0	0	0	0	10	10	10
304	SLITRK2	1	1	0	0	7	1	0	0	0	10	10	10
305	DYNC1H1	0	3	0	0	12	0	0	0	0	15	9	9
306	KMT2C	4	0	0	0	8	1	0	1	0	14	9	9
307	GRM7	5	0	0	0	8	0	0	0	0	13	9	9
308	ABCA2	1	0	0	0	11	0	0	0	0	12	9	9
309	ACACB	1	1	0	0	9	0	0	1	0	12	9	9
310	DNAH7	5	0	0	0	7	0	0	0	0	12	9	9
311	DYNC2H1	1	0	0	0	9	2	0	0	0	12	9	9
312	GTF3C1	4	0	0	0	6	2	0	0	0	12	9	9
313	LRRN3	0	1	0	0	8	3	0	0	0	12	9	9
314	PKD1	1	0	0	0	11	0	0	0	0	12	9	9
315	PLXNA1	1	0	0	0	11	0	0	0	0	12	9	9
316	SZT2	4	1	0	0	6	0	0	1	0	12	9	9
317	TNS3	0	0	0	0	12	0	0	0	0	12	9	9
318	ZNF536	0	0	0	0	11	1	0	0	0	12	9	9
319	ADCY2	0	0	0	0	11	0	0	0	0	11	9	9
320	AHCTF1	3	0	0	0	6	2	0	0	0	11	9	9
321	AKAP11	3	1	0	0	7	0	0	0	0	11	9	9
322	ARFGEF2	2	0	0	0	9	0	0	0	0	11	9	9
323	ARHGEF10	4	0	0	0	7	0	0	0	0	11	9	9
324	ARHGEF11	3	0	0	0	7	1	0	0	0	11	9	9
325	CACNA1D	0	0	0	0	11	0	0	0	0	11	9	9
326	CACNA1H	1	0	0	0	10	0	0	0	0	11	9	9
327	CAMSAP2	7	0	0	0	4	0	0	0	0	11	9	9
328	CD163L1	0	0	0	0	9	1	0	1	0	11	9	9
329	CNTLN	4	0	0	0	6	1	0	0	0	11	9	9
330	CYFIP2	2	0	0	0	9	0	0	0	0	11	9	9
331	DAPK1	5	0	0	0	6	0	0	0	0	11	9	9
332	DDX27	8	0	0	0	3	0	0	0	0	11	9	9
333	FLNA	1	1	0	0	9	0	0	0	0	11	9	9
334	FLT4	3	0	0	0	7	1	0	0	0	11	9	9
335	GPATCH8	1	1	0	0	7	2	0	0	0	11	9	9
336	HDAC4	4	1	0	0	5	0	0	1	0	11	9	9
337	ICE1	2	0	0	0	8	1	0	0	0	11	9	9
338	KIAA1549L	1	0	0	0	10	0	0	0	0	11	9	9
339	LRRC7	0	0	0	0	11	0	0	0	0	11	9	9
340	MAP2	3	1	0	0	7	0	0	0	0	11	9	9
341	MRC1	2	1	0	0	7	1	0	0	0	11	9	9
342	NBAS	0	0	0	0	10	1	0	0	0	11	9	9
343	NCOR1	0	1	1	0	7	2	0	0	0	11	9	9
344	PLXNB2	3	0	0	0	8	0	0	0	0	11	9	9
345	PRTG	4	1	0	0	6	0	0	0	0	11	9	9
346	TNN	1	0	0	0	10	0	0	0	0	11	9	9
347	TRIOBP	4	1	0	0	6	0	0	0	0	11	9	9
348	TRPM3	1	0	0	0	10	0	0	0	0	11	9	9
349	TTC3	4	0	0	0	7	0	0	0	0	11	9	9
350	VPS13D	1	1	0	0	8	0	0	1	0	11	9	9
351	WNK4	5	1	0	0	5	0	0	0	0	11	9	9
352	ACAN	1	0	0	0	9	0	0	0	0	10	9	9
353	AGRN	2	0	0	0	8	0	0	0	0	10	9	9
354	ATP11B	2	2	0	0	6	0	0	0	0	10	9	9
355	BCHE	4	0	0	0	6	0	0	0	0	10	9	9
356	CHD2	4	1	0	0	5	0	0	0	0	10	9	9
357	CTNNA2	0	0	1	1	8	0	0	0	0	10	9	9
358	DSP	0	0	0	0	9	1	0	0	0	10	9	9
359	EPB41L3	1	1	0	0	8	0	0	0	0	10	9	9
360	EPHA2	6	0	0	0	4	0	0	0	0	10	9	9
361	HLA-B	2	3	1	0	2	1	0	1	0	10	9	9
362	HMMR	9	0	0	0	1	0	0	0	0	10	9	9
363	HRNR	0	0	0	0	7	3	0	0	0	10	9	9
364	MEGF8	2	0	0	0	8	0	0	0	0	10	9	9
365	MGA	5	0	0	0	2	3	0	0	0	10	9	9
366	MUC4	0	0	0	0	10	0	0	0	0	10	9	9
367	MYH6	0	0	0	0	9	1	0	0	0	10	9	9
368	MYH7B	1	0	0	0	8	1	0	0	0	10	9	9
369	NAV1	3	1	0	0	6	0	0	0	0	10	9	9
370	NCOR2	1	1	0	0	8	0	0	0	0	10	9	9
371	NUP205	1	0	0	0	8	0	0	1	0	10	9	9
372	OCA2	3	0	0	0	7	0	0	0	0	10	9	9
373	OR51E2	7	1	0	0	1	1	0	0	0	10	9	9
374	PCDHGA12	0	0	0	0	10	0	0	0	0	10	9	9
375	PLCG2	0	1	0	0	8	1	0	0	0	10	9	9
376	ROBO2	2	1	0	0	7	0	0	0	0	10	9	9
377	SMARCA2	0	0	0	0	10	0	0	0	0	10	9	9
378	SPTAN1	0	0	0	0	10	0	0	0	0	10	9	9
379	TEAD2	7	0	0	0	3	0	0	0	0	10	9	9
380	THSD7B	0	0	0	0	10	0	0	0	0	10	9	9
381	TIE1	2	0	0	0	7	1	0	0	0	10	9	9
382	TRPA1	2	0	0	0	7	1	0	0	0	10	9	9
383	WASF3	3	2	0	0	5	0	0	0	0	10	9	9
384	WNK1	0	1	0	0	9	0	0	0	0	10	9	9
385	WWC3	1	0	0	0	9	0	0	0	0	10	9	9
386	ZNF366	1	0	0	0	9	0	0	0	0	10	9	9
387	ZNF624	3	1	0	0	6	0	0	0	0	10	9	9
388	ZNFX1	0	1	0	0	6	2	0	1	0	10	9	9
389	AMOTL2	3	1	0	0	4	1	0	0	0	9	9	9
390	BCL11A	1	1	0	0	7	0	0	0	0	9	9	9
391	CACNA2D3	1	0	0	0	8	0	0	0	0	9	9	9
392	CCDC88A	2	1	0	0	4	2	0	0	0	9	9	9
393	COL22A1	1	0	0	0	7	1	0	0	0	9	9	9
394	CTCF	3	1	0	0	4	1	0	0	0	9	9	9
395	EDNRB	3	0	0	0	4	2	0	0	0	9	9	9
396	ESRP1	7	0	0	0	2	0	0	0	0	9	9	9
397	FREM1	0	0	0	0	8	1	0	0	0	9	9	9
398	GOLGA3	1	0	2	1	4	0	0	1	0	9	9	9
399	GRIA1	0	0	0	0	8	1	0	0	0	9	9	9
400	GRM3	1	0	0	0	8	0	0	0	0	9	9	9
401	ITPR3	1	0	0	0	8	0	0	0	0	9	9	9
402	KCND2	0	0	0	0	8	0	0	0	1	9	9	9
403	KIF26A	3	0	0	0	6	0	0	0	0	9	9	9
404	KIF2B	1	0	0	0	8	0	0	0	0	9	9	9
405	LRP12	2	0	0	0	7	0	0	0	0	9	9	9
406	MIS18BP1	4	0	0	0	5	0	0	0	0	9	9	9
407	NOMO1	0	0	0	1	8	0	0	0	0	9	9	9
408	PHACTR2	3	1	0	0	5	0	0	0	0	9	9	9
409	PLK1	3	0	1	0	5	0	0	0	0	9	9	9
410	POLQ	2	0	1	0	4	1	0	1	0	9	9	9
411	SCUBE2	1	2	0	0	5	0	0	1	0	9	9	9
412	SEMA3A	0	0	0	0	8	1	0	0	0	9	9	9
413	SLITRK5	0	0	0	0	8	1	0	0	0	9	9	9
414	SMAD4	1	0	0	0	7	1	0	0	0	9	9	9
415	SPAG9	6	0	0	0	3	0	0	0	0	9	9	9
416	SPART	3	1	0	0	5	0	0	0	0	9	9	9
417	SSH2	1	0	0	0	8	0	0	0	0	9	9	9
418	TACC2	2	0	0	0	7	0	0	0	0	9	9	9
419	TBC1D4	2	0	0	0	7	0	0	0	0	9	9	9
420	TDRD6	4	0	1	0	3	1	0	0	0	9	9	9
421	TET1	0	1	0	0	7	1	0	0	0	9	9	9
422	TF	1	1	0	0	6	1	0	0	0	9	9	9
423	TLR4	1	0	0	0	8	0	0	0	0	9	9	9
424	TRHDE	0	0	0	0	9	0	0	0	0	9	9	9
425	TSHZ2	0	0	1	0	8	0	0	0	0	9	9	9
426	UNC5C	2	0	0	0	7	0	0	0	0	9	9	9
427	USF3	4	0	1	0	4	0	0	0	0	9	9	9
428	VPS13C	2	0	0	0	7	0	0	0	0	9	9	9
429	SPEN	3	0	0	0	6	3	0	1	0	13	8	8
430	BSN	0	0	0	0	12	0	0	0	0	12	8	8
431	HSPG2	1	0	0	0	10	0	0	1	0	12	8	8
432	PTEN	3	0	1	0	5	3	0	0	0	12	8	8
433	VWF	1	0	0	0	11	0	0	0	0	12	8	8
434	B2M	6	1	0	0	1	1	0	0	2	11	8	8
435	BRCA2	1	1	0	0	9	0	0	0	0	11	8	8
436	CHD4	4	0	0	0	7	0	0	0	0	11	8	8
437	DISP3	2	1	1	0	7	0	0	0	0	11	8	8
438	DMXL2	1	1	0	0	8	1	0	0	0	11	8	8
439	FLNB	2	3	0	0	3	2	0	1	0	11	8	8
440	GRIN2B	0	1	0	0	10	0	0	0	0	11	8	8
441	JARID2	4	4	0	0	3	0	0	0	0	11	8	8
442	KLHL14	3	0	1	0	7	0	0	0	0	11	8	8
443	LAMA2	1	0	0	0	9	1	0	0	0	11	8	8
444	MLH3	6	0	0	0	5	0	0	0	0	11	8	8
445	PLEKHA6	5	1	0	0	4	1	0	0	0	11	8	8
446	RASA1	4	1	0	0	5	1	0	0	0	11	8	8
447	RP1L1	0	0	0	0	11	0	0	0	0	11	8	8
448	SORL1	1	0	0	0	9	0	0	1	0	11	8	8
449	COL1A2	2	0	0	0	8	0	0	0	0	10	8	8
450	CPAMD8	3	0	0	0	7	0	0	0	0	10	8	8
451	DCHS1	1	1	0	0	8	0	0	0	0	10	8	8
452	DOP1B	4	2	0	0	3	1	0	0	0	10	8	8
453	ERBB2	0	0	0	0	10	0	0	0	0	10	8	8
454	EVC	3	0	0	0	7	0	0	0	0	10	8	8
455	FRY	0	0	0	0	8	2	0	0	0	10	8	8
456	GCN1	2	0	0	0	6	1	0	1	0	10	8	8
457	GNPTAB	2	1	0	0	7	0	0	0	0	10	8	8
458	HDLBP	2	1	0	1	6	0	0	0	0	10	8	8
459	INPPL1	4	0	0	0	6	0	0	0	0	10	8	8
460	KCNA4	5	0	0	0	5	0	0	0	0	10	8	8
461	KIF26B	1	1	0	0	7	1	0	0	0	10	8	8
462	KLF3	5	1	0	0	4	0	0	0	0	10	8	8
463	LRFN3	0	0	0	0	10	0	0	0	0	10	8	8
464	LRP5	0	0	0	0	9	0	0	1	0	10	8	8
465	MAP1B	0	2	0	0	7	1	0	0	0	10	8	8
466	MED12L	0	1	0	0	9	0	0	0	0	10	8	8
467	MYOM2	0	0	0	0	9	1	0	0	0	10	8	8
468	NEXMIF	0	0	0	0	10	0	0	0	0	10	8	8
469	NUMA1	3	0	0	0	6	0	0	1	0	10	8	8
470	NUP214	1	1	2	0	5	0	0	1	0	10	8	8
471	NYAP1	4	2	0	0	3	1	0	0	0	10	8	8
472	OGDHL	0	0	0	0	10	0	0	0	0	10	8	8
473	PCDHB5	0	0	0	0	10	0	0	0	0	10	8	8
474	PNPLA7	2	0	1	0	7	0	0	0	0	10	8	8
475	PTPRD	0	0	0	0	10	0	0	0	0	10	8	8
476	RERE	5	0	0	0	4	1	0	0	0	10	8	8
477	SEMA5B	1	0	0	0	9	0	0	0	0	10	8	8
478	SMARCA4	1	0	0	0	9	0	0	0	0	10	8	8
479	SMC6	6	0	0	0	3	1	0	0	0	10	8	8
480	SP140	3	0	0	1	6	0	0	0	0	10	8	8
481	SPTBN1	1	0	0	0	9	0	0	0	0	10	8	8
482	TMEM94	7	0	0	0	3	0	0	0	0	10	8	8
483	ZNF518A	6	0	0	0	3	1	0	0	0	10	8	8
484	ABCA10	2	0	0	0	7	0	0	0	0	9	8	8
485	ABCC4	4	0	0	0	5	0	0	0	0	9	8	8
486	ADAMTS9	1	0	0	0	7	1	0	0	0	9	8	8
487	ADGRB1	1	1	0	0	7	0	0	0	0	9	8	8
488	AFDN	1	1	0	0	5	1	0	1	0	9	8	8
489	ANKRD30A	0	1	0	0	7	1	0	0	0	9	8	8
490	ARPP21	0	0	0	0	9	0	0	0	0	9	8	8
491	ATG2B	5	0	0	0	4	0	0	0	0	9	8	8
492	ATP7A	0	0	0	0	8	1	0	0	0	9	8	8
493	CCDC40	1	0	0	0	8	0	0	0	0	9	8	8
494	CENPF	4	0	0	0	4	1	0	0	0	9	8	8
495	CHD8	0	2	0	0	6	1	0	0	0	9	8	8
496	CHD9	3	0	0	0	5	1	0	0	0	9	8	8
497	CHRM3	6	0	0	0	3	0	0	0	0	9	8	8
498	CSMD2	1	0	0	0	8	0	0	0	0	9	8	8
499	CTNND1	5	1	1	0	2	0	0	0	0	9	8	8
500	DCAF12L2	0	0	0	0	9	0	0	0	0	9	8	8
501	DNA2	7	0	0	0	2	0	0	0	0	9	8	8
502	ELOA	3	0	1	0	3	1	0	1	0	9	8	8
503	EPG5	2	0	0	0	6	0	0	1	0	9	8	8
504	ERBB4	0	0	0	0	8	0	0	1	0	9	8	8
505	FHOD3	4	0	0	0	4	0	0	1	0	9	8	8
506	GRM2	0	0	0	0	9	0	0	0	0	9	8	8
507	HEATR5B	1	0	0	0	8	0	0	0	0	9	8	8
508	HECW1	2	1	0	0	4	2	0	0	0	9	8	8
509	HYDIN	1	0	0	0	7	1	0	0	0	9	8	8
510	IFT122	2	0	0	0	7	0	0	0	0	9	8	8
511	ITGB4	2	2	0	0	5	0	0	0	0	9	8	8
512	ITPR1	0	0	0	0	8	1	0	0	0	9	8	8
513	KIAA1549	2	0	0	0	6	1	0	0	0	9	8	8
514	KIF1B	0	1	0	0	7	0	0	1	0	9	8	8
515	KIRREL2	5	0	0	0	4	0	0	0	0	9	8	8
516	LAMA3	0	0	0	0	8	1	0	0	0	9	8	8
517	LAMB2	0	0	0	0	9	0	0	0	0	9	8	8
518	LARP4B	6	1	0	0	1	1	0	0	0	9	8	8
519	MAP2K7	2	0	0	0	5	0	0	2	0	9	8	8
520	MKRN3	0	2	0	0	7	0	0	0	0	9	8	8
521	MYO10	1	2	0	0	6	0	0	0	0	9	8	8
522	NAA25	1	1	1	0	3	3	0	0	0	9	8	8
523	NCAM2	0	0	0	0	8	1	0	0	0	9	8	8
524	NFATC2	0	0	0	0	9	0	0	0	0	9	8	8
525	NIN	2	0	0	0	6	1	0	0	0	9	8	8
526	PARP10	0	0	0	0	9	0	0	0	0	9	8	8
527	PAX1	3	1	0	0	5	0	0	0	0	9	8	8
528	PCDHB10	0	0	0	0	9	0	0	0	0	9	8	8
529	PCDHB11	0	0	0	0	9	0	0	0	0	9	8	8
530	PCDHGB6	1	0	0	0	8	0	0	0	0	9	8	8
531	PCNX3	0	0	0	0	9	0	0	0	0	9	8	8
532	PEG3	0	0	0	0	9	0	0	0	0	9	8	8
533	PKDREJ	0	0	0	0	9	0	0	0	0	9	8	8
534	POSTN	4	0	0	0	5	0	0	0	0	9	8	8
535	PRDM9	0	0	0	0	9	0	0	0	0	9	8	8
536	PTPRZ1	0	0	0	0	9	0	0	0	0	9	8	8
537	ROS1	1	0	0	0	8	0	0	0	0	9	8	8
538	SBNO1	4	1	0	0	3	1	0	0	0	9	8	8
539	SEC16A	2	1	1	0	5	0	0	0	0	9	8	8
540	SETBP1	1	0	0	0	8	0	0	0	0	9	8	8
541	SETD1A	2	1	1	0	4	0	0	0	1	9	8	8
542	SGIP1	0	0	0	0	8	0	0	1	0	9	8	8
543	SLC23A2	1	2	0	0	6	0	0	0	0	9	8	8
544	SLC4A4	2	0	0	0	5	0	0	2	0	9	8	8
545	SORBS2	3	0	0	0	6	0	0	0	0	9	8	8
546	SPECC1	6	0	0	0	3	0	0	0	0	9	8	8
547	STAMBPL1	8	0	0	0	1	0	0	0	0	9	8	8
548	TM9SF3	7	0	0	0	2	0	0	0	0	9	8	8
549	TNRC6A	4	0	0	0	5	0	0	0	0	9	8	8
550	TSC2	1	0	0	0	8	0	0	0	0	9	8	8
551	USP28	0	0	0	0	8	0	0	1	0	9	8	8
552	ZAN	1	0	0	0	8	0	0	0	0	9	8	8
553	ZBTB7C	4	1	0	0	4	0	0	0	0	9	8	8
554	ZMYND8	5	1	0	0	3	0	0	0	0	9	8	8
555	ZNF43	5	0	0	0	4	0	0	0	0	9	8	8
556	ZNF646	1	0	0	0	7	1	0	0	0	9	8	8
557	ABCA4	1	0	0	0	6	0	0	1	0	8	8	8
558	ADCY3	1	0	0	0	6	1	0	0	0	8	8	8
559	AFF3	2	0	0	0	6	0	0	0	0	8	8	8
560	AKAP13	2	0	0	0	6	0	0	0	0	8	8	8
561	ALG10	4	1	0	0	3	0	0	0	0	8	8	8
562	AOX1	2	0	0	0	4	0	0	2	0	8	8	8
563	ARAP3	1	0	0	0	6	0	0	1	0	8	8	8
564	ARID1B	2	0	0	0	4	1	0	1	0	8	8	8
565	ARID2	3	0	0	0	4	1	0	0	0	8	8	8
566	ATR	2	1	0	0	5	0	0	0	0	8	8	8
567	CACNA1B	0	0	0	0	8	0	0	0	0	8	8	8
568	CDC42BPB	1	0	0	0	7	0	0	0	0	8	8	8
569	CFAP206	4	0	0	0	4	0	0	0	0	8	8	8
570	CHST1	0	0	0	0	8	0	0	0	0	8	8	8
571	CLIP2	0	0	1	1	6	0	0	0	0	8	8	8
572	CNTN1	0	0	0	0	8	0	0	0	0	8	8	8
573	CNTN3	1	0	0	0	6	1	0	0	0	8	8	8
574	CNTNAP5	1	0	0	0	5	2	0	0	0	8	8	8
575	COL27A1	1	0	0	0	7	0	0	0	0	8	8	8
576	CPXM2	0	0	0	0	7	1	0	0	0	8	8	8
577	CR1	0	0	0	0	8	0	0	0	0	8	8	8
578	DOCK4	0	0	0	0	8	0	0	0	0	8	8	8
579	DSG2	1	1	0	0	6	0	0	0	0	8	8	8
580	DVL3	3	1	0	0	4	0	0	0	0	8	8	8
581	EDRF1	4	0	0	0	4	0	0	0	0	8	8	8
582	EML1	1	0	0	0	7	0	0	0	0	8	8	8
583	EPHA7	0	0	0	0	8	0	0	0	0	8	8	8
584	ESRRG	0	1	1	0	6	0	0	0	0	8	8	8
585	EVC2	0	0	0	0	7	1	0	0	0	8	8	8
586	EXOC1	1	0	0	0	6	1	0	0	0	8	8	8
587	FAM47C	3	0	0	0	5	0	0	0	0	8	8	8
588	FIGN	1	1	0	0	6	0	0	0	0	8	8	8
589	FLNC	0	0	0	0	8	0	0	0	0	8	8	8
590	GOT1L1	8	0	0	0	0	0	0	0	0	8	8	8
591	GPC5	0	0	0	0	7	1	0	0	0	8	8	8
592	GRIP1	1	0	0	0	7	0	0	0	0	8	8	8
593	HSPA12A	0	0	0	0	8	0	0	0	0	8	8	8
594	IMPG2	1	0	0	0	7	0	0	0	0	8	8	8
595	INTU	2	0	0	0	6	0	0	0	0	8	8	8
596	KCNU1	0	0	0	0	8	0	0	0	0	8	8	8
597	KCNV1	0	0	1	0	7	0	0	0	0	8	8	8
598	KIF4B	0	0	1	0	7	0	0	0	0	8	8	8
599	KLHL1	1	0	0	0	7	0	0	0	0	8	8	8
600	KMT2E	1	0	0	0	6	0	0	1	0	8	8	8
601	KRAS	0	0	0	0	8	0	0	0	0	8	8	8
602	LRRC4B	0	0	0	0	8	0	0	0	0	8	8	8
603	LRRTM1	1	0	0	0	7	0	0	0	0	8	8	8
604	MIA2	6	0	0	0	1	0	0	1	0	8	8	8
605	MINK1	1	0	0	0	7	0	0	0	0	8	8	8
606	MMRN1	1	0	0	0	7	0	0	0	0	8	8	8
607	NR2C2	7	0	0	0	1	0	0	0	0	8	8	8
608	NRIP1	5	0	0	0	3	0	0	0	0	8	8	8
609	NSD1	2	0	0	0	6	0	0	0	0	8	8	8
610	NUAK1	1	0	0	0	7	0	0	0	0	8	8	8
611	OR10Z1	4	0	0	0	4	0	0	0	0	8	8	8
612	PAPPA	0	2	0	0	5	1	0	0	0	8	8	8
613	PAX2	4	4	0	0	0	0	0	0	0	8	8	8
614	PCDH11X	0	1	0	0	7	0	0	0	0	8	8	8
615	PCDHA1	0	0	1	0	7	0	0	0	0	8	8	8
616	PCDHB2	2	0	0	0	5	1	0	0	0	8	8	8
617	PCDHB4	0	0	0	0	7	1	0	0	0	8	8	8
618	PCDHB9	1	0	0	0	7	0	0	0	0	8	8	8
619	PCNX2	0	0	0	0	8	0	0	0	0	8	8	8
620	PLXNA3	3	0	1	0	4	0	0	0	0	8	8	8
621	POGZ	0	0	0	0	8	0	0	0	0	8	8	8
622	PRAG1	1	0	0	0	7	0	0	0	0	8	8	8
623	PRAMEF14	1	0	0	0	6	0	0	1	0	8	8	8
624	PRAMEF15	1	0	0	0	7	0	0	0	0	8	8	8
625	PRCC	4	2	0	0	2	0	0	0	0	8	8	8
626	PTPRU	0	0	0	0	7	1	0	0	0	8	8	8
627	ROBO1	1	1	0	0	5	1	0	0	0	8	8	8
628	SCAP	1	0	0	0	7	0	0	0	0	8	8	8
629	SLITRK1	1	1	0	0	6	0	0	0	0	8	8	8
630	SMO	0	0	0	0	6	2	0	0	0	8	8	8
631	STAB2	1	1	0	0	6	0	0	0	0	8	8	8
632	TMEM132D	1	0	0	0	6	1	0	0	0	8	8	8
633	TRPC5	0	0	0	0	8	0	0	0	0	8	8	8
634	TSHZ3	2	0	0	0	6	0	0	0	0	8	8	8
635	UBE4B	1	0	0	0	7	0	0	0	0	8	8	8
636	UHRF1BP1	2	1	0	0	5	0	0	0	0	8	8	8
637	UNC5D	0	1	0	0	6	0	0	1	0	8	8	8
638	UPF3A	7	0	0	0	1	0	0	0	0	8	8	8
639	VCPIP1	1	0	0	0	7	0	0	0	0	8	8	8
640	WDR49	2	0	0	0	3	0	0	3	0	8	8	8
641	WDR55	8	0	0	0	0	0	0	0	0	8	8	8
642	WDTC1	4	0	0	0	4	0	0	0	0	8	8	8
643	XDH	0	0	0	0	8	0	0	0	0	8	8	8
644	ZFAND4	1	0	0	0	7	0	0	0	0	8	8	8
645	ZNF131	3	1	0	0	4	0	0	0	0	8	8	8
646	ZNF835	0	0	0	0	8	0	0	0	0	8	8	8
647	HCN1	2	0	0	0	9	0	0	0	0	11	7	7
648	ZNF804B	0	0	0	0	11	0	0	0	0	11	7	7
649	ALPK3	3	1	0	0	6	0	0	0	0	10	7	7
650	GTF3C3	4	0	0	0	6	0	0	0	0	10	7	7
651	HIVEP1	0	1	0	0	7	1	0	0	1	10	7	7
652	LRRN2	1	0	0	0	9	0	0	0	0	10	7	7
653	MXRA5	0	0	0	0	10	0	0	0	0	10	7	7
654	NF1	0	0	0	0	9	1	0	0	0	10	7	7
655	PCNT	0	0	0	0	10	0	0	0	0	10	7	7
656	PRDM2	3	1	0	0	6	0	0	0	0	10	7	7
657	RICTOR	3	0	0	0	4	2	0	1	0	10	7	7
658	SCN5A	0	0	0	0	10	0	0	0	0	10	7	7
659	SIPA1L2	0	0	0	0	8	1	0	1	0	10	7	7
660	TEX15	2	0	0	0	4	4	0	0	0	10	7	7
661	TNR	0	0	0	0	9	0	0	1	0	10	7	7
662	ABCC5	6	0	0	0	3	0	0	0	0	9	7	7
663	ABL2	1	2	0	0	5	1	0	0	0	9	7	7
664	ADAMTS18	1	0	0	0	7	1	0	0	0	9	7	7
665	ADAMTS5	0	0	0	0	9	0	0	0	0	9	7	7
666	ADGRL1	1	0	0	0	8	0	0	0	0	9	7	7
667	ATAD2	1	0	0	0	8	0	0	0	0	9	7	7
668	BRD3	5	0	0	0	4	0	0	0	0	9	7	7
669	BTBD7	3	1	0	0	5	0	0	0	0	9	7	7
670	CACHD1	2	1	0	0	6	0	0	0	0	9	7	7
671	CACNA1S	0	1	1	0	7	0	0	0	0	9	7	7
672	CUL5	4	0	1	0	4	0	0	0	0	9	7	7
673	ELOA2	0	0	0	0	9	0	0	0	0	9	7	7
674	EPHA3	1	0	0	0	6	1	0	1	0	9	7	7
675	GBF1	0	0	0	0	9	0	0	0	0	9	7	7
676	GCC2	5	1	0	0	3	0	0	0	0	9	7	7
677	GPR158	1	0	0	0	8	0	0	0	0	9	7	7
678	KDM2B	2	1	0	0	5	1	0	0	0	9	7	7
679	MICAL2	2	0	0	0	7	0	0	0	0	9	7	7
680	MSH6	3	2	1	0	3	0	0	0	0	9	7	7
681	MYH11	0	0	0	0	8	1	0	0	0	9	7	7
682	NYAP2	2	0	0	0	7	0	0	0	0	9	7	7
683	PARD3	2	0	0	0	5	1	0	1	0	9	7	7
684	PCSK5	0	0	0	0	8	1	0	0	0	9	7	7
685	PDE3B	0	0	0	0	8	1	0	0	0	9	7	7
686	PIGO	5	0	0	0	4	0	0	0	0	9	7	7
687	RALGAPA1	1	1	0	0	7	0	0	0	0	9	7	7
688	RBSN	0	0	0	0	8	0	0	1	0	9	7	7
689	SALL1	0	0	0	0	9	0	0	0	0	9	7	7
690	SCAF4	4	0	0	0	3	1	0	1	0	9	7	7
691	SCLT1	5	0	0	0	3	1	0	0	0	9	7	7
692	SCN2A	0	0	0	0	9	0	0	0	0	9	7	7
693	SDK2	1	2	0	0	6	0	0	0	0	9	7	7
694	SLX4	1	1	0	0	7	0	0	0	0	9	7	7
695	SORCS1	1	2	0	0	6	0	0	0	0	9	7	7
696	ZNF106	4	0	0	0	5	0	0	0	0	9	7	7
697	ZNF638	4	0	0	0	5	0	0	0	0	9	7	7
698	ABCC3	0	0	0	0	7	1	0	0	0	8	7	7
699	ADAM19	1	0	0	0	7	0	0	0	0	8	7	7
700	ADAMTS13	0	0	0	0	7	0	0	1	0	8	7	7
701	ADAMTSL1	2	0	0	0	6	0	0	0	0	8	7	7
702	ADGRG4	1	0	0	0	5	2	0	0	0	8	7	7
703	AGAP1	2	0	0	0	5	1	0	0	0	8	7	7
704	ARFGEF3	0	0	0	0	8	0	0	0	0	8	7	7
705	ATP12A	2	0	0	0	6	0	0	0	0	8	7	7
706	BTBD11	2	0	0	0	6	0	0	0	0	8	7	7
707	CACNA1A	0	0	0	0	7	1	0	0	0	8	7	7
708	CAMTA2	3	0	0	0	4	0	0	1	0	8	7	7
709	CCDC18	6	1	0	0	1	0	0	0	0	8	7	7
710	CDH20	0	0	0	0	7	1	0	0	0	8	7	7
711	CDK12	3	0	0	0	3	2	0	0	0	8	7	7
712	CEP350	2	0	0	0	5	1	0	0	0	8	7	7
713	CR2	3	0	0	0	5	0	0	0	0	8	7	7
714	DENND4C	1	1	1	0	5	0	0	0	0	8	7	7
715	DLEC1	2	0	0	0	5	0	0	1	0	8	7	7
716	DLGAP2	4	0	0	0	4	0	0	0	0	8	7	7
717	DNAJC13	1	0	0	0	7	0	0	0	0	8	7	7
718	EIF4G1	1	0	0	0	7	0	0	0	0	8	7	7
719	FBN3	4	1	0	0	2	1	0	0	0	8	7	7
720	FBXL7	0	0	0	0	7	1	0	0	0	8	7	7
721	FMN2	1	0	0	0	7	0	0	0	0	8	7	7
722	FN1	0	0	0	0	8	0	0	0	0	8	7	7
723	GABRD	3	0	0	0	5	0	0	0	0	8	7	7
724	GRM8	3	2	0	0	2	1	0	0	0	8	7	7
725	IL16	1	1	0	0	6	0	0	0	0	8	7	7
726	IRS1	7	0	0	0	1	0	0	0	0	8	7	7
727	KIAA0100	1	0	0	0	7	0	0	0	0	8	7	7
728	LRRIQ1	1	0	0	0	7	0	0	0	0	8	7	7
729	MAGI1	0	0	0	0	7	1	0	0	0	8	7	7
730	MAN2B2	0	0	0	0	8	0	0	0	0	8	7	7
731	MAST4	1	0	0	0	6	1	0	0	0	8	7	7
732	MBD5	0	0	0	0	8	0	0	0	0	8	7	7
733	MCF2	1	1	0	0	5	1	0	0	0	8	7	7
734	MDC1	2	0	0	0	6	0	0	0	0	8	7	7
735	MINAR1	6	0	0	0	2	0	0	0	0	8	7	7
736	MYH14	1	0	0	0	7	0	0	0	0	8	7	7
737	MYLK	1	1	0	0	5	1	0	0	0	8	7	7
738	MYO5A	0	0	0	0	6	1	0	1	0	8	7	7
739	MYO7B	0	0	1	0	6	1	0	0	0	8	7	7
740	MYOF	2	0	0	0	6	0	0	0	0	8	7	7
741	NBEAL2	0	0	0	0	8	0	0	0	0	8	7	7
742	NCOA1	1	0	0	0	6	1	0	0	0	8	7	7
743	NINL	0	0	0	0	8	0	0	0	0	8	7	7
744	NPAT	1	1	0	0	6	0	0	0	0	8	7	7
745	NR4A2	2	0	0	0	6	0	0	0	0	8	7	7
746	NTNG1	0	0	0	0	8	0	0	0	0	8	7	7
747	NUP210	2	0	0	0	6	0	0	0	0	8	7	7
748	PAN2	0	0	0	0	7	0	0	1	0	8	7	7
749	PCDHA9	0	0	0	0	8	0	0	0	0	8	7	7
750	PCDHB12	1	0	0	0	7	0	0	0	0	8	7	7
751	PCDHGB1	1	0	0	0	6	1	0	0	0	8	7	7
752	PEAK1	2	0	0	0	5	1	0	0	0	8	7	7
753	PI4KA	0	1	0	0	7	0	0	0	0	8	7	7
754	PKN3	3	1	0	0	4	0	0	0	0	8	7	7
755	PLCE1	2	0	0	0	6	0	0	0	0	8	7	7
756	PLXNA2	0	1	0	0	7	0	0	0	0	8	7	7
757	PPARGC1B	3	0	0	0	4	1	0	0	0	8	7	7
758	PPFIA3	0	1	1	0	6	0	0	0	0	8	7	7
759	PRICKLE1	2	0	0	0	6	0	0	0	0	8	7	7
760	PRPF8	1	0	0	0	7	0	0	0	0	8	7	7
761	PSME4	4	0	0	0	4	0	0	0	0	8	7	7
762	PTK2B	0	0	0	0	8	0	0	0	0	8	7	7
763	PTPN23	1	0	1	0	6	0	0	0	0	8	7	7
764	PTPRJ	0	0	0	0	7	0	0	1	0	8	7	7
765	RIF1	5	0	1	0	2	0	0	0	0	8	7	7
766	SAMD9	0	0	0	0	7	1	0	0	0	8	7	7
767	SBF1	2	0	0	0	5	1	0	0	0	8	7	7
768	SCN1A	2	0	0	0	6	0	0	0	0	8	7	7
769	SHROOM3	0	0	0	0	7	1	0	0	0	8	7	7
770	SIK3	0	0	0	0	8	0	0	0	0	8	7	7
771	SMC4	0	1	0	0	7	0	0	0	0	8	7	7
772	SNX25	4	0	0	0	4	0	0	0	0	8	7	7
773	SOS2	0	0	0	0	6	1	0	1	0	8	7	7
774	SOX7	5	0	0	0	3	0	0	0	0	8	7	7
775	SPTBN4	0	0	1	0	7	0	0	0	0	8	7	7
776	SYCP1	6	0	0	0	2	0	0	0	0	8	7	7
777	TIAM1	0	0	0	0	8	0	0	0	0	8	7	7
778	TLL1	0	0	0	0	8	0	0	0	0	8	7	7
779	TNS2	3	0	0	0	3	0	0	2	0	8	7	7
780	TTF2	0	1	0	0	7	0	0	0	0	8	7	7
781	TTI1	1	1	0	0	6	0	0	0	0	8	7	7
782	TULP4	2	1	0	0	3	1	0	1	0	8	7	7
783	UNC13A	0	0	0	0	8	0	0	0	0	8	7	7
784	URB2	1	0	0	0	7	0	0	0	0	8	7	7
785	WDR47	6	0	0	0	2	0	0	0	0	8	7	7
786	WDR90	2	1	0	0	5	0	0	0	0	8	7	7
787	XRN1	4	1	0	0	3	0	0	0	0	8	7	7
788	ZNF407	0	1	0	0	7	0	0	0	0	8	7	7
789	ZNF609	4	0	0	0	4	0	0	0	0	8	7	7
790	ABCA3	0	0	0	0	6	1	0	0	0	7	7	7
791	ABCC1	0	1	0	0	6	0	0	0	0	7	7	7
792	ADAD1	0	0	0	0	7	0	0	0	0	7	7	7
793	ADAMTS10	1	0	0	0	5	1	0	0	0	7	7	7
794	ADAMTS2	0	0	0	0	5	0	0	2	0	7	7	7
795	ADGRA2	2	1	0	0	4	0	0	0	0	7	7	7
796	ADGRG5	2	1	0	0	3	0	0	1	0	7	7	7
797	AHDC1	2	0	0	0	4	1	0	0	0	7	7	7
798	AK9	4	0	0	0	3	0	0	0	0	7	7	7
799	AMY2B	0	0	0	0	6	1	0	0	0	7	7	7
800	ARHGAP33	1	1	0	0	5	0	0	0	0	7	7	7
801	ARV1	6	0	0	0	1	0	0	0	0	7	7	7
802	ASTN1	0	0	0	0	7	0	0	0	0	7	7	7
803	ATP2B3	1	0	0	0	6	0	0	0	0	7	7	7
804	ATP8B4	1	0	0	0	6	0	0	0	0	7	7	7
805	ATXN2L	3	0	0	0	4	0	0	0	0	7	7	7
806	BBS9	0	0	0	0	6	0	0	1	0	7	7	7
807	BBX	1	0	0	0	6	0	0	0	0	7	7	7
808	BPIFB4	2	0	0	0	5	0	0	0	0	7	7	7
809	BRD4	0	0	0	0	6	1	0	0	0	7	7	7
810	C10orf90	0	1	0	0	6	0	0	0	0	7	7	7
811	C19orf44	1	0	1	0	5	0	0	0	0	7	7	7
812	CACNA2D1	1	0	0	0	6	0	0	0	0	7	7	7
813	CACNA2D4	0	0	0	0	6	1	0	0	0	7	7	7
814	CAND2	1	0	1	0	5	0	0	0	0	7	7	7
815	CASD1	2	0	0	0	5	0	0	0	0	7	7	7
816	CASKIN1	0	0	0	0	6	1	0	0	0	7	7	7
817	CASP8AP2	0	1	0	0	5	1	0	0	0	7	7	7
818	CCN4	3	0	0	0	4	0	0	0	0	7	7	7
819	CCNB3	0	0	0	0	7	0	0	0	0	7	7	7
820	CD93	3	1	0	0	3	0	0	0	0	7	7	7
821	CDH18	1	0	0	0	6	0	0	0	0	7	7	7
822	CDH4	0	0	0	0	7	0	0	0	0	7	7	7
823	CECR2	1	0	0	0	6	0	0	0	0	7	7	7
824	CEP126	0	0	0	0	5	0	0	2	0	7	7	7
825	CFH	0	0	0	0	5	0	0	2	0	7	7	7
826	CIT	0	0	0	0	5	1	0	1	0	7	7	7
827	CKAP2	5	0	0	0	2	0	0	0	0	7	7	7
828	CLCN3	3	0	0	0	4	0	0	0	0	7	7	7
829	CNTN5	1	0	0	0	6	0	0	0	0	7	7	7
830	CNTNAP1	0	0	0	0	6	0	0	1	0	7	7	7
831	CPS1	0	0	0	0	7	0	0	0	0	7	7	7
832	CRB2	1	0	0	0	6	0	0	0	0	7	7	7
833	CSF1R	5	0	0	0	1	1	0	0	0	7	7	7
834	DACH2	2	1	0	0	3	1	0	0	0	7	7	7
835	DCLK1	0	0	0	0	6	1	0	0	0	7	7	7
836	DENND5A	3	0	0	0	4	0	0	0	0	7	7	7
837	DGKE	1	0	0	0	6	0	0	0	0	7	7	7
838	DHX36	3	0	0	0	3	0	0	1	0	7	7	7
839	DOCK7	2	0	0	0	4	0	0	1	0	7	7	7
840	EPHA6	0	0	0	0	7	0	0	0	0	7	7	7
841	ESF1	4	0	0	0	3	0	0	0	0	7	7	7
842	FAM135B	0	1	0	0	5	0	0	1	0	7	7	7
843	FAM13C	0	0	0	0	7	0	0	0	0	7	7	7
844	FES	0	0	0	0	5	0	0	2	0	7	7	7
845	FNDC1	0	0	0	0	7	0	0	0	0	7	7	7
846	FSHR	0	0	0	0	7	0	0	0	0	7	7	7
847	GJA1	3	0	0	0	4	0	0	0	0	7	7	7
848	HNRNPM	1	0	0	0	6	0	0	0	0	7	7	7
849	IGSF9B	1	0	0	0	5	1	0	0	0	7	7	7
850	INPP5B	1	0	0	0	5	0	0	1	0	7	7	7
851	JAKMIP2	0	0	0	0	7	0	0	0	0	7	7	7
852	KCND3	0	0	0	0	7	0	0	0	0	7	7	7
853	KDM5A	2	0	0	0	4	1	0	0	0	7	7	7
854	L1CAM	0	0	0	0	7	0	0	0	0	7	7	7
855	LMAN1	4	0	0	0	1	0	0	2	0	7	7	7
856	MAP7D1	5	1	0	0	1	0	0	0	0	7	7	7
857	MED12	0	0	0	0	7	0	0	0	0	7	7	7
858	MEFV	0	0	0	0	7	0	0	0	0	7	7	7
859	MEX3B	0	0	0	0	7	0	0	0	0	7	7	7
860	MFSD9	4	0	0	0	3	0	0	0	0	7	7	7
861	MMP16	0	0	0	0	6	1	0	0	0	7	7	7
862	MST1R	1	1	0	0	4	1	0	0	0	7	7	7
863	MTUS2	0	0	0	0	7	0	0	0	0	7	7	7
864	MUC5AC	2	0	0	0	5	0	0	0	0	7	7	7
865	MUSK	1	0	0	0	6	0	0	0	0	7	7	7
866	MYH9	1	0	0	0	6	0	0	0	0	7	7	7
867	MYO1F	0	0	0	0	7	0	0	0	0	7	7	7
868	MYOCD	2	1	0	0	4	0	0	0	0	7	7	7
869	NFATC1	2	0	0	0	4	1	0	0	0	7	7	7
870	NIPA2	5	1	0	0	1	0	0	0	0	7	7	7
871	NUP210L	5	0	0	0	2	0	0	0	0	7	7	7
872	OR2M3	0	0	0	0	7	0	0	0	0	7	7	7
873	OR4K5	4	2	0	0	1	0	0	0	0	7	7	7
874	OR4P4	2	1	0	0	3	1	0	0	0	7	7	7
875	OSBPL6	0	0	0	0	6	1	0	0	0	7	7	7
876	P2RY8	0	0	0	0	7	0	0	0	0	7	7	7
877	PAX6	3	1	0	0	3	0	0	0	0	7	7	7
878	PCDH8	0	0	0	0	7	0	0	0	0	7	7	7
879	PCDH9	1	0	0	0	6	0	0	0	0	7	7	7
880	PCDHA3	0	1	0	0	6	0	0	0	0	7	7	7
881	PCDHB15	0	0	0	0	7	0	0	0	0	7	7	7
882	PCDHB3	1	0	0	0	6	0	0	0	0	7	7	7
883	PCDHB6	2	0	0	0	5	0	0	0	0	7	7	7
884	PDZD8	2	1	0	0	4	0	0	0	0	7	7	7
885	PFKP	2	0	0	0	5	0	0	0	0	7	7	7
886	PLCH1	1	1	0	0	5	0	0	0	0	7	7	7
887	PTPRC	0	0	0	0	7	0	0	0	0	7	7	7
888	PTPRK	2	2	0	0	3	0	0	0	0	7	7	7
889	RASGRF2	0	0	0	0	7	0	0	0	0	7	7	7
890	RBBP8	5	0	0	0	2	0	0	0	0	7	7	7
891	RBM12B	0	0	0	0	6	1	0	0	0	7	7	7
892	RBP3	0	0	0	0	7	0	0	0	0	7	7	7
893	RPGRIP1L	1	0	0	0	5	0	0	1	0	7	7	7
894	RPRD2	1	0	0	0	5	1	0	0	0	7	7	7
895	RXFP3	0	0	0	0	6	1	0	0	0	7	7	7
896	SEMA6D	0	1	0	0	6	0	0	0	0	7	7	7
897	SF3B2	4	0	0	0	3	0	0	0	0	7	7	7
898	SFMBT2	0	0	0	0	7	0	0	0	0	7	7	7
899	SGO1	6	1	0	0	0	0	0	0	0	7	7	7
900	SGO2	6	0	0	0	1	0	0	0	0	7	7	7
901	SHOC1	0	1	0	0	6	0	0	0	0	7	7	7
902	SIN3A	1	0	0	0	3	3	0	0	0	7	7	7
903	SLC12A1	1	1	0	0	5	0	0	0	0	7	7	7
904	SLC12A5	1	0	0	0	6	0	0	0	0	7	7	7
905	SLC26A7	1	1	0	0	5	0	0	0	0	7	7	7
906	SLC44A4	1	0	0	0	6	0	0	0	0	7	7	7
907	SLC45A4	3	0	0	0	4	0	0	0	0	7	7	7
908	SLC5A6	0	0	0	0	6	1	0	0	0	7	7	7
909	SLCO5A1	1	0	0	0	6	0	0	0	0	7	7	7
910	SLCO6A1	1	0	0	0	5	0	0	1	0	7	7	7
911	SORCS3	0	0	0	0	7	0	0	0	0	7	7	7
912	SPEF2	3	0	0	0	4	0	0	0	0	7	7	7
913	STAT5B	2	0	0	0	5	0	0	0	0	7	7	7
914	STXBP5L	0	0	0	0	7	0	0	0	0	7	7	7
915	TBX5	1	0	0	0	6	0	0	0	0	7	7	7
916	TGFBR1	2	0	0	0	4	1	0	0	0	7	7	7
917	TGFBR2	1	0	1	0	3	1	0	1	0	7	7	7
918	THSD1	0	1	0	0	6	0	0	0	0	7	7	7
919	TLE4	1	0	0	0	5	1	0	0	0	7	7	7
920	TM9SF4	0	0	1	0	6	0	0	0	0	7	7	7
921	TNS1	0	0	0	0	7	0	0	0	0	7	7	7
922	TRPM4	2	0	0	0	5	0	0	0	0	7	7	7
923	TRPV2	0	0	0	0	7	0	0	0	0	7	7	7
924	VIT	0	1	0	0	6	0	0	0	0	7	7	7
925	VPS41	2	0	0	0	4	1	0	0	0	7	7	7
926	ZBED1	0	0	0	0	6	1	0	0	0	7	7	7
927	ZBTB38	1	1	0	0	5	0	0	0	0	7	7	7
928	ZC3H4	3	0	0	0	4	0	0	0	0	7	7	7
929	ZFP37	4	0	0	0	3	0	0	0	0	7	7	7
930	KIDINS220	3	1	0	0	7	0	0	1	0	12	6	6
931	PCDHB7	1	0	0	0	10	0	0	0	0	11	6	6
932	ADCY1	0	0	0	0	8	1	0	0	0	9	6	6
933	FAM214A	3	1	0	0	5	0	0	0	0	9	6	6
934	FSTL4	3	1	0	0	5	0	0	0	0	9	6	6
935	HTT	2	1	0	0	4	0	0	2	0	9	6	6
936	NUP188	1	0	0	0	7	1	0	0	0	9	6	6
937	PCDH1	2	0	1	0	6	0	0	0	0	9	6	6
938	POLR1G	2	0	0	0	6	1	0	0	0	9	6	6
939	A2M	0	0	0	0	7	1	0	0	0	8	6	6
940	ACTL7A	0	1	0	0	7	0	0	0	0	8	6	6
941	AFF2	1	0	0	0	6	1	0	0	0	8	6	6
942	ANK1	1	0	0	0	6	1	0	0	0	8	6	6
943	ANKAR	0	0	1	0	7	0	0	0	0	8	6	6
944	ANKRD17	0	0	0	0	7	0	0	1	0	8	6	6
945	ANO4	1	0	0	0	7	0	0	0	0	8	6	6
946	ARHGEF40	3	0	0	0	4	1	0	0	0	8	6	6
947	ASXL3	1	0	0	0	7	0	0	0	0	8	6	6
948	AUTS2	0	0	0	0	8	0	0	0	0	8	6	6
949	CDC42BPA	2	2	1	0	3	0	0	0	0	8	6	6
950	CDH12	0	0	0	0	7	1	0	0	0	8	6	6
951	CEBPZ	2	0	0	0	5	1	0	0	0	8	6	6
952	CEP164	2	0	0	0	6	0	0	0	0	8	6	6
953	CIITA	2	0	0	0	6	0	0	0	0	8	6	6
954	CLUH	0	2	0	0	5	1	0	0	0	8	6	6
955	CTSW	2	0	0	0	6	0	0	0	0	8	6	6
956	DHX30	0	0	0	0	7	1	0	0	0	8	6	6
957	DOCK10	4	0	0	0	4	0	0	0	0	8	6	6
958	DROSHA	0	0	0	0	7	1	0	0	0	8	6	6
959	DYRK2	1	0	0	0	7	0	0	0	0	8	6	6
960	EXPH5	1	0	0	0	6	1	0	0	0	8	6	6
961	FER1L6	3	1	0	0	2	1	0	1	0	8	6	6
962	FSTL5	0	0	0	0	8	0	0	0	0	8	6	6
963	GALNT17	0	0	0	0	8	0	0	0	0	8	6	6
964	GRIK3	0	0	0	0	8	0	0	0	0	8	6	6
965	HECTD1	1	0	0	0	6	0	0	1	0	8	6	6
966	IFT172	4	0	0	0	3	1	0	0	0	8	6	6
967	MAP1A	3	0	0	0	5	0	0	0	0	8	6	6
968	NLRC5	3	1	0	0	3	1	0	0	0	8	6	6
969	NLRP3	1	0	0	0	7	0	0	0	0	8	6	6
970	OTOF	2	0	0	0	6	0	0	0	0	8	6	6
971	PALD1	2	1	0	0	5	0	0	0	0	8	6	6
972	PARP14	1	0	1	0	6	0	0	0	0	8	6	6
973	PTPRS	1	0	0	0	7	0	0	0	0	8	6	6
974	SH3TC2	0	0	0	0	8	0	0	0	0	8	6	6
975	SPOUT1	3	1	0	0	4	0	0	0	0	8	6	6
976	SRRT	2	0	0	0	6	0	0	0	0	8	6	6
977	TAF1	3	0	0	0	5	0	0	0	0	8	6	6
978	TP53BP1	1	0	0	0	7	0	0	0	0	8	6	6
979	TPO	0	0	0	0	6	1	0	1	0	8	6	6
980	VWA8	0	0	0	0	7	1	0	0	0	8	6	6
981	WNK2	4	0	0	0	4	0	0	0	0	8	6	6
982	A2ML1	0	0	0	0	7	0	0	0	0	7	6	6
983	ADAM29	0	2	0	0	5	0	0	0	0	7	6	6
984	ADAR	1	0	0	0	6	0	0	0	0	7	6	6
985	ADNP2	2	2	0	0	3	0	0	0	0	7	6	6
986	AGBL1	0	0	0	0	7	0	0	0	0	7	6	6
987	AOC1	3	0	0	0	4	0	0	0	0	7	6	6
988	AXL	2	0	0	0	5	0	0	0	0	7	6	6
989	BACH2	0	1	1	0	5	0	0	0	0	7	6	6
990	CAD	1	0	0	0	6	0	0	0	0	7	6	6
991	CAMTA1	0	1	0	0	6	0	0	0	0	7	6	6
992	CASP5	4	0	0	0	3	0	0	0	0	7	6	6
993	CCDC144A	0	0	0	0	7	0	0	0	0	7	6	6
994	CCDC7	3	0	0	0	4	0	0	0	0	7	6	6
995	CCDC73	6	0	0	0	1	0	0	0	0	7	6	6
996	CCDC80	2	0	0	0	5	0	0	0	0	7	6	6
997	CDH7	0	0	0	0	7	0	0	0	0	7	6	6
998	CENPE	1	0	0	0	5	1	0	0	0	7	6	6
999	CEP250	1	0	0	0	5	1	0	0	0	7	6	6
1000	CFAP61	0	0	0	0	5	2	0	0	0	7	6	6
1001	CLOCK	5	0	0	0	2	0	0	0	0	7	6	6
1002	CNTNAP4	0	0	1	0	6	0	0	0	0	7	6	6
1003	COBLL1	4	0	0	0	2	1	0	0	0	7	6	6
1004	COL19A1	0	0	0	0	6	1	0	0	0	7	6	6
1005	COL4A1	2	0	0	0	5	0	0	0	0	7	6	6
1006	COL5A2	1	0	0	0	6	0	0	0	0	7	6	6
1007	CROT	3	0	0	0	4	0	0	0	0	7	6	6
1008	CSF3R	3	0	0	0	4	0	0	0	0	7	6	6
1009	CSNK1G3	2	1	0	0	4	0	0	0	0	7	6	6
1010	CTAGE1	4	0	0	0	3	0	0	0	0	7	6	6
1011	CUL9	0	0	0	0	7	0	0	0	0	7	6	6
1012	CUX1	1	1	0	0	5	0	0	0	0	7	6	6
1013	DENND4B	1	0	0	0	6	0	0	0	0	7	6	6
1014	DLG2	0	0	0	0	6	1	0	0	0	7	6	6
1015	DMBT1	1	0	0	0	6	0	0	0	0	7	6	6
1016	DMTN	2	1	0	0	4	0	0	0	0	7	6	6
1017	DNAJC1	4	0	0	0	3	0	0	0	0	7	6	6
1018	DPYSL3	1	0	0	0	5	0	0	1	0	7	6	6
1019	EBF3	4	0	0	0	3	0	0	0	0	7	6	6
1020	EHD2	0	1	0	0	6	0	0	0	0	7	6	6
1021	EIF2AK3	1	0	0	0	6	0	0	0	0	7	6	6
1022	ELP1	1	1	0	0	5	0	0	0	0	7	6	6
1023	ENPEP	0	2	0	0	4	1	0	0	0	7	6	6
1024	EP300	0	1	0	0	5	0	0	1	0	7	6	6
1025	ERCC6L2	1	0	0	0	6	0	0	0	0	7	6	6
1026	ETV5	2	0	0	0	5	0	0	0	0	7	6	6
1027	F8	2	0	0	0	5	0	0	0	0	7	6	6
1028	FARP1	2	0	0	0	5	0	0	0	0	7	6	6
1029	FASTKD3	4	1	0	0	2	0	0	0	0	7	6	6
1030	FZD1	0	0	0	0	7	0	0	0	0	7	6	6
1031	GEMIN4	0	0	2	0	5	0	0	0	0	7	6	6
1032	GLG1	0	0	0	0	5	1	0	1	0	7	6	6
1033	GLIS3	1	0	0	0	6	0	0	0	0	7	6	6
1034	GNAZ	2	1	0	0	4	0	0	0	0	7	6	6
1035	GPR179	5	0	0	0	2	0	0	0	0	7	6	6
1036	GPR6	0	0	0	0	7	0	0	0	0	7	6	6
1037	GRXCR1	0	0	0	0	7	0	0	0	0	7	6	6
1038	GZF1	0	0	0	0	6	0	0	1	0	7	6	6
1039	JMJD1C	4	0	0	0	3	0	0	0	0	7	6	6
1040	JUP	0	0	0	0	7	0	0	0	0	7	6	6
1041	KCNN2	3	0	0	0	4	0	0	0	0	7	6	6
1042	KIF1C	1	0	0	0	6	0	0	0	0	7	6	6
1043	KNTC1	5	0	0	0	2	0	0	0	0	7	6	6
1044	LAMB3	0	0	0	0	7	0	0	0	0	7	6	6
1045	LNPEP	2	0	0	0	4	1	0	0	0	7	6	6
1046	LRP4	1	2	0	0	4	0	0	0	0	7	6	6
1047	LTN1	0	2	0	0	5	0	0	0	0	7	6	6
1048	MAGI3	1	0	0	0	6	0	0	0	0	7	6	6
1049	NAV2	2	0	0	0	5	0	0	0	0	7	6	6
1050	NCKAP5L	1	0	0	0	6	0	0	0	0	7	6	6
1051	NOL6	0	0	0	0	4	3	0	0	0	7	6	6
1052	NRAP	0	0	0	0	7	0	0	0	0	7	6	6
1053	NRG1	3	0	0	0	4	0	0	0	0	7	6	6
1054	OPTN	3	1	0	0	3	0	0	0	0	7	6	6
1055	PCDHAC1	0	0	0	0	5	1	0	1	0	7	6	6
1056	PCDHGB4	0	0	0	0	7	0	0	0	0	7	6	6
1057	PCNX1	0	0	0	0	7	0	0	0	0	7	6	6
1058	PITPNM1	2	0	1	0	4	0	0	0	0	7	6	6
1059	PLXNB1	1	0	0	0	6	0	0	0	0	7	6	6
1060	PNISR	1	3	1	0	2	0	0	0	0	7	6	6
1061	POLR2A	0	0	0	0	6	0	0	1	0	7	6	6
1062	POU6F2	0	0	0	0	7	0	0	0	0	7	6	6
1063	PPP1R26	4	0	0	0	3	0	0	0	0	7	6	6
1064	PTCHD3	1	0	0	0	6	0	0	0	0	7	6	6
1065	PTPRB	0	0	0	0	7	0	0	0	0	7	6	6
1066	PTPRF	0	0	0	0	7	0	0	0	0	7	6	6
1067	RAI1	2	0	0	0	4	0	0	1	0	7	6	6
1068	RASAL2	1	0	0	0	5	0	0	1	0	7	6	6
1069	RBM6	2	2	0	0	3	0	0	0	0	7	6	6
1070	RGS22	3	0	0	0	4	0	0	0	0	7	6	6
1071	RNF217	3	2	0	0	1	1	0	0	0	7	6	6
1072	SAGE1	2	0	0	0	5	0	0	0	0	7	6	6
1073	SCN4A	0	0	0	0	7	0	0	0	0	7	6	6
1074	SCRIB	0	0	0	0	6	0	0	1	0	7	6	6
1075	SEC23B	0	0	0	0	7	0	0	0	0	7	6	6
1076	SEMA6A	0	1	0	0	6	0	0	0	0	7	6	6
1077	SH3BP4	0	0	0	0	6	1	0	0	0	7	6	6
1078	SHANK2	3	0	0	0	4	0	0	0	0	7	6	6
1079	SLAMF1	4	0	0	0	3	0	0	0	0	7	6	6
1080	SLC4A3	4	1	0	0	2	0	0	0	0	7	6	6
1081	SULF2	2	1	0	0	3	0	0	1	0	7	6	6
1082	SUPT6H	0	0	0	0	6	1	0	0	0	7	6	6
1083	SV2A	0	0	0	0	7	0	0	0	0	7	6	6
1084	TLR10	2	0	0	0	5	0	0	0	0	7	6	6
1085	TMC2	0	0	0	0	7	0	0	0	0	7	6	6
1086	TMTC4	0	0	0	0	7	0	0	0	0	7	6	6
1087	TNRC6C	3	0	0	0	4	0	0	0	0	7	6	6
1088	TRANK1	0	1	0	0	5	1	0	0	0	7	6	6
1089	TRERF1	1	1	0	0	5	0	0	0	0	7	6	6
1090	TRPC7	0	0	0	0	6	1	0	0	0	7	6	6
1091	TTLL7	1	0	0	0	5	1	0	0	0	7	6	6
1092	TUBGCP6	0	0	0	0	7	0	0	0	0	7	6	6
1093	USP24	0	0	0	0	6	1	0	0	0	7	6	6
1094	USP54	2	0	0	0	5	0	0	0	0	7	6	6
1095	WASHC5	0	0	0	0	7	0	0	0	0	7	6	6
1096	YLPM1	5	1	0	0	1	0	0	0	0	7	6	6
1097	ZC3H13	1	1	0	0	3	2	0	0	0	7	6	6
1098	ZC3H18	3	2	0	0	2	0	0	0	0	7	6	6
1099	ZNF48	5	1	0	0	1	0	0	0	0	7	6	6
1100	AASDH	3	0	1	0	1	0	0	1	0	6	6	6
1101	ABCB4	1	0	0	0	5	0	0	0	0	6	6	6
1102	ABCB6	2	1	0	0	2	0	0	1	0	6	6	6
1103	ABCE1	3	0	0	0	3	0	0	0	0	6	6	6
1104	ABLIM1	0	0	0	0	6	0	0	0	0	6	6	6
1105	AC126283.2	3	0	0	0	2	1	0	0	0	6	6	6
1106	ADAM7	0	0	0	0	5	0	0	1	0	6	6	6
1107	ADAMDEC1	6	0	0	0	0	0	0	0	0	6	6	6
1108	ADAMTS19	0	1	0	0	5	0	0	0	0	6	6	6
1109	ADCY10	0	0	0	0	5	1	0	0	0	6	6	6
1110	ADCY7	0	0	0	0	6	0	0	0	0	6	6	6
1111	AGO4	0	1	0	0	3	1	0	1	0	6	6	6
1112	ALK	0	0	0	0	5	1	0	0	0	6	6	6
1113	ANKFY1	1	0	0	0	5	0	0	0	0	6	6	6
1114	ANKS6	0	0	0	0	6	0	0	0	0	6	6	6
1115	ANOS1	0	0	0	0	6	0	0	0	0	6	6	6
1116	AP3M2	1	1	0	0	4	0	0	0	0	6	6	6
1117	ARFGAP2	6	0	0	0	0	0	0	0	0	6	6	6
1118	ARHGAP20	0	0	0	0	6	0	0	0	0	6	6	6
1119	ARMC4	1	0	0	0	5	0	0	0	0	6	6	6
1120	ARSJ	4	2	0	0	0	0	0	0	0	6	6	6
1121	ARVCF	0	0	0	0	6	0	0	0	0	6	6	6
1122	ASAP3	0	0	0	0	6	0	0	0	0	6	6	6
1123	ATAD5	1	1	0	0	4	0	0	0	0	6	6	6
1124	ATP10D	2	0	1	0	3	0	0	0	0	6	6	6
1125	ATP13A5	1	0	0	0	4	1	0	0	0	6	6	6
1126	ATP1A4	2	0	0	0	4	0	0	0	0	6	6	6
1127	ATP2A1	3	0	0	0	2	1	0	0	0	6	6	6
1128	ATP2B2	0	0	0	0	5	0	0	1	0	6	6	6
1129	ATP4A	0	0	0	0	6	0	0	0	0	6	6	6
1130	B3GNT5	5	1	0	0	0	0	0	0	0	6	6	6
1131	BICC1	2	0	0	0	4	0	0	0	0	6	6	6
1132	BICRAL	4	0	0	0	2	0	0	0	0	6	6	6
1133	BRAF	2	0	0	0	4	0	0	0	0	6	6	6
1134	CACNA1G	0	0	0	0	6	0	0	0	0	6	6	6
1135	CAMSAP1	1	0	0	0	4	1	0	0	0	6	6	6
1136	CARMIL3	1	0	0	0	5	0	0	0	0	6	6	6
1137	CCKBR	0	0	0	0	6	0	0	0	0	6	6	6
1138	CD163	0	0	0	0	5	1	0	0	0	6	6	6
1139	CD5L	0	0	1	0	5	0	0	0	0	6	6	6
1140	CDC7	5	1	0	0	0	0	0	0	0	6	6	6
1141	CDH2	0	0	0	0	6	0	0	0	0	6	6	6
1142	CDH24	4	0	0	0	2	0	0	0	0	6	6	6
1143	CEMIP	0	0	0	0	6	0	0	0	0	6	6	6
1144	CEP290	3	0	0	0	3	0	0	0	0	6	6	6
1145	CHL1	0	0	0	0	5	0	0	1	0	6	6	6
1146	CKAP4	1	0	0	0	5	0	0	0	0	6	6	6
1147	CNKSR2	0	1	0	0	4	1	0	0	0	6	6	6
1148	COL11A2	1	1	0	0	4	0	0	0	0	6	6	6
1149	COL3A1	0	0	1	0	5	0	0	0	0	6	6	6
1150	COL8A1	3	1	0	0	2	0	0	0	0	6	6	6
1151	CRYGA	4	0	0	0	2	0	0	0	0	6	6	6
1152	CSRNP3	0	0	0	0	4	2	0	0	0	6	6	6
1153	CTNNA3	0	1	0	0	4	0	0	1	0	6	6	6
1154	CYC1	2	0	0	0	4	0	0	0	0	6	6	6
1155	DCST2	0	0	0	0	6	0	0	0	0	6	6	6
1156	DCTN1	1	0	0	0	5	0	0	0	0	6	6	6
1157	DDHD1	0	0	0	0	6	0	0	0	0	6	6	6
1158	DDIAS	1	1	1	0	2	1	0	0	0	6	6	6
1159	DDX3X	1	0	0	0	5	0	0	0	0	6	6	6
1160	DDX58	0	0	0	0	6	0	0	0	0	6	6	6
1161	DENND3	0	0	0	0	5	1	0	0	0	6	6	6
1162	DISP1	1	0	0	0	5	0	0	0	0	6	6	6
1163	DLC1	0	0	0	0	6	0	0	0	0	6	6	6
1164	DNAI4	3	1	0	0	1	0	0	1	0	6	6	6
1165	DPP10	0	0	0	0	5	1	0	0	0	6	6	6
1166	DSC2	0	0	0	0	6	0	0	0	0	6	6	6
1167	DUOX1	1	1	0	0	3	0	0	1	0	6	6	6
1168	DVL2	1	0	0	0	4	1	0	0	0	6	6	6
1169	E2F7	3	0	0	0	2	1	0	0	0	6	6	6
1170	EEF2	0	0	1	0	5	0	0	0	0	6	6	6
1171	EFCAB5	0	0	0	0	6	0	0	0	0	6	6	6
1172	EFHC1	2	0	0	0	4	0	0	0	0	6	6	6
1173	ELFN2	0	0	0	0	5	1	0	0	0	6	6	6
1174	ELL2	0	0	0	0	5	0	0	1	0	6	6	6
1175	ELMO1	1	0	0	0	5	0	0	0	0	6	6	6
1176	ENPP3	0	0	0	0	6	0	0	0	0	6	6	6
1177	EPB41L4B	0	0	0	0	5	0	0	1	0	6	6	6
1178	EPHA4	0	0	0	0	5	0	0	1	0	6	6	6
1179	EPPK1	2	0	0	0	4	0	0	0	0	6	6	6
1180	ERMP1	4	1	0	0	1	0	0	0	0	6	6	6
1181	EVPL	0	0	2	0	4	0	0	0	0	6	6	6
1182	EXO1	2	0	0	0	3	1	0	0	0	6	6	6
1183	F5	1	0	0	0	4	1	0	0	0	6	6	6
1184	FETUB	6	0	0	0	0	0	0	0	0	6	6	6
1185	FGFR2	1	0	0	0	4	1	0	0	0	6	6	6
1186	FILIP1	2	0	0	0	4	0	0	0	0	6	6	6
1187	FOXP2	0	0	0	0	5	1	0	0	0	6	6	6
1188	FRMD4A	5	0	0	0	1	0	0	0	0	6	6	6
1189	FRMPD3	0	0	0	0	6	0	0	0	0	6	6	6
1190	FYB1	2	0	0	0	4	0	0	0	0	6	6	6
1191	FYCO1	0	0	0	0	6	0	0	0	0	6	6	6
1192	FZD8	0	0	0	0	6	0	0	0	0	6	6	6
1193	GABBR1	0	0	0	0	6	0	0	0	0	6	6	6
1194	GALR2	0	0	0	0	6	0	0	0	0	6	6	6
1195	GART	1	0	0	0	4	1	0	0	0	6	6	6
1196	GEN1	1	0	0	0	5	0	0	0	0	6	6	6
1197	GLI1	3	0	0	0	3	0	0	0	0	6	6	6
1198	GLI2	0	0	0	0	6	0	0	0	0	6	6	6
1199	GPRASP1	1	0	0	0	4	1	0	0	0	6	6	6
1200	GREB1	0	0	0	0	5	1	0	0	0	6	6	6
1201	GRID2	0	0	0	0	6	0	0	0	0	6	6	6
1202	GRIN2A	2	0	0	0	4	0	0	0	0	6	6	6
1203	GUCY2C	1	0	0	0	5	0	0	0	0	6	6	6
1204	HERC6	2	0	0	0	4	0	0	0	0	6	6	6
1205	HLA-A	0	4	0	0	2	0	0	0	0	6	6	6
1206	HMGCLL1	0	0	0	0	6	0	0	0	0	6	6	6
1207	HTR7	0	0	0	0	6	0	0	0	0	6	6	6
1208	IFI44L	0	1	0	0	5	0	0	0	0	6	6	6
1209	IKZF1	1	0	0	0	4	0	0	0	1	6	6	6
1210	INSC	1	0	0	0	4	0	0	1	0	6	6	6
1211	INSRR	2	0	0	0	4	0	0	0	0	6	6	6
1212	INTS3	0	1	0	0	5	0	0	0	0	6	6	6
1213	INVS	0	0	0	0	5	1	0	0	0	6	6	6
1214	IRX5	0	0	0	0	6	0	0	0	0	6	6	6
1215	ITGA2B	0	0	0	0	4	2	0	0	0	6	6	6
1216	ITGAV	0	1	0	0	5	0	0	0	0	6	6	6
1217	ITIH1	0	0	0	0	3	3	0	0	0	6	6	6
1218	KCNA5	0	0	0	0	6	0	0	0	0	6	6	6
1219	KCNG1	0	0	0	0	6	0	0	0	0	6	6	6
1220	KCNH3	0	0	0	0	6	0	0	0	0	6	6	6
1221	KCNH4	3	1	0	0	2	0	0	0	0	6	6	6
1222	KCNH8	1	0	0	0	4	1	0	0	0	6	6	6
1223	KCNJ4	0	0	0	0	6	0	0	0	0	6	6	6
1224	KDM4C	1	0	0	0	5	0	0	0	0	6	6	6
1225	KIF20B	3	0	0	0	3	0	0	0	0	6	6	6
1226	KIR3DL1	0	0	0	0	4	2	0	0	0	6	6	6
1227	KIRREL1	2	0	0	0	4	0	0	0	0	6	6	6
1228	KL	1	1	0	0	4	0	0	0	0	6	6	6
1229	KNDC1	1	0	0	0	5	0	0	0	0	6	6	6
1230	KRT73	2	0	0	0	4	0	0	0	0	6	6	6
1231	LAMA4	1	1	0	0	4	0	0	0	0	6	6	6
1232	LAMB4	0	0	0	0	5	1	0	0	0	6	6	6
1233	LAMC3	0	0	0	0	5	1	0	0	0	6	6	6
1234	LENG8	1	0	0	0	5	0	0	0	0	6	6	6
1235	LEPR	0	0	0	0	5	1	0	0	0	6	6	6
1236	LIG3	2	0	0	0	4	0	0	0	0	6	6	6
1237	LILRB1	0	0	1	0	5	0	0	0	0	6	6	6
1238	LILRB5	2	0	0	0	4	0	0	0	0	6	6	6
1239	LRP6	1	0	0	0	4	1	0	0	0	6	6	6
1240	LRRC4	0	1	0	0	5	0	0	0	0	6	6	6
1241	LTBP3	3	1	0	0	2	0	0	0	0	6	6	6
1242	MAGEC3	0	0	0	0	5	1	0	0	0	6	6	6
1243	MAGED1	1	0	0	0	5	0	0	0	0	6	6	6
1244	MAMLD1	0	0	0	0	5	0	0	1	0	6	6	6
1245	MCM3AP	1	0	0	0	4	0	0	1	0	6	6	6
1246	MCPH1	5	0	0	0	1	0	0	0	0	6	6	6
1247	MDGA2	2	1	0	0	3	0	0	0	0	6	6	6
1248	MED13L	2	0	0	0	4	0	0	0	0	6	6	6
1249	MED16	0	0	0	0	6	0	0	0	0	6	6	6
1250	METTL17	0	0	0	0	6	0	0	0	0	6	6	6
1251	MIA3	2	1	0	0	2	1	0	0	0	6	6	6
1252	MICAL1	0	0	1	0	5	0	0	0	0	6	6	6
1253	MIDEAS	4	0	0	0	2	0	0	0	0	6	6	6
1254	MMP9	2	0	0	0	3	1	0	0	0	6	6	6
1255	MORC1	5	0	0	0	1	0	0	0	0	6	6	6
1256	MSR1	0	0	0	0	5	0	0	1	0	6	6	6
1257	MTA1	0	1	0	0	5	0	0	0	0	6	6	6
1258	MVK	5	0	0	0	1	0	0	0	0	6	6	6
1259	MXRA8	6	0	0	0	0	0	0	0	0	6	6	6
1260	MYH13	0	0	0	0	6	0	0	0	0	6	6	6
1261	NAP1L2	1	0	0	0	5	0	0	0	0	6	6	6
1262	NCOA3	1	0	0	0	5	0	0	0	0	6	6	6
1263	NDST3	0	0	0	0	4	0	0	2	0	6	6	6
1264	NELFE	4	0	0	0	2	0	0	0	0	6	6	6
1265	NID1	0	1	0	0	5	0	0	0	0	6	6	6
1266	NLRP9	0	1	0	0	4	1	0	0	0	6	6	6
1267	NR3C2	0	0	0	0	5	0	0	1	0	6	6	6
1268	NRG3	1	0	0	0	5	0	0	0	0	6	6	6
1269	OLFM3	0	0	0	0	6	0	0	0	0	6	6	6
1270	OR10A4	0	0	0	0	6	0	0	0	0	6	6	6
1271	OR14C36	6	0	0	0	0	0	0	0	0	6	6	6
1272	OR52K1	1	0	0	0	5	0	0	0	0	6	6	6
1273	OR5AS1	0	0	0	0	6	0	0	0	0	6	6	6
1274	OR8H1	0	1	0	0	5	0	0	0	0	6	6	6
1275	OSBP2	0	1	1	0	2	1	0	1	0	6	6	6
1276	OSBPL1A	1	1	0	0	4	0	0	0	0	6	6	6
1277	OTOGL	0	0	0	0	4	2	0	0	0	6	6	6
1278	OXCT1	2	0	0	0	4	0	0	0	0	6	6	6
1279	PALB2	3	0	0	0	2	1	0	0	0	6	6	6
1280	PCDHGA5	0	0	0	0	6	0	0	0	0	6	6	6
1281	PCDHGA6	0	0	0	0	5	1	0	0	0	6	6	6
1282	PCDHGA7	0	0	0	0	6	0	0	0	0	6	6	6
1283	PCDHGA8	0	0	0	0	6	0	0	0	0	6	6	6
1284	PCDHGB3	0	0	0	0	6	0	0	0	0	6	6	6
1285	PDZRN3	0	0	0	0	6	0	0	0	0	6	6	6
1286	PDZRN4	1	0	0	0	5	0	0	0	0	6	6	6
1287	PHF2	4	0	0	0	2	0	0	0	0	6	6	6
1288	PIK3R4	2	0	0	0	4	0	0	0	0	6	6	6
1289	PLB1	0	0	0	0	5	0	0	1	0	6	6	6
1290	PLCB4	1	0	0	0	5	0	0	0	0	6	6	6
1291	PLCG1	0	0	0	0	6	0	0	0	0	6	6	6
1292	PLXND1	0	0	0	0	6	0	0	0	0	6	6	6
1293	POLR1A	0	0	0	0	6	0	0	0	0	6	6	6
1294	PPFIA2	1	0	0	0	5	0	0	0	0	6	6	6
1295	PPL	0	0	0	0	6	0	0	0	0	6	6	6
1296	PPP1R3A	0	0	0	0	6	0	0	0	0	6	6	6
1297	PREX1	0	0	0	0	6	0	0	0	0	6	6	6
1298	PRG4	0	0	0	0	6	0	0	0	0	6	6	6
1299	PROX1	1	0	0	0	4	1	0	0	0	6	6	6
1300	PRR11	5	0	0	0	1	0	0	0	0	6	6	6
1301	PRRC2B	2	0	1	0	3	0	0	0	0	6	6	6
1302	QSER1	2	1	0	0	3	0	0	0	0	6	6	6
1303	RBM15B	2	0	0	0	4	0	0	0	0	6	6	6
1304	RFX2	0	1	1	0	3	0	0	1	0	6	6	6
1305	RGS3	0	0	1	0	5	0	0	0	0	6	6	6
1306	RHOA	0	0	0	0	6	0	0	0	0	6	6	6
1307	RIMBP2	0	0	0	0	5	1	0	0	0	6	6	6
1308	RPS6KA6	3	0	0	0	3	0	0	0	0	6	6	6
1309	RRBP1	0	2	0	0	3	1	0	0	0	6	6	6
1310	RTN3	3	0	0	0	3	0	0	0	0	6	6	6
1311	RUSC1	0	0	0	0	5	1	0	0	0	6	6	6
1312	SAMM50	0	0	0	0	5	0	0	1	0	6	6	6
1313	SART3	0	0	0	0	4	2	0	0	0	6	6	6
1314	SASS6	4	0	0	0	2	0	0	0	0	6	6	6
1315	SEC31B	0	0	0	0	5	0	0	1	0	6	6	6
1316	SEMA3F	0	0	0	0	5	1	0	0	0	6	6	6
1317	SH3KBP1	4	0	0	0	2	0	0	0	0	6	6	6
1318	SKIV2L	2	1	0	0	3	0	0	0	0	6	6	6
1319	SLC13A2	0	0	0	0	5	0	0	1	0	6	6	6
1320	SLC6A15	1	0	0	0	5	0	0	0	0	6	6	6
1321	SLC6A17	1	0	0	0	5	0	0	0	0	6	6	6
1322	SLC7A14	1	0	0	0	5	0	0	0	0	6	6	6
1323	SLC9C2	1	0	0	0	5	0	0	0	0	6	6	6
1324	SLITRK4	1	0	0	0	5	0	0	0	0	6	6	6
1325	SLITRK6	0	0	0	0	6	0	0	0	0	6	6	6
1326	SLTM	1	0	0	0	4	1	0	0	0	6	6	6
1327	SMG8	0	0	0	0	4	2	0	0	0	6	6	6
1328	SOX5	0	0	0	0	5	1	0	0	0	6	6	6
1329	SOX9	3	1	0	0	2	0	0	0	0	6	6	6
1330	SPATA31A1	0	0	0	0	6	0	0	0	0	6	6	6
1331	SPATA31D1	0	0	0	0	6	0	0	0	0	6	6	6
1332	SPINK5	2	1	0	0	3	0	0	0	0	6	6	6
1333	SPOCD1	1	0	0	0	5	0	0	0	0	6	6	6
1334	SPTY2D1	4	0	0	0	2	0	0	0	0	6	6	6
1335	SYBU	0	1	0	0	5	0	0	0	0	6	6	6
1336	SYNGAP1	2	0	0	0	4	0	0	0	0	6	6	6
1337	TANC2	1	1	0	0	4	0	0	0	0	6	6	6
1338	TET3	1	0	0	0	5	0	0	0	0	6	6	6
1339	TEX14	0	0	0	0	6	0	0	0	0	6	6	6
1340	THBS3	1	0	0	0	4	0	0	1	0	6	6	6
1341	THOC2	0	0	0	0	5	0	0	1	0	6	6	6
1342	THSD4	0	0	0	0	6	0	0	0	0	6	6	6
1343	TIAM2	0	0	0	0	6	0	0	0	0	6	6	6
1344	TICAM1	3	0	0	0	3	0	0	0	0	6	6	6
1345	TJP3	1	0	0	0	5	0	0	0	0	6	6	6
1346	TLR5	1	0	0	0	4	1	0	0	0	6	6	6
1347	TMEM132B	0	0	0	0	6	0	0	0	0	6	6	6
1348	TMEM132E	2	1	0	0	3	0	0	0	0	6	6	6
1349	TP53BP2	3	0	1	0	1	1	0	0	0	6	6	6
1350	TRAPPC8	3	0	0	0	2	1	0	0	0	6	6	6
1351	TRAPPC9	0	0	0	0	4	0	0	2	0	6	6	6
1352	TRIM31	0	0	1	0	4	1	0	0	0	6	6	6
1353	TRIM37	1	0	0	0	5	0	0	0	0	6	6	6
1354	TSPEAR	4	0	0	0	2	0	0	0	0	6	6	6
1355	TTF1	3	0	0	0	2	1	0	0	0	6	6	6
1356	UBE3B	0	0	0	0	6	0	0	0	0	6	6	6
1357	USP15	1	1	0	0	3	0	0	1	0	6	6	6
1358	USP36	1	0	0	0	5	0	0	0	0	6	6	6
1359	VCP	4	0	0	0	2	0	0	0	0	6	6	6
1360	VTN	0	0	0	0	6	0	0	0	0	6	6	6
1361	WASHC2A	2	1	0	0	3	0	0	0	0	6	6	6
1362	WDR17	1	0	0	0	5	0	0	0	0	6	6	6
1363	WDR36	0	0	0	0	5	0	0	1	0	6	6	6
1364	WDR62	0	0	0	0	5	0	0	1	0	6	6	6
1365	WDR7	0	0	0	0	4	1	0	1	0	6	6	6
1366	XRRA1	0	0	0	0	6	0	0	0	0	6	6	6
1367	YTHDC1	0	1	0	0	4	1	0	0	0	6	6	6
1368	ZC3H3	2	0	0	0	4	0	0	0	0	6	6	6
1369	ZFPM2	1	0	0	0	5	0	0	0	0	6	6	6
1370	ZIC1	0	0	0	0	6	0	0	0	0	6	6	6
1371	ZMIZ2	4	0	0	0	2	0	0	0	0	6	6	6
1372	ZNF549	0	0	0	0	6	0	0	0	0	6	6	6
1373	ZNF585A	1	0	0	0	5	0	0	0	0	6	6	6
1374	ZNF98	1	0	0	0	5	0	0	0	0	6	6	6
1375	AKAP12	1	2	0	0	5	0	0	0	0	8	5	5
1376	EMILIN3	4	0	0	0	4	0	0	0	0	8	5	5
1377	FAM47B	0	0	0	0	8	0	0	0	0	8	5	5
1378	KCNQ5	0	0	0	0	8	0	0	0	0	8	5	5
1379	KIAA0232	1	1	0	0	6	0	0	0	0	8	5	5
1380	LATS2	1	0	0	0	6	1	0	0	0	8	5	5
1381	NOTCH1	1	0	0	0	7	0	0	0	0	8	5	5
1382	NOTCH2	0	1	0	0	6	1	0	0	0	8	5	5
1383	OBSL1	0	0	0	0	8	0	0	0	0	8	5	5
1384	PRUNE2	0	0	0	0	8	0	0	0	0	8	5	5
1385	RAPH1	4	0	1	0	3	0	0	0	0	8	5	5
1386	TSPYL5	1	0	0	0	7	0	0	0	0	8	5	5
1387	ZDHHC8	4	0	0	0	4	0	0	0	0	8	5	5
1388	ADD2	0	0	0	0	7	0	0	0	0	7	5	5
1389	ADGRG2	1	0	0	0	5	0	0	1	0	7	5	5
1390	AMIGO3	0	0	0	0	7	0	0	0	0	7	5	5
1391	ANKRD12	1	0	1	0	5	0	0	0	0	7	5	5
1392	ASTN2	1	0	0	0	6	0	0	0	0	7	5	5
1393	C2CD3	3	0	0	0	4	0	0	0	0	7	5	5
1394	CCDC178	1	1	0	0	4	0	0	1	0	7	5	5
1395	CCT8L2	0	1	0	0	6	0	0	0	0	7	5	5
1396	CIC	5	0	0	0	2	0	0	0	0	7	5	5
1397	CLCN4	1	0	0	0	6	0	0	0	0	7	5	5
1398	CRYBG2	4	0	0	0	3	0	0	0	0	7	5	5
1399	CTNNA1	1	0	0	0	5	1	0	0	0	7	5	5
1400	DOCK5	4	0	0	0	3	0	0	0	0	7	5	5
1401	ESPL1	1	0	0	0	5	1	0	0	0	7	5	5
1402	FRMPD2	0	0	0	0	7	0	0	0	0	7	5	5
1403	FXR1	4	0	0	0	3	0	0	0	0	7	5	5
1404	GRIA2	0	0	0	0	7	0	0	0	0	7	5	5
1405	GRIA4	3	0	0	0	3	1	0	0	0	7	5	5
1406	HDAC5	0	0	0	0	7	0	0	0	0	7	5	5
1407	HIC2	2	1	0	0	4	0	0	0	0	7	5	5
1408	IARS2	0	0	0	0	7	0	0	0	0	7	5	5
1409	KCNC1	3	0	0	0	4	0	0	0	0	7	5	5
1410	KIAA1755	1	1	0	0	5	0	0	0	0	7	5	5
1411	MAN2A1	3	1	0	0	3	0	0	0	0	7	5	5
1412	MED13	3	1	0	0	3	0	0	0	0	7	5	5
1413	NEFM	0	0	0	0	7	0	0	0	0	7	5	5
1414	NEK8	1	0	0	0	6	0	0	0	0	7	5	5
1415	NRDE2	3	0	0	0	4	0	0	0	0	7	5	5
1416	PCDHA4	2	0	0	0	5	0	0	0	0	7	5	5
1417	PDS5A	1	0	0	0	6	0	0	0	0	7	5	5
1418	PITPNM3	0	0	0	0	7	0	0	0	0	7	5	5
1419	PLD1	0	0	0	0	7	0	0	0	0	7	5	5
1420	RALGAPB	1	0	0	0	6	0	0	0	0	7	5	5
1421	RAPGEF6	2	0	0	0	3	2	0	0	0	7	5	5
1422	SCAF8	3	0	0	0	4	0	0	0	0	7	5	5
1423	SCARF1	2	0	0	0	5	0	0	0	0	7	5	5
1424	SH3RF1	1	1	0	0	5	0	0	0	0	7	5	5
1425	SLC9A4	2	1	0	0	4	0	0	0	0	7	5	5
1426	SND1	1	2	0	0	2	1	0	1	0	7	5	5
1427	SRRM2	0	1	0	0	6	0	0	0	0	7	5	5
1428	STRIP2	0	0	0	0	4	2	0	1	0	7	5	5
1429	TBC1D23	5	0	0	0	2	0	0	0	0	7	5	5
1430	TEP1	1	0	0	0	6	0	0	0	0	7	5	5
1431	TRIP10	2	1	0	0	4	0	0	0	0	7	5	5
1432	XIRP1	0	0	0	0	7	0	0	0	0	7	5	5
1433	ZNF777	0	0	0	0	7	0	0	0	0	7	5	5
1434	ACHE	0	0	1	0	4	0	0	1	0	6	5	5
1435	ADAMTS14	1	0	0	0	5	0	0	0	0	6	5	5
1436	ADCY5	1	0	0	0	5	0	0	0	0	6	5	5
1437	AFTPH	1	0	0	0	5	0	0	0	0	6	5	5
1438	AGBL5	1	1	0	0	4	0	0	0	0	6	5	5
1439	AGL	2	1	0	0	3	0	0	0	0	6	5	5
1440	AHI1	0	2	0	0	4	0	0	0	0	6	5	5
1441	ANGPT2	4	0	0	0	2	0	0	0	0	6	5	5
1442	ANKRD26	2	1	0	0	3	0	0	0	0	6	5	5
1443	AP5Z1	0	1	0	0	5	0	0	0	0	6	5	5
1444	AQR	0	1	0	0	5	0	0	0	0	6	5	5
1445	ARHGAP31	0	0	0	0	6	0	0	0	0	6	5	5
1446	ARHGEF26	1	0	0	0	5	0	0	0	0	6	5	5
1447	ASXL1	2	0	0	0	4	0	0	0	0	6	5	5
1448	ATXN1	0	0	0	0	6	0	0	0	0	6	5	5
1449	B4GALNT1	1	1	0	0	4	0	0	0	0	6	5	5
1450	BICRA	4	0	0	0	2	0	0	0	0	6	5	5
1451	BNC1	2	0	0	0	4	0	0	0	0	6	5	5
1452	BRINP3	0	0	0	0	6	0	0	0	0	6	5	5
1453	CACNA1I	0	0	0	0	6	0	0	0	0	6	5	5
1454	CARMIL2	2	0	0	0	4	0	0	0	0	6	5	5
1455	CD109	0	0	0	0	4	0	0	2	0	6	5	5
1456	CDC14A	4	0	0	0	2	0	0	0	0	6	5	5
1457	CDK13	2	0	0	0	4	0	0	0	0	6	5	5
1458	CEP192	1	0	0	0	4	0	0	1	0	6	5	5
1459	CFAP47	1	0	0	0	5	0	0	0	0	6	5	5
1460	CFTR	2	1	0	0	3	0	0	0	0	6	5	5
1461	CLEC14A	0	0	0	0	5	1	0	0	0	6	5	5
1462	COL20A1	0	1	0	0	5	0	0	0	0	6	5	5
1463	COL4A2	2	0	0	0	3	0	0	1	0	6	5	5
1464	COL4A3	2	0	0	0	3	1	0	0	0	6	5	5
1465	DBNL	1	0	0	0	5	0	0	0	0	6	5	5
1466	DGKI	1	0	2	0	3	0	0	0	0	6	5	5
1467	DHX9	0	0	0	0	6	0	0	0	0	6	5	5
1468	DIS3	3	0	0	0	2	0	0	1	0	6	5	5
1469	DIS3L2	1	0	0	0	5	0	0	0	0	6	5	5
1470	DLG5	0	1	0	0	5	0	0	0	0	6	5	5
1471	DNHD1	2	0	0	0	4	0	0	0	0	6	5	5
1472	DNMT3B	1	0	0	0	3	2	0	0	0	6	5	5
1473	DOP1A	0	0	0	0	5	1	0	0	0	6	5	5
1474	DSEL	4	0	0	0	2	0	0	0	0	6	5	5
1475	DYSF	2	2	0	0	2	0	0	0	0	6	5	5
1476	EIF4G3	1	0	0	0	5	0	0	0	0	6	5	5
1477	EPHB3	0	0	0	0	6	0	0	0	0	6	5	5
1478	EPS8L3	3	0	0	0	3	0	0	0	0	6	5	5
1479	ERF	1	0	0	0	4	1	0	0	0	6	5	5
1480	FAM98A	3	0	0	0	2	0	0	1	0	6	5	5
1481	FBLN2	0	1	0	0	5	0	0	0	0	6	5	5
1482	FBXO24	1	2	0	0	3	0	0	0	0	6	5	5
1483	FKBP10	2	0	0	0	4	0	0	0	0	6	5	5
1484	FLT1	2	0	0	0	4	0	0	0	0	6	5	5
1485	FLT3	0	0	0	0	5	1	0	0	0	6	5	5
1486	FMNL2	0	0	0	0	6	0	0	0	0	6	5	5
1487	GPS1	1	1	0	0	3	0	0	1	0	6	5	5
1488	GRM4	0	0	0	0	6	0	0	0	0	6	5	5
1489	GTF2IRD2	0	0	0	0	6	0	0	0	0	6	5	5
1490	GUCY1A1	1	0	0	0	5	0	0	0	0	6	5	5
1491	HEATR1	0	0	0	0	5	1	0	0	0	6	5	5
1492	HIPK3	0	1	0	0	4	1	0	0	0	6	5	5
1493	IGF1R	1	0	0	0	5	0	0	0	0	6	5	5
1494	IPO5	2	0	0	0	4	0	0	0	0	6	5	5
1495	IPO7	0	0	0	0	6	0	0	0	0	6	5	5
1496	IPO9	1	0	0	0	5	0	0	0	0	6	5	5
1497	JAK1	2	1	0	0	3	0	0	0	0	6	5	5
1498	KANK4	1	0	0	0	5	0	0	0	0	6	5	5
1499	KANSL1	2	0	0	0	2	2	0	0	0	6	5	5
1500	KCNA6	0	0	0	0	6	0	0	0	0	6	5	5
1501	KCNH5	0	0	0	0	6	0	0	0	0	6	5	5
1502	KCTD3	3	0	0	0	3	0	0	0	0	6	5	5
1503	KDM6B	1	0	0	0	3	1	0	1	0	6	5	5
1504	KIAA1522	4	0	0	0	2	0	0	0	0	6	5	5
1505	KIF11	3	0	0	0	2	0	0	1	0	6	5	5
1506	KIF4A	0	0	0	0	6	0	0	0	0	6	5	5
1507	KLHL22	0	0	0	0	6	0	0	0	0	6	5	5
1508	LRRC41	2	1	0	0	3	0	0	0	0	6	5	5
1509	MAG	1	0	0	0	5	0	0	0	0	6	5	5
1510	MSN	0	0	0	0	5	0	0	1	0	6	5	5
1511	MYH10	2	0	0	0	4	0	0	0	0	6	5	5
1512	MYO5C	2	0	1	0	3	0	0	0	0	6	5	5
1513	MYRF	3	0	0	0	3	0	0	0	0	6	5	5
1514	NCAN	2	0	0	0	4	0	0	0	0	6	5	5
1515	NCOA7	2	0	0	0	4	0	0	0	0	6	5	5
1516	NEFL	0	0	0	0	6	0	0	0	0	6	5	5
1517	NEO1	1	0	0	0	1	4	0	0	0	6	5	5
1518	NETO1	0	1	0	0	2	3	0	0	0	6	5	5
1519	NKD1	1	1	0	0	4	0	0	0	0	6	5	5
1520	NOTCH3	1	0	0	0	5	0	0	0	0	6	5	5
1521	NRK	0	1	0	0	5	0	0	0	0	6	5	5
1522	NUP153	0	1	0	0	4	1	0	0	0	6	5	5
1523	NUP93	0	0	0	0	5	1	0	0	0	6	5	5
1524	ONECUT1	0	0	0	0	6	0	0	0	0	6	5	5
1525	OR5D14	1	0	0	0	5	0	0	0	0	6	5	5
1526	OR5M3	3	0	0	0	3	0	0	0	0	6	5	5
1527	OR9K2	4	1	0	0	1	0	0	0	0	6	5	5
1528	OVCH1	1	0	0	0	5	0	0	0	0	6	5	5
1529	PATJ	0	0	0	0	5	1	0	0	0	6	5	5
1530	PCDH12	2	0	0	0	3	1	0	0	0	6	5	5
1531	PCDHB1	1	0	0	0	5	0	0	0	0	6	5	5
1532	PDE1B	1	0	1	0	4	0	0	0	0	6	5	5
1533	PHRF1	0	0	0	0	6	0	0	0	0	6	5	5
1534	PIK3C2A	3	0	0	0	3	0	0	0	0	6	5	5
1535	POLM	4	0	0	0	2	0	0	0	0	6	5	5
1536	PPRC1	4	0	0	0	2	0	0	0	0	6	5	5
1537	PRDM16	0	1	0	0	5	0	0	0	0	6	5	5
1538	PROS1	0	0	1	0	5	0	0	0	0	6	5	5
1539	PTPN3	1	0	0	0	4	1	0	0	0	6	5	5
1540	PTPRG	1	0	0	0	5	0	0	0	0	6	5	5
1541	RABGAP1	2	0	0	0	4	0	0	0	0	6	5	5
1542	RAD54L2	0	1	0	0	5	0	0	0	0	6	5	5
1543	RAPGEF2	2	0	0	0	4	0	0	0	0	6	5	5
1544	RBM19	0	0	0	0	6	0	0	0	0	6	5	5
1545	RIN3	0	0	0	0	5	1	0	0	0	6	5	5
1546	RNF17	1	0	0	0	3	1	0	1	0	6	5	5
1547	ROR2	2	0	0	0	4	0	0	0	0	6	5	5
1548	SBF2	0	0	0	0	6	0	0	0	0	6	5	5
1549	SCUBE1	0	0	0	0	6	0	0	0	0	6	5	5
1550	SEC63	2	1	1	0	2	0	0	0	0	6	5	5
1551	SEMA3E	0	0	0	0	6	0	0	0	0	6	5	5
1552	SFSWAP	0	0	0	0	6	0	0	0	0	6	5	5
1553	SGSM2	2	0	0	0	4	0	0	0	0	6	5	5
1554	SLC2A10	0	0	0	0	6	0	0	0	0	6	5	5
1555	SLC39A6	1	0	0	1	4	0	0	0	0	6	5	5
1556	SLC8A2	0	0	0	0	5	0	0	1	0	6	5	5
1557	SLC9A2	1	0	0	0	4	1	0	0	0	6	5	5
1558	SON	1	0	0	0	5	0	0	0	0	6	5	5
1559	SPTB	0	0	0	0	6	0	0	0	0	6	5	5
1560	STRADA	3	0	0	0	3	0	0	0	0	6	5	5
1561	SUPT16H	0	0	0	0	4	0	0	2	0	6	5	5
1562	SVEP1	2	0	0	0	4	0	0	0	0	6	5	5
1563	SVIL	2	0	0	0	4	0	0	0	0	6	5	5
1564	TANC1	0	0	0	0	6	0	0	0	0	6	5	5
1565	TAOK2	1	0	0	0	5	0	0	0	0	6	5	5
1566	TBC1D1	0	0	0	0	5	1	0	0	0	6	5	5
1567	TDP2	1	1	0	0	4	0	0	0	0	6	5	5
1568	TLE1	1	0	1	0	4	0	0	0	0	6	5	5
1569	TNC	0	1	0	0	4	1	0	0	0	6	5	5
1570	TNIP3	2	0	0	0	3	0	0	1	0	6	5	5
1571	TNKS2	2	1	0	0	2	1	0	0	0	6	5	5
1572	TOGARAM1	1	1	0	0	4	0	0	0	0	6	5	5
1573	TOP3A	3	0	0	0	3	0	0	0	0	6	5	5
1574	TRAPPC10	1	1	0	0	4	0	0	0	0	6	5	5
1575	TRIP12	0	0	0	0	6	0	0	0	0	6	5	5
1576	TRPC4	0	0	0	0	6	0	0	0	0	6	5	5
1577	TRPM1	1	1	0	0	4	0	0	0	0	6	5	5
1578	UACA	2	0	0	0	3	1	0	0	0	6	5	5
1579	USP25	1	0	1	0	4	0	0	0	0	6	5	5
1580	VPS35L	0	0	0	0	6	0	0	0	0	6	5	5
1581	WDR33	0	0	0	0	2	3	0	1	0	6	5	5
1582	XPO4	0	0	0	0	3	3	0	0	0	6	5	5
1583	ZFYVE28	2	0	0	0	4	0	0	0	0	6	5	5
1584	ZKSCAN5	1	1	0	0	4	0	0	0	0	6	5	5
1585	ZKSCAN7	1	0	0	0	5	0	0	0	0	6	5	5
1586	ZNF548	1	0	0	0	4	1	0	0	0	6	5	5
1587	ZNF584	1	0	0	0	4	1	0	0	0	6	5	5
1588	ZNF616	1	0	0	0	5	0	0	0	0	6	5	5
1589	ZSWIM8	1	1	1	0	2	1	0	0	0	6	5	5
1590	ABCB5	0	0	0	0	5	0	0	0	0	5	5	5
1591	ABCC10	0	0	0	0	5	0	0	0	0	5	5	5
1592	ABCF3	0	0	0	0	5	0	0	0	0	5	5	5
1593	ABLIM2	1	0	0	0	4	0	0	0	0	5	5	5
1594	AC011462.1	3	1	0	0	1	0	0	0	0	5	5	5
1595	ACTR1B	0	0	0	0	5	0	0	0	0	5	5	5
1596	ADAM15	3	0	0	0	2	0	0	0	0	5	5	5
1597	ADAM21	2	0	0	0	3	0	0	0	0	5	5	5
1598	ADAMTSL3	0	0	0	0	5	0	0	0	0	5	5	5
1599	ADGRF1	1	0	0	0	4	0	0	0	0	5	5	5
1600	AGBL2	1	0	0	0	4	0	0	0	0	5	5	5
1601	AGO2	1	0	1	0	3	0	0	0	0	5	5	5
1602	AKAP3	2	0	0	0	3	0	0	0	0	5	5	5
1603	ALDH1L1	1	0	0	0	4	0	0	0	0	5	5	5
1604	ALPK1	2	0	0	0	2	0	0	1	0	5	5	5
1605	AMER1	1	0	0	0	4	0	0	0	0	5	5	5
1606	AMPD3	0	1	0	0	4	0	0	0	0	5	5	5
1607	ANO2	0	0	0	0	5	0	0	0	0	5	5	5
1608	ANO7	1	0	0	0	4	0	0	0	0	5	5	5
1609	AP002512.3	0	0	0	0	5	0	0	0	0	5	5	5
1610	AP1B1	0	0	0	0	4	1	0	0	0	5	5	5
1611	AP1S1	4	1	0	0	0	0	0	0	0	5	5	5
1612	AP3B1	4	0	0	0	1	0	0	0	0	5	5	5
1613	AP3B2	1	0	0	0	4	0	0	0	0	5	5	5
1614	AP4M1	1	0	0	0	3	0	0	1	0	5	5	5
1615	AR	0	0	0	0	5	0	0	0	0	5	5	5
1616	ARHGAP30	1	1	0	0	3	0	0	0	0	5	5	5
1617	ARHGEF17	2	0	0	0	3	0	0	0	0	5	5	5
1618	ARHGEF2	0	0	0	0	5	0	0	0	0	5	5	5
1619	ASAP1	0	2	0	0	3	0	0	0	0	5	5	5
1620	ASAP2	0	1	0	0	4	0	0	0	0	5	5	5
1621	ASB4	1	0	0	0	3	0	0	1	0	5	5	5
1622	ASTL	0	0	0	0	5	0	0	0	0	5	5	5
1623	ATG9B	1	0	0	0	4	0	0	0	0	5	5	5
1624	ATMIN	0	0	0	0	5	0	0	0	0	5	5	5
1625	ATN1	2	0	0	0	3	0	0	0	0	5	5	5
1626	ATP10B	0	0	0	0	5	0	0	0	0	5	5	5
1627	ATP13A3	3	0	0	0	2	0	0	0	0	5	5	5
1628	ATP1A3	0	0	0	0	4	0	0	1	0	5	5	5
1629	ATRNL1	2	0	0	0	2	1	0	0	0	5	5	5
1630	ATRX	2	1	0	0	2	0	0	0	0	5	5	5
1631	ATXN7	3	0	0	0	2	0	0	0	0	5	5	5
1632	BAG3	1	0	0	0	4	0	0	0	0	5	5	5
1633	BAIAP3	0	0	0	0	5	0	0	0	0	5	5	5
1634	BAZ2B	0	0	0	0	4	1	0	0	0	5	5	5
1635	BCL11B	0	0	0	0	5	0	0	0	0	5	5	5
1636	BMS1	2	0	0	0	3	0	0	0	0	5	5	5
1637	BPTF	0	0	1	0	4	0	0	0	0	5	5	5
1638	BRD1	1	0	0	0	3	0	0	1	0	5	5	5
1639	BRPF1	0	1	0	0	4	0	0	0	0	5	5	5
1640	C19orf57	2	1	0	0	2	0	0	0	0	5	5	5
1641	C1orf112	2	0	0	0	3	0	0	0	0	5	5	5
1642	C5	1	0	1	0	3	0	0	0	0	5	5	5
1643	C6orf118	0	0	0	0	5	0	0	0	0	5	5	5
1644	C7orf50	5	0	0	0	0	0	0	0	0	5	5	5
1645	CABIN1	1	0	0	1	3	0	0	0	0	5	5	5
1646	CACTIN	0	0	0	0	5	0	0	0	0	5	5	5
1647	CADM3	0	0	0	0	4	1	0	0	0	5	5	5
1648	CADPS	0	0	0	0	4	1	0	0	0	5	5	5
1649	CAMSAP3	2	0	0	0	3	0	0	0	0	5	5	5
1650	CAPRIN2	2	0	0	0	3	0	0	0	0	5	5	5
1651	CASKIN2	1	0	0	0	4	0	0	0	0	5	5	5
1652	CASS4	0	0	0	0	5	0	0	0	0	5	5	5
1653	CATSPERE	0	0	0	0	5	0	0	0	0	5	5	5
1654	CCAR2	4	0	0	0	1	0	0	0	0	5	5	5
1655	CCDC171	0	0	0	0	5	0	0	0	0	5	5	5
1656	CCDC33	0	0	1	0	3	0	0	1	0	5	5	5
1657	CCNA1	0	0	0	0	5	0	0	0	0	5	5	5
1658	CD101	0	1	0	0	4	0	0	0	0	5	5	5
1659	CD1E	0	0	0	0	4	1	0	0	0	5	5	5
1660	CD4	4	1	0	0	0	0	0	0	0	5	5	5
1661	CDC42BPG	2	0	0	0	3	0	0	0	0	5	5	5
1662	CDK14	0	0	0	0	5	0	0	0	0	5	5	5
1663	CENPC	5	0	0	0	0	0	0	0	0	5	5	5
1664	CEP128	0	1	0	0	4	0	0	0	0	5	5	5
1665	CFAP65	1	0	0	0	4	0	0	0	0	5	5	5
1666	CFAP74	0	0	0	0	5	0	0	0	0	5	5	5
1667	CGN	0	0	0	0	4	1	0	0	0	5	5	5
1668	CHD1	3	0	0	0	2	0	0	0	0	5	5	5
1669	CHRDL1	0	0	0	0	5	0	0	0	0	5	5	5
1670	CHRM2	0	0	0	0	5	0	0	0	0	5	5	5
1671	CHRNA2	1	0	0	0	4	0	0	0	0	5	5	5
1672	CHRNA4	0	0	0	0	5	0	0	0	0	5	5	5
1673	CHST5	1	0	0	0	4	0	0	0	0	5	5	5
1674	CNTN2	0	0	0	0	5	0	0	0	0	5	5	5
1675	COIL	4	0	0	0	1	0	0	0	0	5	5	5
1676	COL15A1	0	0	0	0	5	0	0	0	0	5	5	5
1677	COL17A1	0	0	0	0	5	0	0	0	0	5	5	5
1678	COL24A1	0	0	0	0	5	0	0	0	0	5	5	5
1679	COL28A1	0	0	0	0	4	0	0	1	0	5	5	5
1680	COL4A4	2	0	0	0	3	0	0	0	0	5	5	5
1681	COLEC12	1	0	0	0	4	0	0	0	0	5	5	5
1682	COQ8A	0	1	0	0	4	0	0	0	0	5	5	5
1683	CPEB1	0	0	0	0	5	0	0	0	0	5	5	5
1684	CPEB2	2	0	0	0	2	0	0	1	0	5	5	5
1685	CPNE8	0	0	0	0	4	1	0	0	0	5	5	5
1686	CPSF1	0	1	0	0	4	0	0	0	0	5	5	5
1687	CREBRF	2	0	0	0	3	0	0	0	0	5	5	5
1688	CRISPLD1	1	0	0	0	3	1	0	0	0	5	5	5
1689	CRMP1	0	1	0	0	3	1	0	0	0	5	5	5
1690	CSPP1	1	0	0	0	4	0	0	0	0	5	5	5
1691	CSTF3	4	0	0	0	0	1	0	0	0	5	5	5
1692	CUL1	0	0	0	0	2	0	0	3	0	5	5	5
1693	CUL7	0	0	0	0	4	1	0	0	0	5	5	5
1694	CUX2	0	0	0	0	5	0	0	0	0	5	5	5
1695	CYP19A1	1	0	0	0	4	0	0	0	0	5	5	5
1696	CYP7B1	0	0	0	0	5	0	0	0	0	5	5	5
1697	CYSLTR1	4	0	0	0	1	0	0	0	0	5	5	5
1698	DAB2IP	1	2	0	0	2	0	0	0	0	5	5	5
1699	DAGLA	1	0	0	0	4	0	0	0	0	5	5	5
1700	DAZAP1	5	0	0	0	0	0	0	0	0	5	5	5
1701	DCAF12L1	0	0	0	0	5	0	0	0	0	5	5	5
1702	DCDC1	1	0	0	0	3	1	0	0	0	5	5	5
1703	DCT	1	1	0	0	3	0	0	0	0	5	5	5
1704	DDR1	0	0	0	0	5	0	0	0	0	5	5	5
1705	DDX10	2	0	0	0	3	0	0	0	0	5	5	5
1706	DDX60L	3	0	0	0	2	0	0	0	0	5	5	5
1707	DEPDC5	0	0	0	0	4	1	0	0	0	5	5	5
1708	DIAPH3	2	0	0	0	2	1	0	0	0	5	5	5
1709	DIP2A	0	0	0	0	5	0	0	0	0	5	5	5
1710	DIPK1B	3	0	0	0	2	0	0	0	0	5	5	5
1711	DLGAP3	3	0	0	0	2	0	0	0	0	5	5	5
1712	DLL1	0	1	0	0	4	0	0	0	0	5	5	5
1713	DNMT1	0	1	1	0	3	0	0	0	0	5	5	5
1714	DOCK1	0	0	1	0	4	0	0	0	0	5	5	5
1715	DOCK11	2	0	0	0	1	0	0	2	0	5	5	5
1716	DPP3	0	0	0	0	4	1	0	0	0	5	5	5
1717	DPYD	1	0	0	0	2	2	0	0	0	5	5	5
1718	DRC1	0	0	0	0	5	0	0	0	0	5	5	5
1719	DRD2	0	0	0	0	5	0	0	0	0	5	5	5
1720	DZIP1L	2	0	0	0	3	0	0	0	0	5	5	5
1721	DZIP3	0	1	0	0	4	0	0	0	0	5	5	5
1722	E2F8	0	0	0	0	3	1	0	1	0	5	5	5
1723	EBF1	0	1	0	0	3	0	0	1	0	5	5	5
1724	EEA1	1	0	1	0	3	0	0	0	0	5	5	5
1725	EEF1AKMT4-ECE2	1	0	0	0	4	0	0	0	0	5	5	5
1726	EFNB3	2	1	0	0	2	0	0	0	0	5	5	5
1727	EGFR	1	0	0	0	3	1	0	0	0	5	5	5
1728	EIF3J	5	0	0	0	0	0	0	0	0	5	5	5
1729	ELAVL1	1	0	0	0	4	0	0	0	0	5	5	5
1730	ELP3	0	0	0	0	4	0	0	1	0	5	5	5
1731	EML3	0	0	0	0	5	0	0	0	0	5	5	5
1732	ENKUR	1	0	0	0	3	1	0	0	0	5	5	5
1733	ENTPD7	1	0	0	0	4	0	0	0	0	5	5	5
1734	EPHA10	2	0	0	0	2	0	0	1	0	5	5	5
1735	EPHB1	1	0	0	0	4	0	0	0	0	5	5	5
1736	EPX	1	0	0	0	3	1	0	0	0	5	5	5
1737	ERCC6	1	0	0	0	4	0	0	0	0	5	5	5
1738	ERGIC3	0	0	0	0	4	0	1	0	0	5	5	5
1739	FAM135A	0	1	0	0	4	0	0	0	0	5	5	5
1740	FAM189B	1	0	0	0	4	0	0	0	0	5	5	5
1741	FAM71B	0	0	0	0	5	0	0	0	0	5	5	5
1742	FASTKD1	0	2	0	0	2	0	0	1	0	5	5	5
1743	FBXO38	1	0	0	0	4	0	0	0	0	5	5	5
1744	FBXO40	1	0	0	0	4	0	0	0	0	5	5	5
1745	FBXW11	0	0	0	0	5	0	0	0	0	5	5	5
1746	FCRL6	0	0	0	0	5	0	0	0	0	5	5	5
1747	FGD1	0	0	0	0	5	0	0	0	0	5	5	5
1748	FMNL1	0	0	0	0	5	0	0	0	0	5	5	5
1749	FNDC11	1	0	0	0	4	0	0	0	0	5	5	5
1750	FOLH1	2	0	0	0	3	0	0	0	0	5	5	5
1751	FOXI1	1	1	0	0	3	0	0	0	0	5	5	5
1752	FOXP1	1	0	0	0	3	0	0	1	0	5	5	5
1753	FXR2	3	0	0	0	2	0	0	0	0	5	5	5
1754	FZD10	0	0	0	0	5	0	0	0	0	5	5	5
1755	FZD7	0	0	0	0	4	1	0	0	0	5	5	5
1756	GABBR2	1	0	0	0	4	0	0	0	0	5	5	5
1757	GABRG2	0	1	0	0	4	0	0	0	0	5	5	5
1758	GANAB	1	0	0	0	3	1	0	0	0	5	5	5
1759	GGN	0	0	0	0	5	0	0	0	0	5	5	5
1760	GGTLC1	0	1	0	0	3	0	0	1	0	5	5	5
1761	GIGYF2	0	0	0	0	4	1	0	0	0	5	5	5
1762	GLUD2	0	0	0	0	5	0	0	0	0	5	5	5
1763	GNAS	0	0	0	0	5	0	0	0	0	5	5	5
1764	GOLGA4	0	1	0	0	4	0	0	0	0	5	5	5
1765	GPC6	1	0	0	0	4	0	0	0	0	5	5	5
1766	GPRC6A	0	1	0	0	4	0	0	0	0	5	5	5
1767	GPRIN1	3	1	0	0	1	0	0	0	0	5	5	5
1768	GRID1	0	0	0	0	4	0	0	1	0	5	5	5
1769	GRIK1	0	0	0	0	5	0	0	0	0	5	5	5
1770	GRIK4	0	0	0	0	5	0	0	0	0	5	5	5
1771	GRK1	0	0	0	0	5	0	0	0	0	5	5	5
1772	GSE1	1	0	0	0	4	0	0	0	0	5	5	5
1773	GTF3C5	0	0	0	0	5	0	0	0	0	5	5	5
1774	GUCY2F	1	0	0	0	4	0	0	0	0	5	5	5
1775	GYS1	1	0	0	0	4	0	0	0	0	5	5	5
1776	HCRTR2	2	1	0	0	2	0	0	0	0	5	5	5
1777	HECTD2	2	0	0	0	3	0	0	0	0	5	5	5
1778	HELLS	2	0	0	0	3	0	0	0	0	5	5	5
1779	HEPH	1	0	0	0	3	1	0	0	0	5	5	5
1780	HFM1	1	1	0	0	3	0	0	0	0	5	5	5
1781	HGFAC	0	0	0	0	5	0	0	0	0	5	5	5
1782	HHIPL2	1	0	0	0	4	0	0	0	0	5	5	5
1783	HK1	0	0	0	0	4	1	0	0	0	5	5	5
1784	HLX	1	0	0	0	4	0	0	0	0	5	5	5
1785	HNRNPH2	2	0	0	0	2	1	0	0	0	5	5	5
1786	HOMEZ	2	0	0	0	3	0	0	0	0	5	5	5
1787	HOOK1	2	1	0	0	2	0	0	0	0	5	5	5
1788	HS3ST3B1	0	0	0	0	5	0	0	0	0	5	5	5
1789	HSP90AB1	0	1	0	0	4	0	0	0	0	5	5	5
1790	HSPA1A	0	0	0	0	5	0	0	0	0	5	5	5
1791	HSPA4	1	0	0	0	4	0	0	0	0	5	5	5
1792	HTR1A	0	0	0	0	5	0	0	0	0	5	5	5
1793	HTR1F	3	0	0	0	0	2	0	0	0	5	5	5
1794	HYAL2	0	0	0	0	4	1	0	0	0	5	5	5
1795	IARS1	0	0	0	0	4	1	0	0	0	5	5	5
1796	ICA1	3	0	0	0	2	0	0	0	0	5	5	5
1797	ICAM5	0	0	0	0	5	0	0	0	0	5	5	5
1798	IFFO1	2	1	0	0	2	0	0	0	0	5	5	5
1799	IFNGR1	0	1	0	0	4	0	0	0	0	5	5	5
1800	IGDCC3	2	0	0	0	3	0	0	0	0	5	5	5
1801	IGSF1	0	0	0	0	5	0	0	0	0	5	5	5
1802	IL1RAPL1	0	0	0	0	3	0	0	2	0	5	5	5
1803	ILDR2	1	0	0	0	4	0	0	0	0	5	5	5
1804	INSM2	3	0	0	0	2	0	0	0	0	5	5	5
1805	INSR	0	0	0	0	4	0	0	1	0	5	5	5
1806	INTS8	1	0	0	0	4	0	0	0	0	5	5	5
1807	IPPK	0	1	0	0	4	0	0	0	0	5	5	5
1808	IRX2	0	0	0	0	4	1	0	0	0	5	5	5
1809	IRX4	1	0	0	0	4	0	0	0	0	5	5	5
1810	ISM2	0	0	0	0	5	0	0	0	0	5	5	5
1811	ITGA1	1	0	0	0	4	0	0	0	0	5	5	5
1812	ITGA11	1	0	0	0	4	0	0	0	0	5	5	5
1813	ITGAM	1	0	2	0	1	1	0	0	0	5	5	5
1814	ITGB5	0	0	0	0	5	0	0	0	0	5	5	5
1815	ITIH6	0	0	0	0	5	0	0	0	0	5	5	5
1816	ITPRID2	1	0	0	0	4	0	0	0	0	5	5	5
1817	IVD	1	0	0	0	4	0	0	0	0	5	5	5
1818	JAG1	2	0	0	0	3	0	0	0	0	5	5	5
1819	JAG2	0	0	0	0	5	0	0	0	0	5	5	5
1820	JKAMP	0	0	0	0	5	0	0	0	0	5	5	5
1821	KANK1	0	0	0	0	5	0	0	0	0	5	5	5
1822	KBTBD2	0	0	0	0	5	0	0	0	0	5	5	5
1823	KCNG4	0	0	0	0	5	0	0	0	0	5	5	5
1824	KCNH2	2	0	0	0	3	0	0	0	0	5	5	5
1825	KCNJ3	1	1	0	0	3	0	0	0	0	5	5	5
1826	KCNQ2	1	0	0	0	4	0	0	0	0	5	5	5
1827	KCNQ3	2	0	0	0	2	1	0	0	0	5	5	5
1828	KCTD16	2	0	0	0	2	0	0	1	0	5	5	5
1829	KIAA1210	0	0	0	0	5	0	0	0	0	5	5	5
1830	KIF13A	1	0	0	0	4	0	0	0	0	5	5	5
1831	KIF14	2	0	0	0	3	0	0	0	0	5	5	5
1832	KIF16B	0	0	0	0	5	0	0	0	0	5	5	5
1833	KIF17	0	0	0	0	5	0	0	0	0	5	5	5
1834	KIF5A	0	0	0	0	5	0	0	0	0	5	5	5
1835	KIF7	3	0	0	0	2	0	0	0	0	5	5	5
1836	KLF10	1	1	0	0	3	0	0	0	0	5	5	5
1837	KLHL10	1	0	0	0	4	0	0	0	0	5	5	5
1838	KLHL4	0	0	0	0	5	0	0	0	0	5	5	5
1839	KSR1	2	0	0	0	3	0	0	0	0	5	5	5
1840	LANCL2	0	0	0	0	5	0	0	0	0	5	5	5
1841	LARGE1	0	0	0	0	5	0	0	0	0	5	5	5
1842	LARGE2	0	0	0	0	5	0	0	0	0	5	5	5
1843	LARP1	3	0	0	0	1	1	0	0	0	5	5	5
1844	LDLRAP1	2	0	0	0	3	0	0	0	0	5	5	5
1845	LGR4	1	0	0	0	4	0	0	0	0	5	5	5
1846	LGR5	2	0	0	0	3	0	0	0	0	5	5	5
1847	LHCGR	1	0	0	0	4	0	0	0	0	5	5	5
1848	LIFR	0	0	0	0	4	1	0	0	0	5	5	5
1849	LILRA6	0	1	0	0	4	0	0	0	0	5	5	5
1850	LIN7A	0	0	0	0	5	0	0	0	0	5	5	5
1851	LINGO2	0	0	0	0	5	0	0	0	0	5	5	5
1852	LMTK3	3	1	0	0	1	0	0	0	0	5	5	5
1853	LRBA	2	0	0	0	3	0	0	0	0	5	5	5
1854	LRIG2	1	1	0	0	2	1	0	0	0	5	5	5
1855	LRRC32	0	0	0	0	5	0	0	0	0	5	5	5
1856	LRRC37A3	0	0	0	0	5	0	0	0	0	5	5	5
1857	LRRC66	0	0	0	0	5	0	0	0	0	5	5	5
1858	LRRC8D	0	0	0	0	4	1	0	0	0	5	5	5
1859	LRRK1	0	0	0	0	4	0	0	1	0	5	5	5
1860	LRRN4	1	0	1	0	3	0	0	0	0	5	5	5
1861	LRRTM4	0	0	0	0	4	1	0	0	0	5	5	5
1862	LTF	0	0	0	0	5	0	0	0	0	5	5	5
1863	LYN	1	0	0	0	4	0	0	0	0	5	5	5
1864	LZTS3	0	0	0	0	5	0	0	0	0	5	5	5
1865	MAB21L2	0	0	0	0	5	0	0	0	0	5	5	5
1866	MAGEB6B	0	0	0	0	5	0	0	0	0	5	5	5
1867	MAGEE1	0	0	0	0	5	0	0	0	0	5	5	5
1868	MAN2A2	0	0	0	0	4	0	0	0	1	5	5	5
1869	MAP10	3	0	0	0	2	0	0	0	0	5	5	5
1870	MAP3K12	1	0	0	0	2	2	0	0	0	5	5	5
1871	MAP3K13	0	0	0	0	4	0	0	1	0	5	5	5
1872	MAP4K4	1	1	0	0	3	0	0	0	0	5	5	5
1873	MAP7D3	3	0	0	0	2	0	0	0	0	5	5	5
1874	MAPRE3	2	1	0	0	2	0	0	0	0	5	5	5
1875	MARF1	2	0	0	0	2	1	0	0	0	5	5	5
1876	MAST2	1	1	0	0	2	1	0	0	0	5	5	5
1877	MATR3	1	0	1	0	2	1	0	0	0	5	5	5
1878	MED23	1	0	0	0	4	0	0	0	0	5	5	5
1879	MESD	5	0	0	0	0	0	0	0	0	5	5	5
1880	MFRP	3	0	0	0	2	0	0	0	0	5	5	5
1881	MFSD6	0	0	0	0	4	1	0	0	0	5	5	5
1882	MGAT4C	1	0	0	0	3	1	0	0	0	5	5	5
1883	MMP3	3	0	0	0	2	0	0	0	0	5	5	5
1884	MOS	0	0	0	0	5	0	0	0	0	5	5	5
1885	MPRIP	2	0	0	0	3	0	0	0	0	5	5	5
1886	MSL3	1	1	0	0	3	0	0	0	0	5	5	5
1887	MTIF2	1	0	0	0	4	0	0	0	0	5	5	5
1888	MTMR11	0	0	0	0	4	1	0	0	0	5	5	5
1889	MTMR4	0	0	0	0	4	1	0	0	0	5	5	5
1890	MTSS2	4	0	0	0	1	0	0	0	0	5	5	5
1891	MUC2	1	0	0	0	4	0	0	0	0	5	5	5
1892	MVP	0	0	0	0	4	0	0	1	0	5	5	5
1893	MYH1	0	0	0	0	5	0	0	0	0	5	5	5
1894	MYH3	0	1	0	0	3	0	0	1	0	5	5	5
1895	MYH7	0	0	0	0	5	0	0	0	0	5	5	5
1896	MYO3B	1	1	0	0	3	0	0	0	0	5	5	5
1897	MYO6	0	0	0	0	4	0	0	1	0	5	5	5
1898	MYO7A	0	1	0	0	3	0	0	1	0	5	5	5
1899	NCDN	1	0	0	0	4	0	0	0	0	5	5	5
1900	NCOA2	1	0	0	0	4	0	0	0	0	5	5	5
1901	NCOA4	0	1	0	0	4	0	0	0	0	5	5	5
1902	NDST1	0	0	0	0	5	0	0	0	0	5	5	5
1903	NFATC4	0	0	0	0	5	0	0	0	0	5	5	5
1904	NFX1	1	0	2	0	2	0	0	0	0	5	5	5
1905	NISCH	1	0	0	0	3	0	0	1	0	5	5	5
1906	NLGN1	0	0	0	0	5	0	0	0	0	5	5	5
1907	NLRP13	2	0	0	0	2	0	0	1	0	5	5	5
1908	NLRP14	0	0	0	0	5	0	0	0	0	5	5	5
1909	NOL4	1	0	0	0	3	0	0	1	0	5	5	5
1910	NOLC1	1	0	1	0	3	0	0	0	0	5	5	5
1911	NOVA1	0	1	0	0	4	0	0	0	0	5	5	5
1912	NPBWR1	0	0	0	0	5	0	0	0	0	5	5	5
1913	NPC1L1	1	0	0	0	4	0	0	0	0	5	5	5
1914	NPHP4	1	0	0	0	4	0	0	0	0	5	5	5
1915	NR3C1	0	0	0	0	4	1	0	0	0	5	5	5
1916	NRCAM	0	0	0	0	5	0	0	0	0	5	5	5
1917	NRP1	0	0	0	0	4	1	0	0	0	5	5	5
1918	NTNG2	0	0	0	0	5	0	0	0	0	5	5	5
1919	NTRK3	0	0	0	0	4	0	0	1	0	5	5	5
1920	OGFRL1	1	0	0	0	2	0	0	2	0	5	5	5
1921	OPLAH	2	1	0	0	2	0	0	0	0	5	5	5
1922	OPRK1	0	0	0	0	5	0	0	0	0	5	5	5
1923	OR10K2	0	0	0	0	5	0	0	0	0	5	5	5
1924	OR11L1	0	0	0	0	5	0	0	0	0	5	5	5
1925	OR2G6	0	0	0	0	5	0	0	0	0	5	5	5
1926	OR2M5	0	0	0	0	5	0	0	0	0	5	5	5
1927	OR52A5	1	0	0	0	4	0	0	0	0	5	5	5
1928	OR6Y1	0	0	1	0	4	0	0	0	0	5	5	5
1929	OR8I2	1	0	0	0	4	0	0	0	0	5	5	5
1930	OR8J3	0	0	0	0	5	0	0	0	0	5	5	5
1931	OSBPL3	1	0	0	0	4	0	0	0	0	5	5	5
1932	OTUD4	1	0	1	0	3	0	0	0	0	5	5	5
1933	OXER1	2	1	0	0	2	0	0	0	0	5	5	5
1934	P2RY6	0	1	0	0	4	0	0	0	0	5	5	5
1935	PAFAH1B1	3	0	0	0	2	0	0	0	0	5	5	5
1936	PAMR1	1	2	0	0	2	0	0	0	0	5	5	5
1937	PARP1	1	0	0	0	4	0	0	0	0	5	5	5
1938	PASD1	1	0	0	0	4	0	0	0	0	5	5	5
1939	PBX2	2	0	0	0	3	0	0	0	0	5	5	5
1940	PCARE	1	0	0	0	4	0	0	0	0	5	5	5
1941	PCDH7	0	0	0	0	4	1	0	0	0	5	5	5
1942	PCDHA12	1	0	0	0	4	0	0	0	0	5	5	5
1943	PCDHGA3	0	1	0	0	4	0	0	0	0	5	5	5
1944	PDE8A	2	0	0	0	3	0	0	0	0	5	5	5
1945	PHACTR3	0	0	0	0	4	0	0	1	0	5	5	5
1946	PHKA2	0	0	0	0	5	0	0	0	0	5	5	5
1947	PHKG2	3	0	0	0	2	0	0	0	0	5	5	5
1948	PHLPP2	0	0	0	0	4	1	0	0	0	5	5	5
1949	PIAS2	1	0	0	0	2	2	0	0	0	5	5	5
1950	PIGB	1	2	0	0	2	0	0	0	0	5	5	5
1951	PIGG	0	0	0	0	5	0	0	0	0	5	5	5
1952	PLAT	0	0	0	0	4	0	0	1	0	5	5	5
1953	PLCL1	0	1	0	0	3	1	0	0	0	5	5	5
1954	PLCZ1	4	0	0	0	1	0	0	0	0	5	5	5
1955	PLPPR4	0	0	0	0	5	0	0	0	0	5	5	5
1956	PLXNC1	0	0	0	0	5	0	0	0	0	5	5	5
1957	POLG	0	0	0	0	5	0	0	0	0	5	5	5
1958	POLR3B	2	0	0	0	3	0	0	0	0	5	5	5
1959	POTEE	2	0	0	0	3	0	0	0	0	5	5	5
1960	POU4F2	0	0	0	0	5	0	0	0	0	5	5	5
1961	PPFIA4	0	0	0	0	5	0	0	0	0	5	5	5
1962	PPP1R10	2	0	0	0	3	0	0	0	0	5	5	5
1963	PRAMEF18	0	0	0	0	5	0	0	0	0	5	5	5
1964	PRICKLE2	0	0	0	0	4	1	0	0	0	5	5	5
1965	PRKG1	0	0	1	0	4	0	0	0	0	5	5	5
1966	PRKG2	0	0	0	0	5	0	0	0	0	5	5	5
1967	PROKR1	0	0	0	0	5	0	0	0	0	5	5	5
1968	PSD	3	0	0	0	2	0	0	0	0	5	5	5
1969	PTCHD1	1	0	0	0	4	0	0	0	0	5	5	5
1970	PTOV1	2	0	0	0	3	0	0	0	0	5	5	5
1971	PTPRO	0	0	0	0	5	0	0	0	0	5	5	5
1972	RAD50	4	0	0	0	1	0	0	0	0	5	5	5
1973	RAD51AP2	5	0	0	0	0	0	0	0	0	5	5	5
1974	RAI14	1	0	0	0	4	0	0	0	0	5	5	5
1975	RALGAPA2	2	1	0	0	2	0	0	0	0	5	5	5
1976	RASAL1	2	0	0	0	3	0	0	0	0	5	5	5
1977	RB1CC1	1	0	0	0	3	0	0	1	0	5	5	5
1978	RBFOX1	0	0	0	0	5	0	0	0	0	5	5	5
1979	RBM42	1	0	0	0	4	0	0	0	0	5	5	5
1980	RBPJ	1	0	0	0	3	1	0	0	0	5	5	5
1981	RELCH	1	1	1	0	2	0	0	0	0	5	5	5
1982	RGS9	0	0	0	0	5	0	0	0	0	5	5	5
1983	RNF128	5	0	0	0	0	0	0	0	0	5	5	5
1984	ROCK2	2	0	0	0	2	0	0	1	0	5	5	5
1985	RPGR	0	0	0	0	5	0	0	0	0	5	5	5
1986	RUNX2	3	0	0	0	2	0	0	0	0	5	5	5
1987	RUSC2	0	0	0	0	5	0	0	0	0	5	5	5
1988	SCAF1	3	0	0	0	2	0	0	0	0	5	5	5
1989	SCN7A	1	1	0	0	3	0	0	0	0	5	5	5
1990	SEMA5A	0	0	0	0	5	0	0	0	0	5	5	5
1991	SEMG1	0	0	0	0	5	0	0	0	0	5	5	5
1992	SEMG2	0	0	0	0	5	0	0	0	0	5	5	5
1993	SETX	1	0	0	0	3	1	0	0	0	5	5	5
1994	SEZ6	1	0	0	0	4	0	0	0	0	5	5	5
1995	SF3B1	0	0	0	0	5	0	0	0	0	5	5	5
1996	SFPQ	1	0	0	0	4	0	0	0	0	5	5	5
1997	SGK3	3	1	0	0	1	0	0	0	0	5	5	5
1998	SHCBP1L	2	0	0	0	2	0	0	1	0	5	5	5
1999	SIGLEC12	1	0	0	0	3	1	0	0	0	5	5	5
[truncated: 11,279 more rows]
