# Supplementary material for: Machine learning-based identification of a novel prognosis-related long noncoding RNA signature for gastric cancer
Source: Front Cell Dev Biol. 2022 Nov 11;10:1017767. doi: 10.3389/fcell.2022.1017767 (PMC9691877; doi:10.3389/fcell.2022.1017767)
Supplement: Supplementary file 10 [file Table10.XLSX]

## Sheet: Table_boxplot_grouped_TIL_metho
	samples	celltype	fraction	time	status	risk_groups
1	TCGA-B7-A5TI	B cell	0.0257647	0.630137	0	low
2	TCGA-B7-A5TI	Macrophage M1	0.0601064	0.630137	0	low
3	TCGA-B7-A5TI	Macrophage M2	0.0470441	0.630137	0	low
4	TCGA-B7-A5TI	Monocyte	0	0.630137	0	low
5	TCGA-B7-A5TI	Neutrophil	0.097253	0.630137	0	low
6	TCGA-B7-A5TI	NK cell	0.00985317	0.630137	0	low
7	TCGA-B7-A5TI	T cell CD4 non regulatory	0	0.630137	0	low
8	TCGA-B7-A5TI	T cell CD8	0.00343769	0.630137	0	low
9	TCGA-B7-A5TI	T cell regulatory Tregs	0.020155	0.630137	0	low
10	TCGA-B7-A5TI	Myeloid dendritic cell	0	0.630137	0	low
11	TCGA-B7-A5TI	uncharacterized cell	0.736386	0.630137	0	low
12	TCGA-BR-6452	B cell	0.0168768	0.0794521	0	high
13	TCGA-BR-6452	Macrophage M1	0.0909006	0.0794521	0	high
14	TCGA-BR-6452	Macrophage M2	0.0490516	0.0794521	0	high
15	TCGA-BR-6452	Monocyte	0	0.0794521	0	high
16	TCGA-BR-6452	Neutrophil	0.0351759	0.0794521	0	high
17	TCGA-BR-6452	NK cell	0.0231049	0.0794521	0	high
18	TCGA-BR-6452	T cell CD4 non regulatory	0	0.0794521	0	high
19	TCGA-BR-6452	T cell CD8	0.0137795	0.0794521	0	high
20	TCGA-BR-6452	T cell regulatory Tregs	0.0415521	0.0794521	0	high
21	TCGA-BR-6452	Myeloid dendritic cell	0	0.0794521	0	high
22	TCGA-BR-6452	uncharacterized cell	0.729558	0.0794521	0	high
23	TCGA-BR-6455	B cell	0.0101082	0.117808	0	high
24	TCGA-BR-6455	Macrophage M1	0.0335322	0.117808	0	high
25	TCGA-BR-6455	Macrophage M2	0.028771	0.117808	0	high
26	TCGA-BR-6455	Monocyte	0	0.117808	0	high
27	TCGA-BR-6455	Neutrophil	0.124369	0.117808	0	high
28	TCGA-BR-6455	NK cell	0.00773161	0.117808	0	high
29	TCGA-BR-6455	T cell CD4 non regulatory	0	0.117808	0	high
30	TCGA-BR-6455	T cell CD8	0.03742	0.117808	0	high
31	TCGA-BR-6455	T cell regulatory Tregs	0.0177039	0.117808	0	high
32	TCGA-BR-6455	Myeloid dendritic cell	0	0.117808	0	high
33	TCGA-BR-6455	uncharacterized cell	0.740364	0.117808	0	high
34	TCGA-BR-6457	B cell	0.0376486	0.112329	0	low
35	TCGA-BR-6457	Macrophage M1	0.0377189	0.112329	0	low
36	TCGA-BR-6457	Macrophage M2	0.0610507	0.112329	0	low
37	TCGA-BR-6457	Monocyte	0	0.112329	0	low
38	TCGA-BR-6457	Neutrophil	0.0506348	0.112329	0	low
39	TCGA-BR-6457	NK cell	0.0105937	0.112329	0	low
40	TCGA-BR-6457	T cell CD4 non regulatory	0.00583822	0.112329	0	low
41	TCGA-BR-6457	T cell CD8	0.0187093	0.112329	0	low
42	TCGA-BR-6457	T cell regulatory Tregs	0.0254373	0.112329	0	low
43	TCGA-BR-6457	Myeloid dendritic cell	0	0.112329	0	low
44	TCGA-BR-6457	uncharacterized cell	0.752368	0.112329	0	low
45	TCGA-BR-6458	B cell	0.015382	0.112329	0	high
46	TCGA-BR-6458	Macrophage M1	0.0809383	0.112329	0	high
47	TCGA-BR-6458	Macrophage M2	0.0822408	0.112329	0	high
48	TCGA-BR-6458	Monocyte	0	0.112329	0	high
49	TCGA-BR-6458	Neutrophil	0.00223056	0.112329	0	high
50	TCGA-BR-6458	NK cell	0.00806258	0.112329	0	high
51	TCGA-BR-6458	T cell CD4 non regulatory	0	0.112329	0	high
52	TCGA-BR-6458	T cell CD8	0.0354299	0.112329	0	high
53	TCGA-BR-6458	T cell regulatory Tregs	0.0612809	0.112329	0	high
54	TCGA-BR-6458	Myeloid dendritic cell	0	0.112329	0	high
55	TCGA-BR-6458	uncharacterized cell	0.714435	0.112329	0	high
56	TCGA-BR-6563	B cell	0.0673397	0.0712329	0	high
57	TCGA-BR-6563	Macrophage M1	0.0319731	0.0712329	0	high
58	TCGA-BR-6563	Macrophage M2	0.0984233	0.0712329	0	high
59	TCGA-BR-6563	Monocyte	0	0.0712329	0	high
60	TCGA-BR-6563	Neutrophil	0.0198048	0.0712329	0	high
61	TCGA-BR-6563	NK cell	0.00738394	0.0712329	0	high
62	TCGA-BR-6563	T cell CD4 non regulatory	0.0287307	0.0712329	0	high
63	TCGA-BR-6563	T cell CD8	0.0652162	0.0712329	0	high
64	TCGA-BR-6563	T cell regulatory Tregs	0.0202213	0.0712329	0	high
65	TCGA-BR-6563	Myeloid dendritic cell	0	0.0712329	0	high
66	TCGA-BR-6563	uncharacterized cell	0.660907	0.0712329	0	high
67	TCGA-BR-6564	B cell	0.0120734	0.0684932	0	low
68	TCGA-BR-6564	Macrophage M1	0.0297469	0.0684932	0	low
69	TCGA-BR-6564	Macrophage M2	0.0488482	0.0684932	0	low
70	TCGA-BR-6564	Monocyte	0.00543291	0.0684932	0	low
71	TCGA-BR-6564	Neutrophil	0.0232475	0.0684932	0	low
72	TCGA-BR-6564	NK cell	0.00752953	0.0684932	0	low
73	TCGA-BR-6564	T cell CD4 non regulatory	0.0547645	0.0684932	0	low
74	TCGA-BR-6564	T cell CD8	0.0124626	0.0684932	0	low
75	TCGA-BR-6564	T cell regulatory Tregs	0.0187647	0.0684932	0	low
76	TCGA-BR-6564	Myeloid dendritic cell	0	0.0684932	0	low
77	TCGA-BR-6564	uncharacterized cell	0.78713	0.0684932	0	low
78	TCGA-BR-6565	B cell	0.0166132	0.0520548	0	low
79	TCGA-BR-6565	Macrophage M1	0.0566983	0.0520548	0	low
80	TCGA-BR-6565	Macrophage M2	0.0439337	0.0520548	0	low
81	TCGA-BR-6565	Monocyte	0	0.0520548	0	low
82	TCGA-BR-6565	Neutrophil	0.0665673	0.0520548	0	low
83	TCGA-BR-6565	NK cell	0.0139041	0.0520548	0	low
84	TCGA-BR-6565	T cell CD4 non regulatory	0	0.0520548	0	low
85	TCGA-BR-6565	T cell CD8	0.0245531	0.0520548	0	low
86	TCGA-BR-6565	T cell regulatory Tregs	0.0342951	0.0520548	0	low
87	TCGA-BR-6565	Myeloid dendritic cell	0	0.0520548	0	low
88	TCGA-BR-6565	uncharacterized cell	0.743435	0.0520548	0	low
89	TCGA-BR-6566	B cell	0.00503999	0.0520548	0	high
90	TCGA-BR-6566	Macrophage M1	0.0944785	0.0520548	0	high
91	TCGA-BR-6566	Macrophage M2	0.027797	0.0520548	0	high
92	TCGA-BR-6566	Monocyte	0	0.0520548	0	high
93	TCGA-BR-6566	Neutrophil	0.0334169	0.0520548	0	high
94	TCGA-BR-6566	NK cell	0.015941	0.0520548	0	high
95	TCGA-BR-6566	T cell CD4 non regulatory	0.0126963	0.0520548	0	high
96	TCGA-BR-6566	T cell CD8	0.00425603	0.0520548	0	high
97	TCGA-BR-6566	T cell regulatory Tregs	0.011863	0.0520548	0	high
98	TCGA-BR-6566	Myeloid dendritic cell	0	0.0520548	0	high
99	TCGA-BR-6566	uncharacterized cell	0.794511	0.0520548	0	high
100	TCGA-BR-6705	B cell	0.0180708	0.145205	0	low
101	TCGA-BR-6705	Macrophage M1	0.0331591	0.145205	0	low
102	TCGA-BR-6705	Macrophage M2	0.0563035	0.145205	0	low
103	TCGA-BR-6705	Monocyte	0	0.145205	0	low
104	TCGA-BR-6705	Neutrophil	0.0737197	0.145205	0	low
105	TCGA-BR-6705	NK cell	0.0129521	0.145205	0	low
106	TCGA-BR-6705	T cell CD4 non regulatory	0.0244705	0.145205	0	low
107	TCGA-BR-6705	T cell CD8	0.00469882	0.145205	0	low
108	TCGA-BR-6705	T cell regulatory Tregs	0.0251331	0.145205	0	low
109	TCGA-BR-6705	Myeloid dendritic cell	0	0.145205	0	low
110	TCGA-BR-6705	uncharacterized cell	0.751492	0.145205	0	low
111	TCGA-BR-6707	B cell	0.0121583	0.0821918	0	high
112	TCGA-BR-6707	Macrophage M1	0.0332709	0.0821918	0	high
113	TCGA-BR-6707	Macrophage M2	0.0240085	0.0821918	0	high
114	TCGA-BR-6707	Monocyte	0	0.0821918	0	high
115	TCGA-BR-6707	Neutrophil	0.0369792	0.0821918	0	high
116	TCGA-BR-6707	NK cell	0.0061781	0.0821918	0	high
117	TCGA-BR-6707	T cell CD4 non regulatory	0	0.0821918	0	high
118	TCGA-BR-6707	T cell CD8	0.0557993	0.0821918	0	high
119	TCGA-BR-6707	T cell regulatory Tregs	0.00950233	0.0821918	0	high
120	TCGA-BR-6707	Myeloid dendritic cell	0	0.0821918	0	high
121	TCGA-BR-6707	uncharacterized cell	0.822103	0.0821918	0	high
122	TCGA-BR-6709	B cell	0.0251684	0.10411	0	high
123	TCGA-BR-6709	Macrophage M1	0.075779	0.10411	0	high
124	TCGA-BR-6709	Macrophage M2	0.0597594	0.10411	0	high
125	TCGA-BR-6709	Monocyte	0	0.10411	0	high
126	TCGA-BR-6709	Neutrophil	0.156407	0.10411	0	high
127	TCGA-BR-6709	NK cell	0.00915853	0.10411	0	high
128	TCGA-BR-6709	T cell CD4 non regulatory	0	0.10411	0	high
129	TCGA-BR-6709	T cell CD8	0.0800283	0.10411	0	high
130	TCGA-BR-6709	T cell regulatory Tregs	0.0385127	0.10411	0	high
131	TCGA-BR-6709	Myeloid dendritic cell	0	0.10411	0	high
132	TCGA-BR-6709	uncharacterized cell	0.555187	0.10411	0	high
133	TCGA-BR-6801	B cell	0.000763869	0.0958904	0	low
134	TCGA-BR-6801	Macrophage M1	0.0273719	0.0958904	0	low
135	TCGA-BR-6801	Macrophage M2	0.0215602	0.0958904	0	low
136	TCGA-BR-6801	Monocyte	0	0.0958904	0	low
137	TCGA-BR-6801	Neutrophil	0.098962	0.0958904	0	low
138	TCGA-BR-6801	NK cell	0.0124191	0.0958904	0	low
139	TCGA-BR-6801	T cell CD4 non regulatory	0.0112668	0.0958904	0	low
140	TCGA-BR-6801	T cell CD8	0	0.0958904	0	low
141	TCGA-BR-6801	T cell regulatory Tregs	0.00344058	0.0958904	0	low
142	TCGA-BR-6801	Myeloid dendritic cell	0	0.0958904	0	low
143	TCGA-BR-6801	uncharacterized cell	0.824216	0.0958904	0	low
144	TCGA-BR-6802	B cell	0.0210983	0.0630137	0	low
145	TCGA-BR-6802	Macrophage M1	0.087325	0.0630137	0	low
146	TCGA-BR-6802	Macrophage M2	0.0186193	0.0630137	0	low
147	TCGA-BR-6802	Monocyte	0	0.0630137	0	low
148	TCGA-BR-6802	Neutrophil	0.0794611	0.0630137	0	low
149	TCGA-BR-6802	NK cell	0.0070597	0.0630137	0	low
150	TCGA-BR-6802	T cell CD4 non regulatory	0	0.0630137	0	low
151	TCGA-BR-6802	T cell CD8	0.0371878	0.0630137	0	low
152	TCGA-BR-6802	T cell regulatory Tregs	0.023102	0.0630137	0	low
153	TCGA-BR-6802	Myeloid dendritic cell	0	0.0630137	0	low
154	TCGA-BR-6802	uncharacterized cell	0.726147	0.0630137	0	low
155	TCGA-BR-6803	B cell	0.0287196	0.0547945	0	low
156	TCGA-BR-6803	Macrophage M1	0.0299482	0.0547945	0	low
157	TCGA-BR-6803	Macrophage M2	0.0484339	0.0547945	0	low
158	TCGA-BR-6803	Monocyte	0	0.0547945	0	low
159	TCGA-BR-6803	Neutrophil	0.03958	0.0547945	0	low
160	TCGA-BR-6803	NK cell	0.00792957	0.0547945	0	low
161	TCGA-BR-6803	T cell CD4 non regulatory	0.078208	0.0547945	0	low
162	TCGA-BR-6803	T cell CD8	0.0268087	0.0547945	0	low
163	TCGA-BR-6803	T cell regulatory Tregs	0.0153445	0.0547945	0	low
164	TCGA-BR-6803	Myeloid dendritic cell	0.00508459	0.0547945	0	low
165	TCGA-BR-6803	uncharacterized cell	0.719943	0.0547945	0	low
166	TCGA-BR-6852	B cell	0.0140235	0.0219178	0	low
167	TCGA-BR-6852	Macrophage M1	0.175544	0.0219178	0	low
168	TCGA-BR-6852	Macrophage M2	0.0465893	0.0219178	0	low
169	TCGA-BR-6852	Monocyte	0	0.0219178	0	low
170	TCGA-BR-6852	Neutrophil	0.0514792	0.0219178	0	low
171	TCGA-BR-6852	NK cell	0.00712345	0.0219178	0	low
172	TCGA-BR-6852	T cell CD4 non regulatory	0	0.0219178	0	low
173	TCGA-BR-6852	T cell CD8	0.143905	0.0219178	0	low
174	TCGA-BR-6852	T cell regulatory Tregs	0.0407925	0.0219178	0	low
175	TCGA-BR-6852	Myeloid dendritic cell	0	0.0219178	0	low
176	TCGA-BR-6852	uncharacterized cell	0.520543	0.0219178	0	low
177	TCGA-BR-7704	B cell	0.0191968	0.10411	0	low
178	TCGA-BR-7704	Macrophage M1	0.0351589	0.10411	0	low
179	TCGA-BR-7704	Macrophage M2	0.042424	0.10411	0	low
180	TCGA-BR-7704	Monocyte	0	0.10411	0	low
181	TCGA-BR-7704	Neutrophil	0.0591259	0.10411	0	low
182	TCGA-BR-7704	NK cell	0.0130399	0.10411	0	low
183	TCGA-BR-7704	T cell CD4 non regulatory	0	0.10411	0	low
184	TCGA-BR-7704	T cell CD8	0.0319683	0.10411	0	low
185	TCGA-BR-7704	T cell regulatory Tregs	0.0408752	0.10411	0	low
186	TCGA-BR-7704	Myeloid dendritic cell	0	0.10411	0	low
187	TCGA-BR-7704	uncharacterized cell	0.758211	0.10411	0	low
188	TCGA-BR-7707	B cell	0	0.0109589	0	low
189	TCGA-BR-7707	Macrophage M1	0.128416	0.0109589	0	low
190	TCGA-BR-7707	Macrophage M2	0	0.0109589	0	low
191	TCGA-BR-7707	Monocyte	0	0.0109589	0	low
192	TCGA-BR-7707	Neutrophil	0.0329152	0.0109589	0	low
193	TCGA-BR-7707	NK cell	0.0100355	0.0109589	0	low
194	TCGA-BR-7707	T cell CD4 non regulatory	0.0358199	0.0109589	0	low
195	TCGA-BR-7707	T cell CD8	0.00686811	0.0109589	0	low
196	TCGA-BR-7707	T cell regulatory Tregs	0.0139696	0.0109589	0	low
197	TCGA-BR-7707	Myeloid dendritic cell	0	0.0109589	0	low
198	TCGA-BR-7707	uncharacterized cell	0.771976	0.0109589	0	low
199	TCGA-BR-7715	B cell	0.00679113	0.0876712	0	low
200	TCGA-BR-7715	Macrophage M1	0.0236125	0.0876712	0	low
201	TCGA-BR-7715	Macrophage M2	0.0349268	0.0876712	0	low
202	TCGA-BR-7715	Monocyte	0	0.0876712	0	low
203	TCGA-BR-7715	Neutrophil	0.0668197	0.0876712	0	low
204	TCGA-BR-7715	NK cell	0.017488	0.0876712	0	low
205	TCGA-BR-7715	T cell CD4 non regulatory	0.0230354	0.0876712	0	low
206	TCGA-BR-7715	T cell CD8	0.00330255	0.0876712	0	low
207	TCGA-BR-7715	T cell regulatory Tregs	0.0244067	0.0876712	0	low
208	TCGA-BR-7715	Myeloid dendritic cell	0.00664745	0.0876712	0	low
209	TCGA-BR-7715	uncharacterized cell	0.79297	0.0876712	0	low
210	TCGA-BR-7716	B cell	0.0116658	0.0684932	0	high
211	TCGA-BR-7716	Macrophage M1	0.0449096	0.0684932	0	high
212	TCGA-BR-7716	Macrophage M2	0.0766144	0.0684932	0	high
213	TCGA-BR-7716	Monocyte	0	0.0684932	0	high
214	TCGA-BR-7716	Neutrophil	0.0844824	0.0684932	0	high
215	TCGA-BR-7716	NK cell	0.0101397	0.0684932	0	high
216	TCGA-BR-7716	T cell CD4 non regulatory	0	0.0684932	0	high
217	TCGA-BR-7716	T cell CD8	0.0840434	0.0684932	0	high
218	TCGA-BR-7716	T cell regulatory Tregs	0.037011	0.0684932	0	high
219	TCGA-BR-7716	Myeloid dendritic cell	0	0.0684932	0	high
220	TCGA-BR-7716	uncharacterized cell	0.651134	0.0684932	0	high
221	TCGA-BR-7717	B cell	0.0150418	0.0575342	0	low
222	TCGA-BR-7717	Macrophage M1	0.0216739	0.0575342	0	low
223	TCGA-BR-7717	Macrophage M2	0.0339541	0.0575342	0	low
224	TCGA-BR-7717	Monocyte	0	0.0575342	0	low
225	TCGA-BR-7717	Neutrophil	0.0337254	0.0575342	0	low
226	TCGA-BR-7717	NK cell	0.00528458	0.0575342	0	low
227	TCGA-BR-7717	T cell CD4 non regulatory	0.0165219	0.0575342	0	low
228	TCGA-BR-7717	T cell CD8	0.00661924	0.0575342	0	low
229	TCGA-BR-7717	T cell regulatory Tregs	0.00217762	0.0575342	0	low
230	TCGA-BR-7717	Myeloid dendritic cell	0	0.0575342	0	low
231	TCGA-BR-7717	uncharacterized cell	0.865001	0.0575342	0	low
232	TCGA-BR-7722	B cell	0.0273881	0.0136986	0	low
233	TCGA-BR-7722	Macrophage M1	0.0457074	0.0136986	0	low
234	TCGA-BR-7722	Macrophage M2	0.0326254	0.0136986	0	low
235	TCGA-BR-7722	Monocyte	0	0.0136986	0	low
236	TCGA-BR-7722	Neutrophil	0.0532463	0.0136986	0	low
237	TCGA-BR-7722	NK cell	0.0132012	0.0136986	0	low
238	TCGA-BR-7722	T cell CD4 non regulatory	0.0011332	0.0136986	0	low
239	TCGA-BR-7722	T cell CD8	0.00237132	0.0136986	0	low
240	TCGA-BR-7722	T cell regulatory Tregs	0.0115112	0.0136986	0	low
241	TCGA-BR-7722	Myeloid dendritic cell	0	0.0136986	0	low
242	TCGA-BR-7722	uncharacterized cell	0.812816	0.0136986	0	low
243	TCGA-BR-7723	B cell	0.0285293	0.380822	0	high
244	TCGA-BR-7723	Macrophage M1	0.0264587	0.380822	0	high
245	TCGA-BR-7723	Macrophage M2	0.033697	0.380822	0	high
246	TCGA-BR-7723	Monocyte	0.0204096	0.380822	0	high
247	TCGA-BR-7723	Neutrophil	0.023664	0.380822	0	high
248	TCGA-BR-7723	NK cell	0.0211441	0.380822	0	high
249	TCGA-BR-7723	T cell CD4 non regulatory	0	0.380822	0	high
250	TCGA-BR-7723	T cell CD8	0.0464804	0.380822	0	high
251	TCGA-BR-7723	T cell regulatory Tregs	0.0468613	0.380822	0	high
252	TCGA-BR-7723	Myeloid dendritic cell	0	0.380822	0	high
253	TCGA-BR-7723	uncharacterized cell	0.752756	0.380822	0	high
254	TCGA-BR-7851	B cell	0.0208625	0.0821918	0	high
255	TCGA-BR-7851	Macrophage M1	0.0540884	0.0821918	0	high
256	TCGA-BR-7851	Macrophage M2	0.0387503	0.0821918	0	high
257	TCGA-BR-7851	Monocyte	0	0.0821918	0	high
258	TCGA-BR-7851	Neutrophil	0.037036	0.0821918	0	high
259	TCGA-BR-7851	NK cell	0.0258525	0.0821918	0	high
260	TCGA-BR-7851	T cell CD4 non regulatory	0	0.0821918	0	high
261	TCGA-BR-7851	T cell CD8	0.0100484	0.0821918	0	high
262	TCGA-BR-7851	T cell regulatory Tregs	0.0295739	0.0821918	0	high
263	TCGA-BR-7851	Myeloid dendritic cell	0.00514217	0.0821918	0	high
264	TCGA-BR-7851	uncharacterized cell	0.778646	0.0821918	0	high
265	TCGA-BR-7901	B cell	0.0161811	0.0794521	0	low
266	TCGA-BR-7901	Macrophage M1	0.0798401	0.0794521	0	low
267	TCGA-BR-7901	Macrophage M2	0.0575076	0.0794521	0	low
268	TCGA-BR-7901	Monocyte	0	0.0794521	0	low
269	TCGA-BR-7901	Neutrophil	0.047617	0.0794521	0	low
270	TCGA-BR-7901	NK cell	0.0167948	0.0794521	0	low
271	TCGA-BR-7901	T cell CD4 non regulatory	0.00413764	0.0794521	0	low
272	TCGA-BR-7901	T cell CD8	0.0166455	0.0794521	0	low
273	TCGA-BR-7901	T cell regulatory Tregs	0.0309705	0.0794521	0	low
274	TCGA-BR-7901	Myeloid dendritic cell	0	0.0794521	0	low
275	TCGA-BR-7901	uncharacterized cell	0.730306	0.0794521	0	low
276	TCGA-BR-7958	B cell	0.0121655	0.0136986	0	high
277	TCGA-BR-7958	Macrophage M1	0.116761	0.0136986	0	high
278	TCGA-BR-7958	Macrophage M2	0.0527591	0.0136986	0	high
279	TCGA-BR-7958	Monocyte	0	0.0136986	0	high
280	TCGA-BR-7958	Neutrophil	0.0363729	0.0136986	0	high
281	TCGA-BR-7958	NK cell	0.00246317	0.0136986	0	high
282	TCGA-BR-7958	T cell CD4 non regulatory	0	0.0136986	0	high
283	TCGA-BR-7958	T cell CD8	0.134895	0.0136986	0	high
284	TCGA-BR-7958	T cell regulatory Tregs	0.0404377	0.0136986	0	high
285	TCGA-BR-7958	Myeloid dendritic cell	0	0.0136986	0	high
286	TCGA-BR-7958	uncharacterized cell	0.604146	0.0136986	0	high
287	TCGA-BR-7959	B cell	0.0124104	0.090411	0	low
288	TCGA-BR-7959	Macrophage M1	0.0654499	0.090411	0	low
289	TCGA-BR-7959	Macrophage M2	0.0598184	0.090411	0	low
290	TCGA-BR-7959	Monocyte	0	0.090411	0	low
291	TCGA-BR-7959	Neutrophil	0.0370347	0.090411	0	low
292	TCGA-BR-7959	NK cell	0.0139776	0.090411	0	low
293	TCGA-BR-7959	T cell CD4 non regulatory	0.00573293	0.090411	0	low
294	TCGA-BR-7959	T cell CD8	0.0111109	0.090411	0	low
295	TCGA-BR-7959	T cell regulatory Tregs	0.0413597	0.090411	0	low
296	TCGA-BR-7959	Myeloid dendritic cell	0	0.090411	0	low
297	TCGA-BR-7959	uncharacterized cell	0.753105	0.090411	0	low
298	TCGA-BR-8058	B cell	0.047907	0.0958904	0	high
299	TCGA-BR-8058	Macrophage M1	0.0543151	0.0958904	0	high
300	TCGA-BR-8058	Macrophage M2	0.0617803	0.0958904	0	high
301	TCGA-BR-8058	Monocyte	0	0.0958904	0	high
302	TCGA-BR-8058	Neutrophil	0.0820524	0.0958904	0	high
303	TCGA-BR-8058	NK cell	0.00880691	0.0958904	0	high
304	TCGA-BR-8058	T cell CD4 non regulatory	0	0.0958904	0	high
305	TCGA-BR-8058	T cell CD8	0.0467127	0.0958904	0	high
306	TCGA-BR-8058	T cell regulatory Tregs	0.069106	0.0958904	0	high
307	TCGA-BR-8058	Myeloid dendritic cell	0	0.0958904	0	high
308	TCGA-BR-8058	uncharacterized cell	0.629319	0.0958904	0	high
309	TCGA-BR-8059	B cell	0.00481759	0.0684932	0	low
310	TCGA-BR-8059	Macrophage M1	0.0593493	0.0684932	0	low
311	TCGA-BR-8059	Macrophage M2	0.0163517	0.0684932	0	low
312	TCGA-BR-8059	Monocyte	0	0.0684932	0	low
313	TCGA-BR-8059	Neutrophil	0.0249938	0.0684932	0	low
314	TCGA-BR-8059	NK cell	0.00420446	0.0684932	0	low
315	TCGA-BR-8059	T cell CD4 non regulatory	0.0111303	0.0684932	0	low
316	TCGA-BR-8059	T cell CD8	0.00166228	0.0684932	0	low
317	TCGA-BR-8059	T cell regulatory Tregs	0.0129415	0.0684932	0	low
318	TCGA-BR-8059	Myeloid dendritic cell	0	0.0684932	0	low
319	TCGA-BR-8059	uncharacterized cell	0.864549	0.0684932	0	low
320	TCGA-BR-8060	B cell	0.0183232	0.109589	0	high
321	TCGA-BR-8060	Macrophage M1	0.0552968	0.109589	0	high
322	TCGA-BR-8060	Macrophage M2	0.0417993	0.109589	0	high
323	TCGA-BR-8060	Monocyte	0.0018921	0.109589	0	high
324	TCGA-BR-8060	Neutrophil	0.0735949	0.109589	0	high
325	TCGA-BR-8060	NK cell	0.0253436	0.109589	0	high
326	TCGA-BR-8060	T cell CD4 non regulatory	0.0182175	0.109589	0	high
327	TCGA-BR-8060	T cell CD8	0.00930779	0.109589	0	high
328	TCGA-BR-8060	T cell regulatory Tregs	0.0419793	0.109589	0	high
329	TCGA-BR-8060	Myeloid dendritic cell	0.00578039	0.109589	0	high
330	TCGA-BR-8060	uncharacterized cell	0.708465	0.109589	0	high
331	TCGA-BR-8077	B cell	0.00641907	0.0575342	0	low
332	TCGA-BR-8077	Macrophage M1	0.0196148	0.0575342	0	low
333	TCGA-BR-8077	Macrophage M2	0.0395119	0.0575342	0	low
334	TCGA-BR-8077	Monocyte	0	0.0575342	0	low
335	TCGA-BR-8077	Neutrophil	0.0426545	0.0575342	0	low
336	TCGA-BR-8077	NK cell	0.00121875	0.0575342	0	low
337	TCGA-BR-8077	T cell CD4 non regulatory	0	0.0575342	0	low
338	TCGA-BR-8077	T cell CD8	0.0635266	0.0575342	0	low
339	TCGA-BR-8077	T cell regulatory Tregs	0.0125702	0.0575342	0	low
340	TCGA-BR-8077	Myeloid dendritic cell	0	0.0575342	0	low
341	TCGA-BR-8077	uncharacterized cell	0.814484	0.0575342	0	low
342	TCGA-BR-8080	B cell	0.0443705	0.0410959	0	high
343	TCGA-BR-8080	Macrophage M1	0.0591045	0.0410959	0	high
344	TCGA-BR-8080	Macrophage M2	0.0635316	0.0410959	0	high
345	TCGA-BR-8080	Monocyte	0	0.0410959	0	high
346	TCGA-BR-8080	Neutrophil	0.0500509	0.0410959	0	high
347	TCGA-BR-8080	NK cell	0.0115486	0.0410959	0	high
348	TCGA-BR-8080	T cell CD4 non regulatory	0.022401	0.0410959	0	high
349	TCGA-BR-8080	T cell CD8	0.0198765	0.0410959	0	high
350	TCGA-BR-8080	T cell regulatory Tregs	0.038809	0.0410959	0	high
351	TCGA-BR-8080	Myeloid dendritic cell	0	0.0410959	0	high
352	TCGA-BR-8080	uncharacterized cell	0.690307	0.0410959	0	high
353	TCGA-BR-8081	B cell	0.0383092	0.0383562	0	high
354	TCGA-BR-8081	Macrophage M1	0.0890263	0.0383562	0	high
355	TCGA-BR-8081	Macrophage M2	0.0649547	0.0383562	0	high
356	TCGA-BR-8081	Monocyte	0	0.0383562	0	high
357	TCGA-BR-8081	Neutrophil	0.0378354	0.0383562	0	high
358	TCGA-BR-8081	NK cell	0.0140602	0.0383562	0	high
359	TCGA-BR-8081	T cell CD4 non regulatory	0	0.0383562	0	high
360	TCGA-BR-8081	T cell CD8	0.0290373	0.0383562	0	high
361	TCGA-BR-8081	T cell regulatory Tregs	0.0552192	0.0383562	0	high
362	TCGA-BR-8081	Myeloid dendritic cell	0	0.0383562	0	high
363	TCGA-BR-8081	uncharacterized cell	0.671558	0.0383562	0	high
364	TCGA-BR-8284	B cell	0.0266223	0.060274	0	high
365	TCGA-BR-8284	Macrophage M1	0.0495368	0.060274	0	high
366	TCGA-BR-8284	Macrophage M2	0.0668583	0.060274	0	high
367	TCGA-BR-8284	Monocyte	0	0.060274	0	high
368	TCGA-BR-8284	Neutrophil	0.0166236	0.060274	0	high
369	TCGA-BR-8284	NK cell	0.0121416	0.060274	0	high
370	TCGA-BR-8284	T cell CD4 non regulatory	0	0.060274	0	high
371	TCGA-BR-8284	T cell CD8	0.0935716	0.060274	0	high
372	TCGA-BR-8284	T cell regulatory Tregs	0.0407163	0.060274	0	high
373	TCGA-BR-8284	Myeloid dendritic cell	0	0.060274	0	high
374	TCGA-BR-8284	uncharacterized cell	0.69393	0.060274	0	high
375	TCGA-BR-8286	B cell	0.0149428	0.0356164	0	low
376	TCGA-BR-8286	Macrophage M1	0.0483734	0.0356164	0	low
377	TCGA-BR-8286	Macrophage M2	0.0488525	0.0356164	0	low
378	TCGA-BR-8286	Monocyte	0	0.0356164	0	low
379	TCGA-BR-8286	Neutrophil	0.018496	0.0356164	0	low
380	TCGA-BR-8286	NK cell	0.0168816	0.0356164	0	low
381	TCGA-BR-8286	T cell CD4 non regulatory	0	0.0356164	0	low
382	TCGA-BR-8286	T cell CD8	0.0124123	0.0356164	0	low
383	TCGA-BR-8286	T cell regulatory Tregs	0.0220915	0.0356164	0	low
384	TCGA-BR-8286	Myeloid dendritic cell	0.00575782	0.0356164	0	low
385	TCGA-BR-8286	uncharacterized cell	0.812192	0.0356164	0	low
386	TCGA-BR-8295	B cell	0.0222026	0.128767	0	low
387	TCGA-BR-8295	Macrophage M1	0	0.128767	0	low
388	TCGA-BR-8295	Macrophage M2	0.0048472	0.128767	0	low
389	TCGA-BR-8295	Monocyte	0.11327	0.128767	0	low
390	TCGA-BR-8295	Neutrophil	0	0.128767	0	low
391	TCGA-BR-8295	NK cell	0.0135848	0.128767	0	low
392	TCGA-BR-8295	T cell CD4 non regulatory	0.036247	0.128767	0	low
393	TCGA-BR-8295	T cell CD8	0.00595643	0.128767	0	low
394	TCGA-BR-8295	T cell regulatory Tregs	0.00315805	0.128767	0	low
395	TCGA-BR-8295	Myeloid dendritic cell	0	0.128767	0	low
396	TCGA-BR-8295	uncharacterized cell	0.800734	0.128767	0	low
397	TCGA-BR-8296	B cell	0.093437	0.123288	0	high
398	TCGA-BR-8296	Macrophage M1	0.0447709	0.123288	0	high
399	TCGA-BR-8296	Macrophage M2	0.0338843	0.123288	0	high
400	TCGA-BR-8296	Monocyte	0	0.123288	0	high
401	TCGA-BR-8296	Neutrophil	0.0436293	0.123288	0	high
402	TCGA-BR-8296	NK cell	0.00985386	0.123288	0	high
403	TCGA-BR-8296	T cell CD4 non regulatory	0.0696176	0.123288	0	high
404	TCGA-BR-8296	T cell CD8	0.0169123	0.123288	0	high
405	TCGA-BR-8296	T cell regulatory Tregs	0.0365494	0.123288	0	high
406	TCGA-BR-8296	Myeloid dendritic cell	0	0.123288	0	high
407	TCGA-BR-8296	uncharacterized cell	0.651345	0.123288	0	high
408	TCGA-BR-8361	B cell	0.0126305	0.0328767	0	low
409	TCGA-BR-8361	Macrophage M1	0.050473	0.0328767	0	low
410	TCGA-BR-8361	Macrophage M2	0.030926	0.0328767	0	low
411	TCGA-BR-8361	Monocyte	0	0.0328767	0	low
412	TCGA-BR-8361	Neutrophil	0.0357222	0.0328767	0	low
413	TCGA-BR-8361	NK cell	0.00934714	0.0328767	0	low
414	TCGA-BR-8361	T cell CD4 non regulatory	0	0.0328767	0	low
415	TCGA-BR-8361	T cell CD8	0.0496705	0.0328767	0	low
416	TCGA-BR-8361	T cell regulatory Tregs	0.0213683	0.0328767	0	low
417	TCGA-BR-8361	Myeloid dendritic cell	0.00540476	0.0328767	0	low
418	TCGA-BR-8361	uncharacterized cell	0.784458	0.0328767	0	low
419	TCGA-BR-8364	B cell	0.0397374	0.183562	0	high
420	TCGA-BR-8364	Macrophage M1	0.0378703	0.183562	0	high
421	TCGA-BR-8364	Macrophage M2	0.107222	0.183562	0	high
422	TCGA-BR-8364	Monocyte	0	0.183562	0	high
423	TCGA-BR-8364	Neutrophil	0.0267601	0.183562	0	high
424	TCGA-BR-8364	NK cell	0.0148208	0.183562	0	high
425	TCGA-BR-8364	T cell CD4 non regulatory	0.0507007	0.183562	0	high
426	TCGA-BR-8364	T cell CD8	0.0246185	0.183562	0	high
427	TCGA-BR-8364	T cell regulatory Tregs	0.022282	0.183562	0	high
428	TCGA-BR-8364	Myeloid dendritic cell	0.00205675	0.183562	0	high
429	TCGA-BR-8364	uncharacterized cell	0.673931	0.183562	0	high
430	TCGA-BR-8365	B cell	0.0299947	0.246575	0	low
431	TCGA-BR-8365	Macrophage M1	0.0299588	0.246575	0	low
432	TCGA-BR-8365	Macrophage M2	0.0734739	0.246575	0	low
433	TCGA-BR-8365	Monocyte	0	0.246575	0	low
434	TCGA-BR-8365	Neutrophil	0.0306796	0.246575	0	low
435	TCGA-BR-8365	NK cell	0.0148556	0.246575	0	low
436	TCGA-BR-8365	T cell CD4 non regulatory	0.0413606	0.246575	0	low
437	TCGA-BR-8365	T cell CD8	0.0217095	0.246575	0	low
438	TCGA-BR-8365	T cell regulatory Tregs	0.0296649	0.246575	0	low
439	TCGA-BR-8365	Myeloid dendritic cell	0.00471056	0.246575	0	low
440	TCGA-BR-8365	uncharacterized cell	0.723592	0.246575	0	low
441	TCGA-BR-8366	B cell	0.0435953	0.0465753	0	high
442	TCGA-BR-8366	Macrophage M1	0.118984	0.0465753	0	high
443	TCGA-BR-8366	Macrophage M2	0.0672875	0.0465753	0	high
444	TCGA-BR-8366	Monocyte	0	0.0465753	0	high
445	TCGA-BR-8366	Neutrophil	0.0524636	0.0465753	0	high
446	TCGA-BR-8366	NK cell	0.00432606	0.0465753	0	high
447	TCGA-BR-8366	T cell CD4 non regulatory	0	0.0465753	0	high
448	TCGA-BR-8366	T cell CD8	0.0718385	0.0465753	0	high
449	TCGA-BR-8366	T cell regulatory Tregs	0.0468788	0.0465753	0	high
450	TCGA-BR-8366	Myeloid dendritic cell	0	0.0465753	0	high
451	TCGA-BR-8366	uncharacterized cell	0.594627	0.0465753	0	high
452	TCGA-BR-8367	B cell	0.0169568	0.090411	0	high
453	TCGA-BR-8367	Macrophage M1	0.0246657	0.090411	0	high
454	TCGA-BR-8367	Macrophage M2	0.0782961	0.090411	0	high
455	TCGA-BR-8367	Monocyte	0	0.090411	0	high
456	TCGA-BR-8367	Neutrophil	0.0583449	0.090411	0	high
457	TCGA-BR-8367	NK cell	0.0215054	0.090411	0	high
458	TCGA-BR-8367	T cell CD4 non regulatory	0	0.090411	0	high
459	TCGA-BR-8367	T cell CD8	0.00726573	0.090411	0	high
460	TCGA-BR-8367	T cell regulatory Tregs	0.0302152	0.090411	0	high
461	TCGA-BR-8367	Myeloid dendritic cell	0	0.090411	0	high
462	TCGA-BR-8367	uncharacterized cell	0.76275	0.090411	0	high
463	TCGA-BR-8368	B cell	0.0119119	0.115068	0	low
464	TCGA-BR-8368	Macrophage M1	0.0773355	0.115068	0	low
465	TCGA-BR-8368	Macrophage M2	0.016405	0.115068	0	low
466	TCGA-BR-8368	Monocyte	0	0.115068	0	low
467	TCGA-BR-8368	Neutrophil	0.0469804	0.115068	0	low
468	TCGA-BR-8368	NK cell	0.0291442	0.115068	0	low
469	TCGA-BR-8368	T cell CD4 non regulatory	0	0.115068	0	low
470	TCGA-BR-8368	T cell CD8	0.00687421	0.115068	0	low
471	TCGA-BR-8368	T cell regulatory Tregs	0.0139285	0.115068	0	low
472	TCGA-BR-8368	Myeloid dendritic cell	0	0.115068	0	low
473	TCGA-BR-8368	uncharacterized cell	0.79742	0.115068	0	low
474	TCGA-BR-8369	B cell	0.0251624	0.0684932	0	low
475	TCGA-BR-8369	Macrophage M1	0.0153283	0.0684932	0	low
476	TCGA-BR-8369	Macrophage M2	0.0449508	0.0684932	0	low
477	TCGA-BR-8369	Monocyte	0	0.0684932	0	low
478	TCGA-BR-8369	Neutrophil	0.0366573	0.0684932	0	low
479	TCGA-BR-8369	NK cell	0.0103932	0.0684932	0	low
480	TCGA-BR-8369	T cell CD4 non regulatory	0.0204757	0.0684932	0	low
481	TCGA-BR-8369	T cell CD8	0.00132628	0.0684932	0	low
482	TCGA-BR-8369	T cell regulatory Tregs	0.0117189	0.0684932	0	low
483	TCGA-BR-8369	Myeloid dendritic cell	0	0.0684932	0	low
484	TCGA-BR-8369	uncharacterized cell	0.833987	0.0684932	0	low
485	TCGA-BR-8371	B cell	0.091562	0.030137	0	low
486	TCGA-BR-8371	Macrophage M1	0.00413696	0.030137	0	low
487	TCGA-BR-8371	Macrophage M2	0.046754	0.030137	0	low
488	TCGA-BR-8371	Monocyte	0.0271836	0.030137	0	low
489	TCGA-BR-8371	Neutrophil	0.0155589	0.030137	0	low
490	TCGA-BR-8371	NK cell	0.00900728	0.030137	0	low
491	TCGA-BR-8371	T cell CD4 non regulatory	0.0656009	0.030137	0	low
492	TCGA-BR-8371	T cell CD8	0.00334171	0.030137	0	low
493	TCGA-BR-8371	T cell regulatory Tregs	0.00754643	0.030137	0	low
494	TCGA-BR-8371	Myeloid dendritic cell	0	0.030137	0	low
495	TCGA-BR-8371	uncharacterized cell	0.729308	0.030137	0	low
496	TCGA-BR-8372	B cell	0.0102841	0.0493151	0	low
497	TCGA-BR-8372	Macrophage M1	0.0654357	0.0493151	0	low
498	TCGA-BR-8372	Macrophage M2	0.0523694	0.0493151	0	low
499	TCGA-BR-8372	Monocyte	0	0.0493151	0	low
500	TCGA-BR-8372	Neutrophil	0.0407155	0.0493151	0	low
501	TCGA-BR-8372	NK cell	0.00827251	0.0493151	0	low
502	TCGA-BR-8372	T cell CD4 non regulatory	0.0198788	0.0493151	0	low
503	TCGA-BR-8372	T cell CD8	0.0288726	0.0493151	0	low
504	TCGA-BR-8372	T cell regulatory Tregs	0.0182353	0.0493151	0	low
505	TCGA-BR-8372	Myeloid dendritic cell	0	0.0493151	0	low
506	TCGA-BR-8372	uncharacterized cell	0.755936	0.0493151	0	low
507	TCGA-BR-8373	B cell	0.0095734	0.0712329	0	high
508	TCGA-BR-8373	Macrophage M1	0.0282915	0.0712329	0	high
509	TCGA-BR-8373	Macrophage M2	0.064787	0.0712329	0	high
510	TCGA-BR-8373	Monocyte	0	0.0712329	0	high
511	TCGA-BR-8373	Neutrophil	0.0819996	0.0712329	0	high
512	TCGA-BR-8373	NK cell	0.00901488	0.0712329	0	high
513	TCGA-BR-8373	T cell CD4 non regulatory	0.0444794	0.0712329	0	high
514	TCGA-BR-8373	T cell CD8	0.00324765	0.0712329	0	high
515	TCGA-BR-8373	T cell regulatory Tregs	0.0236697	0.0712329	0	high
516	TCGA-BR-8373	Myeloid dendritic cell	0	0.0712329	0	high
517	TCGA-BR-8373	uncharacterized cell	0.734937	0.0712329	0	high
518	TCGA-BR-8380	B cell	0.0161736	0.0575342	0	low
519	TCGA-BR-8380	Macrophage M1	0.0280917	0.0575342	0	low
520	TCGA-BR-8380	Macrophage M2	0.0606325	0.0575342	0	low
521	TCGA-BR-8380	Monocyte	0	0.0575342	0	low
522	TCGA-BR-8380	Neutrophil	0.0463946	0.0575342	0	low
523	TCGA-BR-8380	NK cell	0.0168902	0.0575342	0	low
524	TCGA-BR-8380	T cell CD4 non regulatory	0.0544761	0.0575342	0	low
525	TCGA-BR-8380	T cell CD8	0.00319001	0.0575342	0	low
526	TCGA-BR-8380	T cell regulatory Tregs	0.0119698	0.0575342	0	low
527	TCGA-BR-8380	Myeloid dendritic cell	0	0.0575342	0	low
528	TCGA-BR-8380	uncharacterized cell	0.762181	0.0575342	0	low
529	TCGA-BR-8381	B cell	0.0760074	0.0219178	0	high
530	TCGA-BR-8381	Macrophage M1	0.0697518	0.0219178	0	high
531	TCGA-BR-8381	Macrophage M2	0.0510053	0.0219178	0	high
532	TCGA-BR-8381	Monocyte	0	0.0219178	0	high
533	TCGA-BR-8381	Neutrophil	0.0266129	0.0219178	0	high
534	TCGA-BR-8381	NK cell	0.00328529	0.0219178	0	high
535	TCGA-BR-8381	T cell CD4 non regulatory	0	0.0219178	0	high
536	TCGA-BR-8381	T cell CD8	0.0650444	0.0219178	0	high
537	TCGA-BR-8381	T cell regulatory Tregs	0.0552148	0.0219178	0	high
538	TCGA-BR-8381	Myeloid dendritic cell	0	0.0219178	0	high
539	TCGA-BR-8381	uncharacterized cell	0.653078	0.0219178	0	high
540	TCGA-BR-8382	B cell	0.012623	0.0356164	0	low
541	TCGA-BR-8382	Macrophage M1	0.0926899	0.0356164	0	low
542	TCGA-BR-8382	Macrophage M2	0.0142328	0.0356164	0	low
543	TCGA-BR-8382	Monocyte	0	0.0356164	0	low
544	TCGA-BR-8382	Neutrophil	0.0582057	0.0356164	0	low
545	TCGA-BR-8382	NK cell	0.0164803	0.0356164	0	low
546	TCGA-BR-8382	T cell CD4 non regulatory	0.00829901	0.0356164	0	low
547	TCGA-BR-8382	T cell CD8	0.00118755	0.0356164	0	low
548	TCGA-BR-8382	T cell regulatory Tregs	0.016936	0.0356164	0	low
549	TCGA-BR-8382	Myeloid dendritic cell	0	0.0356164	0	low
550	TCGA-BR-8382	uncharacterized cell	0.779346	0.0356164	0	low
551	TCGA-BR-8384	B cell	0.0160036	0.0575342	0	high
552	TCGA-BR-8384	Macrophage M1	0.0259041	0.0575342	0	high
553	TCGA-BR-8384	Macrophage M2	0.0782674	0.0575342	0	high
554	TCGA-BR-8384	Monocyte	0.0126297	0.0575342	0	high
555	TCGA-BR-8384	Neutrophil	0.0291068	0.0575342	0	high
556	TCGA-BR-8384	NK cell	0.0134943	0.0575342	0	high
557	TCGA-BR-8384	T cell CD4 non regulatory	0.0550278	0.0575342	0	high
558	TCGA-BR-8384	T cell CD8	0.0382304	0.0575342	0	high
559	TCGA-BR-8384	T cell regulatory Tregs	0.0372596	0.0575342	0	high
560	TCGA-BR-8384	Myeloid dendritic cell	0.0106966	0.0575342	0	high
561	TCGA-BR-8384	uncharacterized cell	0.68338	0.0575342	0	high
562	TCGA-BR-8483	B cell	0.00962355	0.0684932	0	low
563	TCGA-BR-8483	Macrophage M1	0.0306453	0.0684932	0	low
564	TCGA-BR-8483	Macrophage M2	0.0133506	0.0684932	0	low
565	TCGA-BR-8483	Monocyte	0	0.0684932	0	low
566	TCGA-BR-8483	Neutrophil	0.0240919	0.0684932	0	low
567	TCGA-BR-8483	NK cell	0.0140162	0.0684932	0	low
568	TCGA-BR-8483	T cell CD4 non regulatory	0	0.0684932	0	low
569	TCGA-BR-8483	T cell CD8	0.00185275	0.0684932	0	low
570	TCGA-BR-8483	T cell regulatory Tregs	0.00903	0.0684932	0	low
571	TCGA-BR-8483	Myeloid dendritic cell	4.93931e-05	0.0684932	0	low
572	TCGA-BR-8483	uncharacterized cell	0.89734	0.0684932	0	low
573	TCGA-BR-8484	B cell	0.0445537	0.060274	0	high
574	TCGA-BR-8484	Macrophage M1	0.0675094	0.060274	0	high
575	TCGA-BR-8484	Macrophage M2	0.0569447	0.060274	0	high
576	TCGA-BR-8484	Monocyte	0	0.060274	0	high
577	TCGA-BR-8484	Neutrophil	0.0369535	0.060274	0	high
578	TCGA-BR-8484	NK cell	0.0170243	0.060274	0	high
579	TCGA-BR-8484	T cell CD4 non regulatory	0	0.060274	0	high
580	TCGA-BR-8484	T cell CD8	0.0301277	0.060274	0	high
581	TCGA-BR-8484	T cell regulatory Tregs	0.0700759	0.060274	0	high
582	TCGA-BR-8484	Myeloid dendritic cell	0	0.060274	0	high
583	TCGA-BR-8484	uncharacterized cell	0.676811	0.060274	0	high
584	TCGA-BR-8485	B cell	0.0134846	0.0246575	0	high
585	TCGA-BR-8485	Macrophage M1	0.0415468	0.0246575	0	high
586	TCGA-BR-8485	Macrophage M2	0.0272249	0.0246575	0	high
587	TCGA-BR-8485	Monocyte	0	0.0246575	0	high
588	TCGA-BR-8485	Neutrophil	0.0742114	0.0246575	0	high
589	TCGA-BR-8485	NK cell	0.00815972	0.0246575	0	high
590	TCGA-BR-8485	T cell CD4 non regulatory	0.0505746	0.0246575	0	high
591	TCGA-BR-8485	T cell CD8	0.0349535	0.0246575	0	high
592	TCGA-BR-8485	T cell regulatory Tregs	0.0324375	0.0246575	0	high
593	TCGA-BR-8485	Myeloid dendritic cell	0.00421725	0.0246575	0	high
594	TCGA-BR-8485	uncharacterized cell	0.71319	0.0246575	0	high
595	TCGA-BR-8487	B cell	0.0170793	0.0575342	0	high
596	TCGA-BR-8487	Macrophage M1	0.0829798	0.0575342	0	high
597	TCGA-BR-8487	Macrophage M2	0.0110675	0.0575342	0	high
598	TCGA-BR-8487	Monocyte	0	0.0575342	0	high
599	TCGA-BR-8487	Neutrophil	0.0177203	0.0575342	0	high
600	TCGA-BR-8487	NK cell	0.0166932	0.0575342	0	high
601	TCGA-BR-8487	T cell CD4 non regulatory	0	0.0575342	0	high
602	TCGA-BR-8487	T cell CD8	0.00182702	0.0575342	0	high
603	TCGA-BR-8487	T cell regulatory Tregs	0.0147585	0.0575342	0	high
604	TCGA-BR-8487	Myeloid dendritic cell	0	0.0575342	0	high
605	TCGA-BR-8487	uncharacterized cell	0.837874	0.0575342	0	high
606	TCGA-BR-8588	B cell	0.02448	0.0630137	0	high
607	TCGA-BR-8588	Macrophage M1	0.0393758	0.0630137	0	high
608	TCGA-BR-8588	Macrophage M2	0.0415796	0.0630137	0	high
609	TCGA-BR-8588	Monocyte	0	0.0630137	0	high
610	TCGA-BR-8588	Neutrophil	0.0369988	0.0630137	0	high
611	TCGA-BR-8588	NK cell	0.008289	0.0630137	0	high
612	TCGA-BR-8588	T cell CD4 non regulatory	0.0147914	0.0630137	0	high
613	TCGA-BR-8588	T cell CD8	0.0264534	0.0630137	0	high
614	TCGA-BR-8588	T cell regulatory Tregs	0.0212292	0.0630137	0	high
615	TCGA-BR-8588	Myeloid dendritic cell	0	0.0630137	0	high
616	TCGA-BR-8588	uncharacterized cell	0.786803	0.0630137	0	high
617	TCGA-BR-8589	B cell	0.00571389	0.158904	0	high
618	TCGA-BR-8589	Macrophage M1	0.0768095	0.158904	0	high
619	TCGA-BR-8589	Macrophage M2	0.0546553	0.158904	0	high
620	TCGA-BR-8589	Monocyte	0	0.158904	0	high
621	TCGA-BR-8589	Neutrophil	0.0383231	0.158904	0	high
622	TCGA-BR-8589	NK cell	0.00215764	0.158904	0	high
623	TCGA-BR-8589	T cell CD4 non regulatory	0	0.158904	0	high
624	TCGA-BR-8589	T cell CD8	0.123687	0.158904	0	high
625	TCGA-BR-8589	T cell regulatory Tregs	0.0144059	0.158904	0	high
626	TCGA-BR-8589	Myeloid dendritic cell	0	0.158904	0	high
627	TCGA-BR-8589	uncharacterized cell	0.684248	0.158904	0	high
628	TCGA-BR-8590	B cell	0.0308785	0.178082	0	high
629	TCGA-BR-8590	Macrophage M1	0.0412186	0.178082	0	high
630	TCGA-BR-8590	Macrophage M2	0.0871079	0.178082	0	high
631	TCGA-BR-8590	Monocyte	0	0.178082	0	high
632	TCGA-BR-8590	Neutrophil	0.0332688	0.178082	0	high
633	TCGA-BR-8590	NK cell	0.0148379	0.178082	0	high
634	TCGA-BR-8590	T cell CD4 non regulatory	0.0116372	0.178082	0	high
635	TCGA-BR-8590	T cell CD8	0.0239671	0.178082	0	high
636	TCGA-BR-8590	T cell regulatory Tregs	0.0503682	0.178082	0	high
637	TCGA-BR-8590	Myeloid dendritic cell	0.0109781	0.178082	0	high
638	TCGA-BR-8590	uncharacterized cell	0.695738	0.178082	0	high
639	TCGA-BR-8591	B cell	0.0232147	0.0164384	0	low
640	TCGA-BR-8591	Macrophage M1	0.14533	0.0164384	0	low
641	TCGA-BR-8591	Macrophage M2	0.0226672	0.0164384	0	low
642	TCGA-BR-8591	Monocyte	0	0.0164384	0	low
643	TCGA-BR-8591	Neutrophil	0.031125	0.0164384	0	low
644	TCGA-BR-8591	NK cell	0.014932	0.0164384	0	low
645	TCGA-BR-8591	T cell CD4 non regulatory	0	0.0164384	0	low
646	TCGA-BR-8591	T cell CD8	0.0018789	0.0164384	0	low
647	TCGA-BR-8591	T cell regulatory Tregs	0.0466793	0.0164384	0	low
648	TCGA-BR-8591	Myeloid dendritic cell	0	0.0164384	0	low
649	TCGA-BR-8591	uncharacterized cell	0.714173	0.0164384	0	low
650	TCGA-BR-8592	B cell	0.0438011	0.0164384	0	low
651	TCGA-BR-8592	Macrophage M1	0.0197604	0.0164384	0	low
652	TCGA-BR-8592	Macrophage M2	0.0697271	0.0164384	0	low
653	TCGA-BR-8592	Monocyte	0	0.0164384	0	low
654	TCGA-BR-8592	Neutrophil	0.0465653	0.0164384	0	low
655	TCGA-BR-8592	NK cell	0.015685	0.0164384	0	low
656	TCGA-BR-8592	T cell CD4 non regulatory	0.0380987	0.0164384	0	low
657	TCGA-BR-8592	T cell CD8	0.00880686	0.0164384	0	low
658	TCGA-BR-8592	T cell regulatory Tregs	0.0218346	0.0164384	0	low
659	TCGA-BR-8592	Myeloid dendritic cell	0.00548776	0.0164384	0	low
660	TCGA-BR-8592	uncharacterized cell	0.730233	0.0164384	0	low
661	TCGA-BR-8676	B cell	0.0108707	0.0739726	0	low
662	TCGA-BR-8676	Macrophage M1	0.0146479	0.0739726	0	low
663	TCGA-BR-8676	Macrophage M2	0.0263074	0.0739726	0	low
664	TCGA-BR-8676	Monocyte	0	0.0739726	0	low
665	TCGA-BR-8676	Neutrophil	0.0142879	0.0739726	0	low
666	TCGA-BR-8676	NK cell	0.00438558	0.0739726	0	low
667	TCGA-BR-8676	T cell CD4 non regulatory	0	0.0739726	0	low
668	TCGA-BR-8676	T cell CD8	0.0278102	0.0739726	0	low
669	TCGA-BR-8676	T cell regulatory Tregs	0.00239325	0.0739726	0	low
670	TCGA-BR-8676	Myeloid dendritic cell	0.00424612	0.0739726	0	low
671	TCGA-BR-8676	uncharacterized cell	0.895051	0.0739726	0	low
672	TCGA-BR-8677	B cell	0.0108651	0.0410959	0	high
673	TCGA-BR-8677	Macrophage M1	0.0830531	0.0410959	0	high
674	TCGA-BR-8677	Macrophage M2	0.0347836	0.0410959	0	high
675	TCGA-BR-8677	Monocyte	0	0.0410959	0	high
676	TCGA-BR-8677	Neutrophil	0.059648	0.0410959	0	high
677	TCGA-BR-8677	NK cell	0.00754916	0.0410959	0	high
678	TCGA-BR-8677	T cell CD4 non regulatory	0.00592371	0.0410959	0	high
679	TCGA-BR-8677	T cell CD8	0.0721683	0.0410959	0	high
680	TCGA-BR-8677	T cell regulatory Tregs	0.0281872	0.0410959	0	high
681	TCGA-BR-8677	Myeloid dendritic cell	0	0.0410959	0	high
682	TCGA-BR-8677	uncharacterized cell	0.697822	0.0410959	0	high
683	TCGA-BR-8678	B cell	0.00440924	0.0136986	0	high
684	TCGA-BR-8678	Macrophage M1	0.0216412	0.0136986	0	high
685	TCGA-BR-8678	Macrophage M2	0.00332655	0.0136986	0	high
686	TCGA-BR-8678	Monocyte	0	0.0136986	0	high
687	TCGA-BR-8678	Neutrophil	0.107498	0.0136986	0	high
688	TCGA-BR-8678	NK cell	0.00959959	0.0136986	0	high
689	TCGA-BR-8678	T cell CD4 non regulatory	0	0.0136986	0	high
690	TCGA-BR-8678	T cell CD8	0.0270949	0.0136986	0	high
691	TCGA-BR-8678	T cell regulatory Tregs	0.021599	0.0136986	0	high
692	TCGA-BR-8678	Myeloid dendritic cell	0.0040271	0.0136986	0	high
693	TCGA-BR-8678	uncharacterized cell	0.800805	0.0136986	0	high
694	TCGA-BR-8682	B cell	0.0206782	0.139726	0	high
695	TCGA-BR-8682	Macrophage M1	0.0182389	0.139726	0	high
696	TCGA-BR-8682	Macrophage M2	0.10054	0.139726	0	high
697	TCGA-BR-8682	Monocyte	0	0.139726	0	high
698	TCGA-BR-8682	Neutrophil	0.130906	0.139726	0	high
699	TCGA-BR-8682	NK cell	0.0187181	0.139726	0	high
700	TCGA-BR-8682	T cell CD4 non regulatory	0.0166039	0.139726	0	high
701	TCGA-BR-8682	T cell CD8	0.00710293	0.139726	0	high
702	TCGA-BR-8682	T cell regulatory Tregs	0.0167163	0.139726	0	high
703	TCGA-BR-8682	Myeloid dendritic cell	0	0.139726	0	high
704	TCGA-BR-8682	uncharacterized cell	0.670496	0.139726	0	high
705	TCGA-BR-8683	B cell	0.0212692	0.0493151	0	low
706	TCGA-BR-8683	Macrophage M1	0.0528887	0.0493151	0	low
707	TCGA-BR-8683	Macrophage M2	0.0494755	0.0493151	0	low
708	TCGA-BR-8683	Monocyte	0	0.0493151	0	low
709	TCGA-BR-8683	Neutrophil	0.0779161	0.0493151	0	low
710	TCGA-BR-8683	NK cell	0.0105805	0.0493151	0	low
711	TCGA-BR-8683	T cell CD4 non regulatory	0.00807379	0.0493151	0	low
712	TCGA-BR-8683	T cell CD8	0.0244454	0.0493151	0	low
713	TCGA-BR-8683	T cell regulatory Tregs	0.0379447	0.0493151	0	low
714	TCGA-BR-8683	Myeloid dendritic cell	0	0.0493151	0	low
715	TCGA-BR-8683	uncharacterized cell	0.717406	0.0493151	0	low
716	TCGA-BR-8686	B cell	0.050336	0.0465753	0	high
717	TCGA-BR-8686	Macrophage M1	0.0387757	0.0465753	0	high
718	TCGA-BR-8686	Macrophage M2	0.084993	0.0465753	0	high
719	TCGA-BR-8686	Monocyte	0	0.0465753	0	high
720	TCGA-BR-8686	Neutrophil	0.0507169	0.0465753	0	high
721	TCGA-BR-8686	NK cell	0.0128823	0.0465753	0	high
722	TCGA-BR-8686	T cell CD4 non regulatory	0	0.0465753	0	high
723	TCGA-BR-8686	T cell CD8	0.0633893	0.0465753	0	high
724	TCGA-BR-8686	T cell regulatory Tregs	0.0537354	0.0465753	0	high
725	TCGA-BR-8686	Myeloid dendritic cell	0	0.0465753	0	high
726	TCGA-BR-8686	uncharacterized cell	0.645171	0.0465753	0	high
727	TCGA-BR-8687	B cell	0.00462952	0.0520548	0	low
728	TCGA-BR-8687	Macrophage M1	0.0129899	0.0520548	0	low
729	TCGA-BR-8687	Macrophage M2	0.0294323	0.0520548	0	low
730	TCGA-BR-8687	Monocyte	0	0.0520548	0	low
731	TCGA-BR-8687	Neutrophil	0.0273473	0.0520548	0	low
732	TCGA-BR-8687	NK cell	0.00665436	0.0520548	0	low
733	TCGA-BR-8687	T cell CD4 non regulatory	0.0156564	0.0520548	0	low
734	TCGA-BR-8687	T cell CD8	0.000228664	0.0520548	0	low
735	TCGA-BR-8687	T cell regulatory Tregs	0.0138129	0.0520548	0	low
736	TCGA-BR-8687	Myeloid dendritic cell	0.00521275	0.0520548	0	low
737	TCGA-BR-8687	uncharacterized cell	0.884036	0.0520548	0	low
738	TCGA-BR-8690	B cell	0.0154156	0.0493151	0	low
739	TCGA-BR-8690	Macrophage M1	0.0649431	0.0493151	0	low
740	TCGA-BR-8690	Macrophage M2	0.0240757	0.0493151	0	low
741	TCGA-BR-8690	Monocyte	0	0.0493151	0	low
742	TCGA-BR-8690	Neutrophil	0.00114047	0.0493151	0	low
743	TCGA-BR-8690	NK cell	0.00925916	0.0493151	0	low
744	TCGA-BR-8690	T cell CD4 non regulatory	0	0.0493151	0	low
745	TCGA-BR-8690	T cell CD8	0.0389395	0.0493151	0	low
746	TCGA-BR-8690	T cell regulatory Tregs	0.0191425	0.0493151	0	low
747	TCGA-BR-8690	Myeloid dendritic cell	0	0.0493151	0	low
748	TCGA-BR-8690	uncharacterized cell	0.827084	0.0493151	0	low
749	TCGA-BR-A44T	B cell	0.405046	0.0356164	0	low
750	TCGA-BR-A44T	Macrophage M1	0.00680269	0.0356164	0	low
751	TCGA-BR-A44T	Macrophage M2	0.0827834	0.0356164	0	low
752	TCGA-BR-A44T	Monocyte	0.0215899	0.0356164	0	low
753	TCGA-BR-A44T	Neutrophil	0	0.0356164	0	low
754	TCGA-BR-A44T	NK cell	0.00743985	0.0356164	0	low
755	TCGA-BR-A44T	T cell CD4 non regulatory	0.0299306	0.0356164	0	low
756	TCGA-BR-A44T	T cell CD8	0.0269909	0.0356164	0	low
757	TCGA-BR-A44T	T cell regulatory Tregs	0.00581202	0.0356164	0	low
758	TCGA-BR-A44T	Myeloid dendritic cell	0	0.0356164	0	low
759	TCGA-BR-A44T	uncharacterized cell	0.413605	0.0356164	0	low
760	TCGA-BR-A44U	B cell	0.00698706	0.0958904	0	low
761	TCGA-BR-A44U	Macrophage M1	0.0349076	0.0958904	0	low
762	TCGA-BR-A44U	Macrophage M2	0.00729053	0.0958904	0	low
763	TCGA-BR-A44U	Monocyte	0	0.0958904	0	low
764	TCGA-BR-A44U	Neutrophil	0.0335349	0.0958904	0	low
765	TCGA-BR-A44U	NK cell	0.00513107	0.0958904	0	low
766	TCGA-BR-A44U	T cell CD4 non regulatory	0.0141383	0.0958904	0	low
767	TCGA-BR-A44U	T cell CD8	0	0.0958904	0	low
768	TCGA-BR-A44U	T cell regulatory Tregs	0.00362093	0.0958904	0	low
769	TCGA-BR-A44U	Myeloid dendritic cell	0	0.0958904	0	low
770	TCGA-BR-A44U	uncharacterized cell	0.89439	0.0958904	0	low
771	TCGA-BR-A4CS	B cell	0.00805308	0.0767123	0	high
772	TCGA-BR-A4CS	Macrophage M1	0.0607791	0.0767123	0	high
773	TCGA-BR-A4CS	Macrophage M2	0.00935705	0.0767123	0	high
774	TCGA-BR-A4CS	Monocyte	0	0.0767123	0	high
775	TCGA-BR-A4CS	Neutrophil	0.033281	0.0767123	0	high
776	TCGA-BR-A4CS	NK cell	0.0107631	0.0767123	0	high
777	TCGA-BR-A4CS	T cell CD4 non regulatory	0.00203998	0.0767123	0	high
778	TCGA-BR-A4CS	T cell CD8	0	0.0767123	0	high
779	TCGA-BR-A4CS	T cell regulatory Tregs	0.00938069	0.0767123	0	high
780	TCGA-BR-A4CS	Myeloid dendritic cell	0	0.0767123	0	high
781	TCGA-BR-A4CS	uncharacterized cell	0.866346	0.0767123	0	high
782	TCGA-BR-A4IV	B cell	0.0125346	0.0767123	0	low
783	TCGA-BR-A4IV	Macrophage M1	0.0340186	0.0767123	0	low
784	TCGA-BR-A4IV	Macrophage M2	0.0547322	0.0767123	0	low
785	TCGA-BR-A4IV	Monocyte	0	0.0767123	0	low
786	TCGA-BR-A4IV	Neutrophil	0.0310489	0.0767123	0	low
787	TCGA-BR-A4IV	NK cell	0.00608778	0.0767123	0	low
788	TCGA-BR-A4IV	T cell CD4 non regulatory	0.0822775	0.0767123	0	low
789	TCGA-BR-A4IV	T cell CD8	0	0.0767123	0	low
790	TCGA-BR-A4IV	T cell regulatory Tregs	0.0168526	0.0767123	0	low
791	TCGA-BR-A4IV	Myeloid dendritic cell	0.00595553	0.0767123	0	low
792	TCGA-BR-A4IV	uncharacterized cell	0.756492	0.0767123	0	low
793	TCGA-BR-A4J4	B cell	0.014436	0.0438356	0	high
794	TCGA-BR-A4J4	Macrophage M1	0.0484884	0.0438356	0	high
795	TCGA-BR-A4J4	Macrophage M2	0.0233665	0.0438356	0	high
796	TCGA-BR-A4J4	Monocyte	0	0.0438356	0	high
797	TCGA-BR-A4J4	Neutrophil	0.107587	0.0438356	0	high
798	TCGA-BR-A4J4	NK cell	0.00825721	0.0438356	0	high
799	TCGA-BR-A4J4	T cell CD4 non regulatory	0	0.0438356	0	high
800	TCGA-BR-A4J4	T cell CD8	0.00954115	0.0438356	0	high
801	TCGA-BR-A4J4	T cell regulatory Tregs	0.0144662	0.0438356	0	high
802	TCGA-BR-A4J4	Myeloid dendritic cell	0	0.0438356	0	high
803	TCGA-BR-A4J4	uncharacterized cell	0.773857	0.0438356	0	high
804	TCGA-BR-A4J5	B cell	0.017488	0.0356164	0	high
805	TCGA-BR-A4J5	Macrophage M1	0.0418732	0.0356164	0	high
806	TCGA-BR-A4J5	Macrophage M2	0.055148	0.0356164	0	high
807	TCGA-BR-A4J5	Monocyte	0	0.0356164	0	high
808	TCGA-BR-A4J5	Neutrophil	0.0309733	0.0356164	0	high
809	TCGA-BR-A4J5	NK cell	0.0107854	0.0356164	0	high
810	TCGA-BR-A4J5	T cell CD4 non regulatory	0.0473737	0.0356164	0	high
811	TCGA-BR-A4J5	T cell CD8	0.00526429	0.0356164	0	high
812	TCGA-BR-A4J5	T cell regulatory Tregs	0.0177431	0.0356164	0	high
813	TCGA-BR-A4J5	Myeloid dendritic cell	0.00118106	0.0356164	0	high
814	TCGA-BR-A4J5	uncharacterized cell	0.77217	0.0356164	0	high
815	TCGA-BR-A4J6	B cell	0.0145989	0.0109589	0	high
816	TCGA-BR-A4J6	Macrophage M1	0.0389272	0.0109589	0	high
817	TCGA-BR-A4J6	Macrophage M2	0.0138597	0.0109589	0	high
818	TCGA-BR-A4J6	Monocyte	0	0.0109589	0	high
819	TCGA-BR-A4J6	Neutrophil	0.02138	0.0109589	0	high
820	TCGA-BR-A4J6	NK cell	0.00321604	0.0109589	0	high
821	TCGA-BR-A4J6	T cell CD4 non regulatory	0.0662225	0.0109589	0	high
822	TCGA-BR-A4J6	T cell CD8	0.00257352	0.0109589	0	high
823	TCGA-BR-A4J6	T cell regulatory Tregs	0.0147038	0.0109589	0	high
824	TCGA-BR-A4J6	Myeloid dendritic cell	0	0.0109589	0	high
825	TCGA-BR-A4J6	uncharacterized cell	0.824518	0.0109589	0	high
826	TCGA-BR-A4J8	B cell	0.0158121	0.0191781	0	high
827	TCGA-BR-A4J8	Macrophage M1	0.0347857	0.0191781	0	high
828	TCGA-BR-A4J8	Macrophage M2	0.0267161	0.0191781	0	high
829	TCGA-BR-A4J8	Monocyte	0	0.0191781	0	high
830	TCGA-BR-A4J8	Neutrophil	0.0371566	0.0191781	0	high
831	TCGA-BR-A4J8	NK cell	0.014344	0.0191781	0	high
832	TCGA-BR-A4J8	T cell CD4 non regulatory	0.0105967	0.0191781	0	high
833	TCGA-BR-A4J8	T cell CD8	0.00240557	0.0191781	0	high
834	TCGA-BR-A4J8	T cell regulatory Tregs	0.00831615	0.0191781	0	high
835	TCGA-BR-A4J8	Myeloid dendritic cell	0	0.0191781	0	high
836	TCGA-BR-A4J8	uncharacterized cell	0.849867	0.0191781	0	high
837	TCGA-BR-A4J9	B cell	0.0292988	0.00821918	0	low
838	TCGA-BR-A4J9	Macrophage M1	0.00897744	0.00821918	0	low
839	TCGA-BR-A4J9	Macrophage M2	0.0418672	0.00821918	0	low
840	TCGA-BR-A4J9	Monocyte	0.0115091	0.00821918	0	low
841	TCGA-BR-A4J9	Neutrophil	0.0198707	0.00821918	0	low
842	TCGA-BR-A4J9	NK cell	0.0071004	0.00821918	0	low
843	TCGA-BR-A4J9	T cell CD4 non regulatory	0.0899261	0.00821918	0	low
844	TCGA-BR-A4J9	T cell CD8	0.000707007	0.00821918	0	low
845	TCGA-BR-A4J9	T cell regulatory Tregs	0.0157714	0.00821918	0	low
846	TCGA-BR-A4J9	Myeloid dendritic cell	0.00129498	0.00821918	0	low
847	TCGA-BR-A4J9	uncharacterized cell	0.773677	0.00821918	0	low
848	TCGA-BR-A4PF	B cell	0.0124547	0.060274	0	high
849	TCGA-BR-A4PF	Macrophage M1	0.0622036	0.060274	0	high
850	TCGA-BR-A4PF	Macrophage M2	0.0434267	0.060274	0	high
851	TCGA-BR-A4PF	Monocyte	0	0.060274	0	high
852	TCGA-BR-A4PF	Neutrophil	0.0863991	0.060274	0	high
853	TCGA-BR-A4PF	NK cell	0.00980779	0.060274	0	high
854	TCGA-BR-A4PF	T cell CD4 non regulatory	0	0.060274	0	high
855	TCGA-BR-A4PF	T cell CD8	0.0255715	0.060274	0	high
856	TCGA-BR-A4PF	T cell regulatory Tregs	0.0215572	0.060274	0	high
857	TCGA-BR-A4PF	Myeloid dendritic cell	0	0.060274	0	high
858	TCGA-BR-A4PF	uncharacterized cell	0.738579	0.060274	0	high
859	TCGA-CD-8525	B cell	0.026503	0.00547945	0	low
860	TCGA-CD-8525	Macrophage M1	0.057571	0.00547945	0	low
861	TCGA-CD-8525	Macrophage M2	0.0225088	0.00547945	0	low
862	TCGA-CD-8525	Monocyte	0	0.00547945	0	low
863	TCGA-CD-8525	Neutrophil	0.0201506	0.00547945	0	low
864	TCGA-CD-8525	NK cell	0.00782209	0.00547945	0	low
865	TCGA-CD-8525	T cell CD4 non regulatory	0	0.00547945	0	low
866	TCGA-CD-8525	T cell CD8	0.0302592	0.00547945	0	low
867	TCGA-CD-8525	T cell regulatory Tregs	0.0233963	0.00547945	0	low
868	TCGA-CD-8525	Myeloid dendritic cell	0.0011407	0.00547945	0	low
869	TCGA-CD-8525	uncharacterized cell	0.810648	0.00547945	0	low
870	TCGA-CD-8526	B cell	0.0259345	0.00547945	0	low
871	TCGA-CD-8526	Macrophage M1	0.0527241	0.00547945	0	low
872	TCGA-CD-8526	Macrophage M2	0.020133	0.00547945	0	low
873	TCGA-CD-8526	Monocyte	0	0.00547945	0	low
874	TCGA-CD-8526	Neutrophil	0.0764152	0.00547945	0	low
875	TCGA-CD-8526	NK cell	0.0124183	0.00547945	0	low
876	TCGA-CD-8526	T cell CD4 non regulatory	0	0.00547945	0	low
877	TCGA-CD-8526	T cell CD8	0.0138134	0.00547945	0	low
878	TCGA-CD-8526	T cell regulatory Tregs	0.0308715	0.00547945	0	low
879	TCGA-CD-8526	Myeloid dendritic cell	0	0.00547945	0	low
880	TCGA-CD-8526	uncharacterized cell	0.76769	0.00547945	0	low
881	TCGA-CD-8531	B cell	0.496092	0.00821918	0	high
882	TCGA-CD-8531	Macrophage M1	0.0445304	0.00821918	0	high
883	TCGA-CD-8531	Macrophage M2	0	0.00821918	0	high
884	TCGA-CD-8531	Monocyte	0	0.00821918	0	high
885	TCGA-CD-8531	Neutrophil	0.0979499	0.00821918	0	high
886	TCGA-CD-8531	NK cell	0.00318087	0.00821918	0	high
887	TCGA-CD-8531	T cell CD4 non regulatory	0	0.00821918	0	high
888	TCGA-CD-8531	T cell CD8	0	0.00821918	0	high
889	TCGA-CD-8531	T cell regulatory Tregs	0	0.00821918	0	high
890	TCGA-CD-8531	Myeloid dendritic cell	0.00751653	0.00821918	0	high
891	TCGA-CD-8531	uncharacterized cell	0.350731	0.00821918	0	high
892	TCGA-CD-8535	B cell	0.00595008	0.0109589	0	high
893	TCGA-CD-8535	Macrophage M1	0.0196205	0.0109589	0	high
894	TCGA-CD-8535	Macrophage M2	0.0229088	0.0109589	0	high
895	TCGA-CD-8535	Monocyte	0	0.0109589	0	high
896	TCGA-CD-8535	Neutrophil	0	0.0109589	0	high
897	TCGA-CD-8535	NK cell	0.0125388	0.0109589	0	high
898	TCGA-CD-8535	T cell CD4 non regulatory	0.00213352	0.0109589	0	high
899	TCGA-CD-8535	T cell CD8	0.00355396	0.0109589	0	high
900	TCGA-CD-8535	T cell regulatory Tregs	0.0304123	0.0109589	0	high
901	TCGA-CD-8535	Myeloid dendritic cell	0.0783255	0.0109589	0	high
902	TCGA-CD-8535	uncharacterized cell	0.824557	0.0109589	0	high
903	TCGA-CD-A487	B cell	0.0066956	0.0109589	0	high
904	TCGA-CD-A487	Macrophage M1	0.0511149	0.0109589	0	high
905	TCGA-CD-A487	Macrophage M2	0.00157924	0.0109589	0	high
906	TCGA-CD-A487	Monocyte	0	0.0109589	0	high
907	TCGA-CD-A487	Neutrophil	0.0274692	0.0109589	0	high
908	TCGA-CD-A487	NK cell	0.00885012	0.0109589	0	high
909	TCGA-CD-A487	T cell CD4 non regulatory	0.00518947	0.0109589	0	high
910	TCGA-CD-A487	T cell CD8	0.0023953	0.0109589	0	high
911	TCGA-CD-A487	T cell regulatory Tregs	0.00685286	0.0109589	0	high
912	TCGA-CD-A487	Myeloid dendritic cell	0	0.0109589	0	high
913	TCGA-CD-A487	uncharacterized cell	0.889853	0.0109589	0	high
914	TCGA-CG-4305	B cell	0.0209517	1.32877	0	low
915	TCGA-CG-4305	Macrophage M1	0.0770829	1.32877	0	low
916	TCGA-CG-4305	Macrophage M2	0.084029	1.32877	0	low
917	TCGA-CG-4305	Monocyte	0	1.32877	0	low
918	TCGA-CG-4305	Neutrophil	0.0383317	1.32877	0	low
919	TCGA-CG-4305	NK cell	0.0114317	1.32877	0	low
920	TCGA-CG-4305	T cell CD4 non regulatory	0.0208066	1.32877	0	low
921	TCGA-CG-4305	T cell CD8	0.0298091	1.32877	0	low
922	TCGA-CG-4305	T cell regulatory Tregs	0.0387334	1.32877	0	low
923	TCGA-CG-4305	Myeloid dendritic cell	0	1.32877	0	low
924	TCGA-CG-4305	uncharacterized cell	0.678824	1.32877	0	low
925	TCGA-CG-4436	B cell	0.00648644	0.665753	0	low
926	TCGA-CG-4436	Macrophage M1	0.0789163	0.665753	0	low
927	TCGA-CG-4436	Macrophage M2	0.020367	0.665753	0	low
928	TCGA-CG-4436	Monocyte	0	0.665753	0	low
929	TCGA-CG-4436	Neutrophil	0.071769	0.665753	0	low
930	TCGA-CG-4436	NK cell	0.00608004	0.665753	0	low
931	TCGA-CG-4436	T cell CD4 non regulatory	0.013422	0.665753	0	low
932	TCGA-CG-4436	T cell CD8	0.00521124	0.665753	0	low
933	TCGA-CG-4436	T cell regulatory Tregs	0.00559366	0.665753	0	low
934	TCGA-CG-4436	Myeloid dendritic cell	0	0.665753	0	low
935	TCGA-CG-4436	uncharacterized cell	0.792154	0.665753	0	low
936	TCGA-CG-4437	B cell	0.0189088	0.671233	0	high
937	TCGA-CG-4437	Macrophage M1	0.113509	0.671233	0	high
938	TCGA-CG-4437	Macrophage M2	0.0448676	0.671233	0	high
939	TCGA-CG-4437	Monocyte	0	0.671233	0	high
940	TCGA-CG-4437	Neutrophil	0.0305207	0.671233	0	high
941	TCGA-CG-4437	NK cell	0.00406066	0.671233	0	high
942	TCGA-CG-4437	T cell CD4 non regulatory	0	0.671233	0	high
943	TCGA-CG-4437	T cell CD8	0.0256743	0.671233	0	high
944	TCGA-CG-4437	T cell regulatory Tregs	0.0222903	0.671233	0	high
945	TCGA-CG-4437	Myeloid dendritic cell	0	0.671233	0	high
946	TCGA-CG-4437	uncharacterized cell	0.740168	0.671233	0	high
947	TCGA-CG-4438	B cell	0.0131374	4.50685	0	high
948	TCGA-CG-4438	Macrophage M1	0.0511449	4.50685	0	high
949	TCGA-CG-4438	Macrophage M2	0.054778	4.50685	0	high
950	TCGA-CG-4438	Monocyte	0	4.50685	0	high
951	TCGA-CG-4438	Neutrophil	0.10781	4.50685	0	high
952	TCGA-CG-4438	NK cell	0.00743044	4.50685	0	high
953	TCGA-CG-4438	T cell CD4 non regulatory	0.013886	4.50685	0	high
954	TCGA-CG-4438	T cell CD8	0.0125498	4.50685	0	high
955	TCGA-CG-4438	T cell regulatory Tregs	0.0210835	4.50685	0	high
956	TCGA-CG-4438	Myeloid dendritic cell	0	4.50685	0	high
957	TCGA-CG-4438	uncharacterized cell	0.71818	4.50685	0	high
958	TCGA-CG-4441	B cell	0.0114717	1.16712	1	low
959	TCGA-CG-4441	Macrophage M1	0.0912812	1.16712	1	low
960	TCGA-CG-4441	Macrophage M2	0.0273418	1.16712	1	low
961	TCGA-CG-4441	Monocyte	0	1.16712	1	low
962	TCGA-CG-4441	Neutrophil	0.0754168	1.16712	1	low
963	TCGA-CG-4441	NK cell	0.0235584	1.16712	1	low
964	TCGA-CG-4441	T cell CD4 non regulatory	0	1.16712	1	low
965	TCGA-CG-4441	T cell CD8	0.00351836	1.16712	1	low
966	TCGA-CG-4441	T cell regulatory Tregs	0.0136992	1.16712	1	low
967	TCGA-CG-4441	Myeloid dendritic cell	0	1.16712	1	low
968	TCGA-CG-4441	uncharacterized cell	0.753712	1.16712	1	low
969	TCGA-CG-4443	B cell	0.010139	2.49863	0	low
970	TCGA-CG-4443	Macrophage M1	0.0112294	2.49863	0	low
971	TCGA-CG-4443	Macrophage M2	0.037956	2.49863	0	low
972	TCGA-CG-4443	Monocyte	0	2.49863	0	low
973	TCGA-CG-4443	Neutrophil	0.0672268	2.49863	0	low
974	TCGA-CG-4443	NK cell	0.00456307	2.49863	0	low
975	TCGA-CG-4443	T cell CD4 non regulatory	0	2.49863	0	low
976	TCGA-CG-4443	T cell CD8	0	2.49863	0	low
977	TCGA-CG-4443	T cell regulatory Tregs	0.0652767	2.49863	0	low
978	TCGA-CG-4443	Myeloid dendritic cell	0.0164379	2.49863	0	low
979	TCGA-CG-4443	uncharacterized cell	0.787171	2.49863	0	low
980	TCGA-CG-4444	B cell	0.0218772	3.92055	0	low
981	TCGA-CG-4444	Macrophage M1	0.0281564	3.92055	0	low
982	TCGA-CG-4444	Macrophage M2	0.0548156	3.92055	0	low
983	TCGA-CG-4444	Monocyte	0	3.92055	0	low
984	TCGA-CG-4444	Neutrophil	0.0522404	3.92055	0	low
985	TCGA-CG-4444	NK cell	0.012394	3.92055	0	low
986	TCGA-CG-4444	T cell CD4 non regulatory	0	3.92055	0	low
987	TCGA-CG-4444	T cell CD8	0.00523001	3.92055	0	low
988	TCGA-CG-4444	T cell regulatory Tregs	0.0449538	3.92055	0	low
989	TCGA-CG-4444	Myeloid dendritic cell	0	3.92055	0	low
990	TCGA-CG-4444	uncharacterized cell	0.780332	3.92055	0	low
991	TCGA-CG-4466	B cell	0.00703245	1.58082	0	low
992	TCGA-CG-4466	Macrophage M1	0.144037	1.58082	0	low
993	TCGA-CG-4466	Macrophage M2	0	1.58082	0	low
994	TCGA-CG-4466	Monocyte	0	1.58082	0	low
995	TCGA-CG-4466	Neutrophil	0.00848233	1.58082	0	low
996	TCGA-CG-4466	NK cell	0.00327531	1.58082	0	low
997	TCGA-CG-4466	T cell CD4 non regulatory	0.00286881	1.58082	0	low
998	TCGA-CG-4466	T cell CD8	0	1.58082	0	low
999	TCGA-CG-4466	T cell regulatory Tregs	0.0213393	1.58082	0	low
1000	TCGA-CG-4466	Myeloid dendritic cell	0	1.58082	0	low
1001	TCGA-CG-4466	uncharacterized cell	0.812965	1.58082	0	low
1002	TCGA-CG-4469	B cell	0.00788582	0.589041	1	low
1003	TCGA-CG-4469	Macrophage M1	0.0410469	0.589041	1	low
1004	TCGA-CG-4469	Macrophage M2	0.0473753	0.589041	1	low
1005	TCGA-CG-4469	Monocyte	0	0.589041	1	low
1006	TCGA-CG-4469	Neutrophil	0.0707485	0.589041	1	low
1007	TCGA-CG-4469	NK cell	0.0133761	0.589041	1	low
1008	TCGA-CG-4469	T cell CD4 non regulatory	0	0.589041	1	low
1009	TCGA-CG-4469	T cell CD8	0	0.589041	1	low
1010	TCGA-CG-4469	T cell regulatory Tregs	0.0124881	0.589041	1	low
1011	TCGA-CG-4469	Myeloid dendritic cell	0	0.589041	1	low
1012	TCGA-CG-4469	uncharacterized cell	0.807079	0.589041	1	low
1013	TCGA-CG-4477	B cell	0.0268468	0.0849315	0	low
1014	TCGA-CG-4477	Macrophage M1	0.0643066	0.0849315	0	low
1015	TCGA-CG-4477	Macrophage M2	0.0553235	0.0849315	0	low
1016	TCGA-CG-4477	Monocyte	0	0.0849315	0	low
1017	TCGA-CG-4477	Neutrophil	0.131335	0.0849315	0	low
1018	TCGA-CG-4477	NK cell	0.00776112	0.0849315	0	low
1019	TCGA-CG-4477	T cell CD4 non regulatory	0	0.0849315	0	low
1020	TCGA-CG-4477	T cell CD8	0.0182251	0.0849315	0	low
1021	TCGA-CG-4477	T cell regulatory Tregs	0.0689778	0.0849315	0	low
1022	TCGA-CG-4477	Myeloid dendritic cell	0	0.0849315	0	low
1023	TCGA-CG-4477	uncharacterized cell	0.627224	0.0849315	0	low
1024	TCGA-CG-5717	B cell	0.0260516	0.580822	1	high
1025	TCGA-CG-5717	Macrophage M1	0.030235	0.580822	1	high
1026	TCGA-CG-5717	Macrophage M2	0.0352589	0.580822	1	high
1027	TCGA-CG-5717	Monocyte	0	0.580822	1	high
1028	TCGA-CG-5717	Neutrophil	0.0568301	0.580822	1	high
1029	TCGA-CG-5717	NK cell	0.00422529	0.580822	1	high
1030	TCGA-CG-5717	T cell CD4 non regulatory	0.0343857	0.580822	1	high
1031	TCGA-CG-5717	T cell CD8	0.0119995	0.580822	1	high
1032	TCGA-CG-5717	T cell regulatory Tregs	0.0159481	0.580822	1	high
1033	TCGA-CG-5717	Myeloid dendritic cell	0.00417802	0.580822	1	high
1034	TCGA-CG-5717	uncharacterized cell	0.780888	0.580822	1	high
1035	TCGA-CG-5718	B cell	0.00551919	0.0849315	0	high
1036	TCGA-CG-5718	Macrophage M1	0.107667	0.0849315	0	high
1037	TCGA-CG-5718	Macrophage M2	0.0656865	0.0849315	0	high
1038	TCGA-CG-5718	Monocyte	0	0.0849315	0	high
1039	TCGA-CG-5718	Neutrophil	0.0773536	0.0849315	0	high
1040	TCGA-CG-5718	NK cell	0.0175317	0.0849315	0	high
1041	TCGA-CG-5718	T cell CD4 non regulatory	0	0.0849315	0	high
1042	TCGA-CG-5718	T cell CD8	0.00874042	0.0849315	0	high
1043	TCGA-CG-5718	T cell regulatory Tregs	0.0212466	0.0849315	0	high
1044	TCGA-CG-5718	Myeloid dendritic cell	0	0.0849315	0	high
1045	TCGA-CG-5718	uncharacterized cell	0.696255	0.0849315	0	high
1046	TCGA-CG-5720	B cell	0.0169803	0.0821918	1	low
1047	TCGA-CG-5720	Macrophage M1	0.0509932	0.0821918	1	low
1048	TCGA-CG-5720	Macrophage M2	0.0610283	0.0821918	1	low
1049	TCGA-CG-5720	Monocyte	0	0.0821918	1	low
1050	TCGA-CG-5720	Neutrophil	0.0760727	0.0821918	1	low
1051	TCGA-CG-5720	NK cell	0.0188713	0.0821918	1	low
1052	TCGA-CG-5720	T cell CD4 non regulatory	0	0.0821918	1	low
1053	TCGA-CG-5720	T cell CD8	0.0060827	0.0821918	1	low
1054	TCGA-CG-5720	T cell regulatory Tregs	0.0321367	0.0821918	1	low
1055	TCGA-CG-5720	Myeloid dendritic cell	0	0.0821918	1	low
1056	TCGA-CG-5720	uncharacterized cell	0.737835	0.0821918	1	low
1057	TCGA-CG-5721	B cell	0.0617697	0.50137	0	high
1058	TCGA-CG-5721	Macrophage M1	0.166327	0.50137	0	high
1059	TCGA-CG-5721	Macrophage M2	0.0799686	0.50137	0	high
1060	TCGA-CG-5721	Monocyte	0	0.50137	0	high
1061	TCGA-CG-5721	Neutrophil	0.0360705	0.50137	0	high
1062	TCGA-CG-5721	NK cell	0.0079454	0.50137	0	high
1063	TCGA-CG-5721	T cell CD4 non regulatory	0	0.50137	0	high
1064	TCGA-CG-5721	T cell CD8	0.0881878	0.50137	0	high
1065	TCGA-CG-5721	T cell regulatory Tregs	0.03803	0.50137	0	high
1066	TCGA-CG-5721	Myeloid dendritic cell	0	0.50137	0	high
1067	TCGA-CG-5721	uncharacterized cell	0.521701	0.50137	0	high
1068	TCGA-CG-5723	B cell	0.0138508	5.83836	0	low
1069	TCGA-CG-5723	Macrophage M1	0.228805	5.83836	0	low
1070	TCGA-CG-5723	Macrophage M2	0.0123589	5.83836	0	low
1071	TCGA-CG-5723	Monocyte	0	5.83836	0	low
1072	TCGA-CG-5723	Neutrophil	0	5.83836	0	low
1073	TCGA-CG-5723	NK cell	0	5.83836	0	low
1074	TCGA-CG-5723	T cell CD4 non regulatory	0.00241869	5.83836	0	low
1075	TCGA-CG-5723	T cell CD8	0.048343	5.83836	0	low
1076	TCGA-CG-5723	T cell regulatory Tregs	0.020689	5.83836	0	low
1077	TCGA-CG-5723	Myeloid dendritic cell	0	5.83836	0	low
1078	TCGA-CG-5723	uncharacterized cell	0.673535	5.83836	0	low
1079	TCGA-CG-5725	B cell	0	1.25205	1	low
1080	TCGA-CG-5725	Macrophage M1	0.00691729	1.25205	1	low
1081	TCGA-CG-5725	Macrophage M2	0.0219873	1.25205	1	low
1082	TCGA-CG-5725	Monocyte	0	1.25205	1	low
1083	TCGA-CG-5725	Neutrophil	0.00619671	1.25205	1	low
1084	TCGA-CG-5725	NK cell	0	1.25205	1	low
1085	TCGA-CG-5725	T cell CD4 non regulatory	0	1.25205	1	low
1086	TCGA-CG-5725	T cell CD8	0.245023	1.25205	1	low
1087	TCGA-CG-5725	T cell regulatory Tregs	0	1.25205	1	low
1088	TCGA-CG-5725	Myeloid dendritic cell	0.0325942	1.25205	1	low
1089	TCGA-CG-5725	uncharacterized cell	0.687281	1.25205	1	low
1090	TCGA-CG-5726	B cell	0.00665348	2.4137	1	low
1091	TCGA-CG-5726	Macrophage M1	0.0433219	2.4137	1	low
1092	TCGA-CG-5726	Macrophage M2	0.0197615	2.4137	1	low
1093	TCGA-CG-5726	Monocyte	0	2.4137	1	low
1094	TCGA-CG-5726	Neutrophil	0.0448612	2.4137	1	low
1095	TCGA-CG-5726	NK cell	0.0127172	2.4137	1	low
1096	TCGA-CG-5726	T cell CD4 non regulatory	0.0158262	2.4137	1	low
1097	TCGA-CG-5726	T cell CD8	0	2.4137	1	low
1098	TCGA-CG-5726	T cell regulatory Tregs	0.00217256	2.4137	1	low
1099	TCGA-CG-5726	Myeloid dendritic cell	0	2.4137	1	low
1100	TCGA-CG-5726	uncharacterized cell	0.854686	2.4137	1	low
1101	TCGA-CG-5732	B cell	0.0436848	4.5863	0	high
1102	TCGA-CG-5732	Macrophage M1	0.045461	4.5863	0	high
1103	TCGA-CG-5732	Macrophage M2	0.0237914	4.5863	0	high
1104	TCGA-CG-5732	Monocyte	0	4.5863	0	high
1105	TCGA-CG-5732	Neutrophil	0.0529307	4.5863	0	high
1106	TCGA-CG-5732	NK cell	0	4.5863	0	high
1107	TCGA-CG-5732	T cell CD4 non regulatory	0.0550715	4.5863	0	high
1108	TCGA-CG-5732	T cell CD8	0.0200309	4.5863	0	high
1109	TCGA-CG-5732	T cell regulatory Tregs	0.0289732	4.5863	0	high
1110	TCGA-CG-5732	Myeloid dendritic cell	0	4.5863	0	high
1111	TCGA-CG-5732	uncharacterized cell	0.730057	4.5863	0	high
1112	TCGA-CG-5734	B cell	0.0368148	0.665753	1	high
1113	TCGA-CG-5734	Macrophage M1	0.0746309	0.665753	1	high
1114	TCGA-CG-5734	Macrophage M2	0.0430041	0.665753	1	high
1115	TCGA-CG-5734	Monocyte	0	0.665753	1	high
1116	TCGA-CG-5734	Neutrophil	0.0507875	0.665753	1	high
1117	TCGA-CG-5734	NK cell	0.00998024	0.665753	1	high
1118	TCGA-CG-5734	T cell CD4 non regulatory	0.00530455	0.665753	1	high
1119	TCGA-CG-5734	T cell CD8	0.0135571	0.665753	1	high
1120	TCGA-CG-5734	T cell regulatory Tregs	0.0457927	0.665753	1	high
1121	TCGA-CG-5734	Myeloid dendritic cell	0	0.665753	1	high
1122	TCGA-CG-5734	uncharacterized cell	0.720128	0.665753	1	high
1123	TCGA-D7-5577	B cell	0.0067302	0.720548	0	low
1124	TCGA-D7-5577	Macrophage M1	0.0649577	0.720548	0	low
1125	TCGA-D7-5577	Macrophage M2	0.0579081	0.720548	0	low
1126	TCGA-D7-5577	Monocyte	0	0.720548	0	low
1127	TCGA-D7-5577	Neutrophil	0.0551888	0.720548	0	low
1128	TCGA-D7-5577	NK cell	0.00351124	0.720548	0	low
1129	TCGA-D7-5577	T cell CD4 non regulatory	0	0.720548	0	low
1130	TCGA-D7-5577	T cell CD8	0.045483	0.720548	0	low
1131	TCGA-D7-5577	T cell regulatory Tregs	0.0237145	0.720548	0	low
1132	TCGA-D7-5577	Myeloid dendritic cell	0	0.720548	0	low
1133	TCGA-D7-5577	uncharacterized cell	0.742506	0.720548	0	low
1134	TCGA-D7-5578	B cell	0.0286462	0.29863	0	low
1135	TCGA-D7-5578	Macrophage M1	0.0452548	0.29863	0	low
1136	TCGA-D7-5578	Macrophage M2	0.0623309	0.29863	0	low
1137	TCGA-D7-5578	Monocyte	0	0.29863	0	low
1138	TCGA-D7-5578	Neutrophil	0.0521497	0.29863	0	low
1139	TCGA-D7-5578	NK cell	0.00985977	0.29863	0	low
1140	TCGA-D7-5578	T cell CD4 non regulatory	0	0.29863	0	low
1141	TCGA-D7-5578	T cell CD8	0.0116926	0.29863	0	low
1142	TCGA-D7-5578	T cell regulatory Tregs	0.0254806	0.29863	0	low
1143	TCGA-D7-5578	Myeloid dendritic cell	0	0.29863	0	low
1144	TCGA-D7-5578	uncharacterized cell	0.764586	0.29863	0	low
1145	TCGA-D7-6519	B cell	0.00921927	1.30411	0	high
1146	TCGA-D7-6519	Macrophage M1	0.0297237	1.30411	0	high
1147	TCGA-D7-6519	Macrophage M2	0.0256815	1.30411	0	high
1148	TCGA-D7-6519	Monocyte	0	1.30411	0	high
1149	TCGA-D7-6519	Neutrophil	0.0371665	1.30411	0	high
1150	TCGA-D7-6519	NK cell	0.0126115	1.30411	0	high
1151	TCGA-D7-6519	T cell CD4 non regulatory	0	1.30411	0	high
1152	TCGA-D7-6519	T cell CD8	0.0119587	1.30411	0	high
1153	TCGA-D7-6519	T cell regulatory Tregs	0.0086313	1.30411	0	high
1154	TCGA-D7-6519	Myeloid dendritic cell	0.00182809	1.30411	0	high
1155	TCGA-D7-6519	uncharacterized cell	0.863179	1.30411	0	high
1156	TCGA-D7-6520	B cell	0.0112369	0.80274	0	low
1157	TCGA-D7-6520	Macrophage M1	0.0560483	0.80274	0	low
1158	TCGA-D7-6520	Macrophage M2	0.0327719	0.80274	0	low
1159	TCGA-D7-6520	Monocyte	0	0.80274	0	low
1160	TCGA-D7-6520	Neutrophil	0.116203	0.80274	0	low
1161	TCGA-D7-6520	NK cell	0.0123281	0.80274	0	low
1162	TCGA-D7-6520	T cell CD4 non regulatory	0	0.80274	0	low
1163	TCGA-D7-6520	T cell CD8	0	0.80274	0	low
1164	TCGA-D7-6520	T cell regulatory Tregs	0.0164278	0.80274	0	low
1165	TCGA-D7-6520	Myeloid dendritic cell	0	0.80274	0	low
1166	TCGA-D7-6520	uncharacterized cell	0.754984	0.80274	0	low
1167	TCGA-D7-6521	B cell	0.0322661	0.682192	0	low
1168	TCGA-D7-6521	Macrophage M1	0.0442291	0.682192	0	low
1169	TCGA-D7-6521	Macrophage M2	0.0557038	0.682192	0	low
1170	TCGA-D7-6521	Monocyte	0	0.682192	0	low
1171	TCGA-D7-6521	Neutrophil	0.111949	0.682192	0	low
1172	TCGA-D7-6521	NK cell	0.00734768	0.682192	0	low
1173	TCGA-D7-6521	T cell CD4 non regulatory	0	0.682192	0	low
1174	TCGA-D7-6521	T cell CD8	0.0241424	0.682192	0	low
1175	TCGA-D7-6521	T cell regulatory Tregs	0.021905	0.682192	0	low
1176	TCGA-D7-6521	Myeloid dendritic cell	0	0.682192	0	low
1177	TCGA-D7-6521	uncharacterized cell	0.702457	0.682192	0	low
1178	TCGA-D7-6522	B cell	0.16254	0.575342	0	high
1179	TCGA-D7-6522	Macrophage M1	0.0658325	0.575342	0	high
1180	TCGA-D7-6522	Macrophage M2	0.139623	0.575342	0	high
1181	TCGA-D7-6522	Monocyte	0	0.575342	0	high
1182	TCGA-D7-6522	Neutrophil	0.0135261	0.575342	0	high
1183	TCGA-D7-6522	NK cell	0.0104818	0.575342	0	high
1184	TCGA-D7-6522	T cell CD4 non regulatory	0.0462485	0.575342	0	high
1185	TCGA-D7-6522	T cell CD8	0.0516333	0.575342	0	high
1186	TCGA-D7-6522	T cell regulatory Tregs	0.0471491	0.575342	0	high
1187	TCGA-D7-6522	Myeloid dendritic cell	0	0.575342	0	high
1188	TCGA-D7-6522	uncharacterized cell	0.462965	0.575342	0	high
1189	TCGA-D7-6524	B cell	0.0126021	0.0575342	0	low
1190	TCGA-D7-6524	Macrophage M1	0.122385	0.0575342	0	low
1191	TCGA-D7-6524	Macrophage M2	0.035531	0.0575342	0	low
1192	TCGA-D7-6524	Monocyte	0	0.0575342	0	low
1193	TCGA-D7-6524	Neutrophil	0.124816	0.0575342	0	low
1194	TCGA-D7-6524	NK cell	0.0109295	0.0575342	0	low
1195	TCGA-D7-6524	T cell CD4 non regulatory	0.00350931	0.0575342	0	low
1196	TCGA-D7-6524	T cell CD8	0.00236871	0.0575342	0	low
1197	TCGA-D7-6524	T cell regulatory Tregs	0.024672	0.0575342	0	low
1198	TCGA-D7-6524	Myeloid dendritic cell	0	0.0575342	0	low
1199	TCGA-D7-6524	uncharacterized cell	0.663187	0.0575342	0	low
1200	TCGA-D7-6525	B cell	0.0061292	0.49589	0	low
1201	TCGA-D7-6525	Macrophage M1	0.0663582	0.49589	0	low
1202	TCGA-D7-6525	Macrophage M2	0.0216527	0.49589	0	low
1203	TCGA-D7-6525	Monocyte	0	0.49589	0	low
1204	TCGA-D7-6525	Neutrophil	0.0484662	0.49589	0	low
1205	TCGA-D7-6525	NK cell	0.00528234	0.49589	0	low
1206	TCGA-D7-6525	T cell CD4 non regulatory	0.0281244	0.49589	0	low
1207	TCGA-D7-6525	T cell CD8	0.00416896	0.49589	0	low
1208	TCGA-D7-6525	T cell regulatory Tregs	0.00544789	0.49589	0	low
1209	TCGA-D7-6525	Myeloid dendritic cell	0	0.49589	0	low
1210	TCGA-D7-6525	uncharacterized cell	0.81437	0.49589	0	low
1211	TCGA-D7-6526	B cell	0.00998326	0.550685	0	low
1212	TCGA-D7-6526	Macrophage M1	0.019297	0.550685	0	low
1213	TCGA-D7-6526	Macrophage M2	0.0238498	0.550685	0	low
1214	TCGA-D7-6526	Monocyte	0	0.550685	0	low
1215	TCGA-D7-6526	Neutrophil	0.0597255	0.550685	0	low
1216	TCGA-D7-6526	NK cell	0.0112531	0.550685	0	low
1217	TCGA-D7-6526	T cell CD4 non regulatory	0.0254402	0.550685	0	low
1218	TCGA-D7-6526	T cell CD8	0.000248267	0.550685	0	low
1219	TCGA-D7-6526	T cell regulatory Tregs	0.00842376	0.550685	0	low
1220	TCGA-D7-6526	Myeloid dendritic cell	0.0010919	0.550685	0	low
1221	TCGA-D7-6526	uncharacterized cell	0.840687	0.550685	0	low
1222	TCGA-D7-6528	B cell	0.00714226	0.139726	0	low
1223	TCGA-D7-6528	Macrophage M1	0.0331064	0.139726	0	low
1224	TCGA-D7-6528	Macrophage M2	0.00387477	0.139726	0	low
1225	TCGA-D7-6528	Monocyte	0	0.139726	0	low
1226	TCGA-D7-6528	Neutrophil	0.061892	0.139726	0	low
1227	TCGA-D7-6528	NK cell	0.0138515	0.139726	0	low
1228	TCGA-D7-6528	T cell CD4 non regulatory	0.00156523	0.139726	0	low
1229	TCGA-D7-6528	T cell CD8	0	0.139726	0	low
1230	TCGA-D7-6528	T cell regulatory Tregs	0.00497643	0.139726	0	low
1231	TCGA-D7-6528	Myeloid dendritic cell	0	0.139726	0	low
1232	TCGA-D7-6528	uncharacterized cell	0.873591	0.139726	0	low
1233	TCGA-D7-6815	B cell	0.0116068	0.30411	0	low
1234	TCGA-D7-6815	Macrophage M1	0.0213401	0.30411	0	low
1235	TCGA-D7-6815	Macrophage M2	0.0638305	0.30411	0	low
1236	TCGA-D7-6815	Monocyte	0	0.30411	0	low
1237	TCGA-D7-6815	Neutrophil	0.096008	0.30411	0	low
1238	TCGA-D7-6815	NK cell	0.0110028	0.30411	0	low
1239	TCGA-D7-6815	T cell CD4 non regulatory	0	0.30411	0	low
1240	TCGA-D7-6815	T cell CD8	0.00431657	0.30411	0	low
1241	TCGA-D7-6815	T cell regulatory Tregs	0.018136	0.30411	0	low
1242	TCGA-D7-6815	Myeloid dendritic cell	0	0.30411	0	low
1243	TCGA-D7-6815	uncharacterized cell	0.773759	0.30411	0	low
1244	TCGA-D7-6818	B cell	0.00986458	0.339726	0	high
1245	TCGA-D7-6818	Macrophage M1	0.0382874	0.339726	0	high
1246	TCGA-D7-6818	Macrophage M2	0.106957	0.339726	0	high
1247	TCGA-D7-6818	Monocyte	0	0.339726	0	high
1248	TCGA-D7-6818	Neutrophil	0.0670855	0.339726	0	high
1249	TCGA-D7-6818	NK cell	0.01456	0.339726	0	high
1250	TCGA-D7-6818	T cell CD4 non regulatory	0.0370029	0.339726	0	high
1251	TCGA-D7-6818	T cell CD8	0	0.339726	0	high
1252	TCGA-D7-6818	T cell regulatory Tregs	0.0273292	0.339726	0	high
1253	TCGA-D7-6818	Myeloid dendritic cell	0.00157669	0.339726	0	high
1254	TCGA-D7-6818	uncharacterized cell	0.697336	0.339726	0	high
1255	TCGA-D7-6822	B cell	0.00331936	0.358904	0	low
1256	TCGA-D7-6822	Macrophage M1	0.0256641	0.358904	0	low
1257	TCGA-D7-6822	Macrophage M2	0.0261006	0.358904	0	low
1258	TCGA-D7-6822	Monocyte	0	0.358904	0	low
1259	TCGA-D7-6822	Neutrophil	0.0750553	0.358904	0	low
1260	TCGA-D7-6822	NK cell	0	0.358904	0	low
1261	TCGA-D7-6822	T cell CD4 non regulatory	0	0.358904	0	low
1262	TCGA-D7-6822	T cell CD8	0.0870361	0.358904	0	low
1263	TCGA-D7-6822	T cell regulatory Tregs	0.0220167	0.358904	0	low
1264	TCGA-D7-6822	Myeloid dendritic cell	0.00802606	0.358904	0	low
1265	TCGA-D7-6822	uncharacterized cell	0.752782	0.358904	0	low
1266	TCGA-D7-8570	B cell	0.0349448	0.665753	0	high
1267	TCGA-D7-8570	Macrophage M1	0.112552	0.665753	0	high
1268	TCGA-D7-8570	Macrophage M2	0.100989	0.665753	0	high
1269	TCGA-D7-8570	Monocyte	0	0.665753	0	high
1270	TCGA-D7-8570	Neutrophil	0.041175	0.665753	0	high
1271	TCGA-D7-8570	NK cell	0.0127563	0.665753	0	high
1272	TCGA-D7-8570	T cell CD4 non regulatory	0	0.665753	0	high
1273	TCGA-D7-8570	T cell CD8	0.0257102	0.665753	0	high
1274	TCGA-D7-8570	T cell regulatory Tregs	0.0761018	0.665753	0	high
1275	TCGA-D7-8570	Myeloid dendritic cell	0	0.665753	0	high
1276	TCGA-D7-8570	uncharacterized cell	0.595772	0.665753	0	high
1277	TCGA-D7-8572	B cell	0.0108107	0.0712329	0	high
1278	TCGA-D7-8572	Macrophage M1	0.101301	0.0712329	0	high
1279	TCGA-D7-8572	Macrophage M2	0.0430569	0.0712329	0	high
1280	TCGA-D7-8572	Monocyte	0	0.0712329	0	high
1281	TCGA-D7-8572	Neutrophil	0.0668488	0.0712329	0	high
1282	TCGA-D7-8572	NK cell	0.0104875	0.0712329	0	high
1283	TCGA-D7-8572	T cell CD4 non regulatory	0.0549453	0.0712329	0	high
1284	TCGA-D7-8572	T cell CD8	0.0244088	0.0712329	0	high
1285	TCGA-D7-8572	T cell regulatory Tregs	0.0333632	0.0712329	0	high
1286	TCGA-D7-8572	Myeloid dendritic cell	0	0.0712329	0	high
1287	TCGA-D7-8572	uncharacterized cell	0.654777	0.0712329	0	high
1288	TCGA-D7-8573	B cell	0.00625422	0.326027	0	low
1289	TCGA-D7-8573	Macrophage M1	0.0377601	0.326027	0	low
1290	TCGA-D7-8573	Macrophage M2	0.00463875	0.326027	0	low
1291	TCGA-D7-8573	Monocyte	0	0.326027	0	low
1292	TCGA-D7-8573	Neutrophil	0.0422511	0.326027	0	low
1293	TCGA-D7-8573	NK cell	0.0118123	0.326027	0	low
1294	TCGA-D7-8573	T cell CD4 non regulatory	0	0.326027	0	low
1295	TCGA-D7-8573	T cell CD8	0.000829594	0.326027	0	low
1296	TCGA-D7-8573	T cell regulatory Tregs	0.0199704	0.326027	0	low
1297	TCGA-D7-8573	Myeloid dendritic cell	0	0.326027	0	low
1298	TCGA-D7-8573	uncharacterized cell	0.876484	0.326027	0	low
1299	TCGA-D7-8574	B cell	0.211777	0.350685	0	high
1300	TCGA-D7-8574	Macrophage M1	0.0172132	0.350685	0	high
1301	TCGA-D7-8574	Macrophage M2	0.113518	0.350685	0	high
1302	TCGA-D7-8574	Monocyte	0.00672239	0.350685	0	high
1303	TCGA-D7-8574	Neutrophil	0.00257443	0.350685	0	high
1304	TCGA-D7-8574	NK cell	0.00978675	0.350685	0	high
1305	TCGA-D7-8574	T cell CD4 non regulatory	0.0357869	0.350685	0	high
1306	TCGA-D7-8574	T cell CD8	0.0669581	0.350685	0	high
1307	TCGA-D7-8574	T cell regulatory Tregs	0.060513	0.350685	0	high
1308	TCGA-D7-8574	Myeloid dendritic cell	0	0.350685	0	high
1309	TCGA-D7-8574	uncharacterized cell	0.47515	0.350685	0	high
1310	TCGA-D7-8575	B cell	0.0330163	0.0191781	0	high
1311	TCGA-D7-8575	Macrophage M1	0.0397967	0.0191781	0	high
1312	TCGA-D7-8575	Macrophage M2	0.0805926	0.0191781	0	high
1313	TCGA-D7-8575	Monocyte	0	0.0191781	0	high
1314	TCGA-D7-8575	Neutrophil	0.0722726	0.0191781	0	high
1315	TCGA-D7-8575	NK cell	0.00992848	0.0191781	0	high
1316	TCGA-D7-8575	T cell CD4 non regulatory	0	0.0191781	0	high
1317	TCGA-D7-8575	T cell CD8	0.00656904	0.0191781	0	high
1318	TCGA-D7-8575	T cell regulatory Tregs	0.0305534	0.0191781	0	high
1319	TCGA-D7-8575	Myeloid dendritic cell	0	0.0191781	0	high
1320	TCGA-D7-8575	uncharacterized cell	0.727271	0.0191781	0	high
1321	TCGA-D7-8576	B cell	0.0177278	0.268493	0	high
1322	TCGA-D7-8576	Macrophage M1	0.0180471	0.268493	0	high
1323	TCGA-D7-8576	Macrophage M2	0.0554022	0.268493	0	high
1324	TCGA-D7-8576	Monocyte	0	0.268493	0	high
1325	TCGA-D7-8576	Neutrophil	0.0459352	0.268493	0	high
1326	TCGA-D7-8576	NK cell	0.0233225	0.268493	0	high
1327	TCGA-D7-8576	T cell CD4 non regulatory	0	0.268493	0	high
1328	TCGA-D7-8576	T cell CD8	0	0.268493	0	high
1329	TCGA-D7-8576	T cell regulatory Tregs	0.00867354	0.268493	0	high
1330	TCGA-D7-8576	Myeloid dendritic cell	0	0.268493	0	high
1331	TCGA-D7-8576	uncharacterized cell	0.830892	0.268493	0	high
1332	TCGA-D7-8578	B cell	0.0313055	0.438356	0	high
1333	TCGA-D7-8578	Macrophage M1	0.106337	0.438356	0	high
1334	TCGA-D7-8578	Macrophage M2	0.0142916	0.438356	0	high
1335	TCGA-D7-8578	Monocyte	0	0.438356	0	high
1336	TCGA-D7-8578	Neutrophil	0.040694	0.438356	0	high
1337	TCGA-D7-8578	NK cell	0.0105359	0.438356	0	high
1338	TCGA-D7-8578	T cell CD4 non regulatory	0	0.438356	0	high
1339	TCGA-D7-8578	T cell CD8	0.0189449	0.438356	0	high
1340	TCGA-D7-8578	T cell regulatory Tregs	0.0227526	0.438356	0	high
1341	TCGA-D7-8578	Myeloid dendritic cell	0	0.438356	0	high
1342	TCGA-D7-8578	uncharacterized cell	0.755139	0.438356	0	high
1343	TCGA-D7-8579	B cell	0.0211626	0.4	0	low
1344	TCGA-D7-8579	Macrophage M1	0.0361546	0.4	0	low
1345	TCGA-D7-8579	Macrophage M2	0.0534769	0.4	0	low
1346	TCGA-D7-8579	Monocyte	0	0.4	0	low
1347	TCGA-D7-8579	Neutrophil	0.0724309	0.4	0	low
1348	TCGA-D7-8579	NK cell	0.0108847	0.4	0	low
1349	TCGA-D7-8579	T cell CD4 non regulatory	0.0236417	0.4	0	low
1350	TCGA-D7-8579	T cell CD8	0.00524966	0.4	0	low
1351	TCGA-D7-8579	T cell regulatory Tregs	0.0254472	0.4	0	low
1352	TCGA-D7-8579	Myeloid dendritic cell	0.00497574	0.4	0	low
1353	TCGA-D7-8579	uncharacterized cell	0.746576	0.4	0	low
1354	TCGA-D7-A4YU	B cell	0.0648683	0.575342	0	high
1355	TCGA-D7-A4YU	Macrophage M1	0.0638178	0.575342	0	high
1356	TCGA-D7-A4YU	Macrophage M2	0.0797538	0.575342	0	high
1357	TCGA-D7-A4YU	Monocyte	0.00711673	0.575342	0	high
1358	TCGA-D7-A4YU	Neutrophil	0.0539038	0.575342	0	high
1359	TCGA-D7-A4YU	NK cell	0.0152573	0.575342	0	high
1360	TCGA-D7-A4YU	T cell CD4 non regulatory	0	0.575342	0	high
1361	TCGA-D7-A4YU	T cell CD8	0.0410537	0.575342	0	high
1362	TCGA-D7-A4YU	T cell regulatory Tregs	0.0742681	0.575342	0	high
1363	TCGA-D7-A4YU	Myeloid dendritic cell	0	0.575342	0	high
1364	TCGA-D7-A4YU	uncharacterized cell	0.59996	0.575342	0	high
1365	TCGA-D7-A4YX	B cell	0.0200745	0.668493	0	low
1366	TCGA-D7-A4YX	Macrophage M1	0.137116	0.668493	0	low
1367	TCGA-D7-A4YX	Macrophage M2	0.0132726	0.668493	0	low
1368	TCGA-D7-A4YX	Monocyte	0	0.668493	0	low
1369	TCGA-D7-A4YX	Neutrophil	0.0581774	0.668493	0	low
1370	TCGA-D7-A4YX	NK cell	0.0106776	0.668493	0	low
1371	TCGA-D7-A4YX	T cell CD4 non regulatory	0	0.668493	0	low
1372	TCGA-D7-A4YX	T cell CD8	0.036343	0.668493	0	low
1373	TCGA-D7-A4YX	T cell regulatory Tregs	0.0227979	0.668493	0	low
1374	TCGA-D7-A4YX	Myeloid dendritic cell	0	0.668493	0	low
1375	TCGA-D7-A4YX	uncharacterized cell	0.701541	0.668493	0	low
1376	TCGA-D7-A4Z0	B cell	0.0510509	0.405479	0	low
1377	TCGA-D7-A4Z0	Macrophage M1	0.0771276	0.405479	0	low
1378	TCGA-D7-A4Z0	Macrophage M2	0.0618486	0.405479	0	low
1379	TCGA-D7-A4Z0	Monocyte	0	0.405479	0	low
1380	TCGA-D7-A4Z0	Neutrophil	0.0719781	0.405479	0	low
1381	TCGA-D7-A4Z0	NK cell	0.0187592	0.405479	0	low
1382	TCGA-D7-A4Z0	T cell CD4 non regulatory	0.00661346	0.405479	0	low
1383	TCGA-D7-A4Z0	T cell CD8	0.0032451	0.405479	0	low
1384	TCGA-D7-A4Z0	T cell regulatory Tregs	0.0317248	0.405479	0	low
1385	TCGA-D7-A4Z0	Myeloid dendritic cell	0	0.405479	0	low
1386	TCGA-D7-A4Z0	uncharacterized cell	0.677652	0.405479	0	low
1387	TCGA-D7-A6EV	B cell	0.00954367	0.936986	0	low
1388	TCGA-D7-A6EV	Macrophage M1	0.0879328	0.936986	0	low
1389	TCGA-D7-A6EV	Macrophage M2	0.00917606	0.936986	0	low
1390	TCGA-D7-A6EV	Monocyte	0	0.936986	0	low
1391	TCGA-D7-A6EV	Neutrophil	0.0337005	0.936986	0	low
1392	TCGA-D7-A6EV	NK cell	0.0144258	0.936986	0	low
1393	TCGA-D7-A6EV	T cell CD4 non regulatory	0	0.936986	0	low
1394	TCGA-D7-A6EV	T cell CD8	0	0.936986	0	low
1395	TCGA-D7-A6EV	T cell regulatory Tregs	0.0111389	0.936986	0	low
1396	TCGA-D7-A6EV	Myeloid dendritic cell	0	0.936986	0	low
1397	TCGA-D7-A6EV	uncharacterized cell	0.834082	0.936986	0	low
1398	TCGA-D7-A6EX	B cell	0.00852101	0.942466	0	low
1399	TCGA-D7-A6EX	Macrophage M1	0	0.942466	0	low
1400	TCGA-D7-A6EX	Macrophage M2	0.0100377	0.942466	0	low
1401	TCGA-D7-A6EX	Monocyte	0	0.942466	0	low
1402	TCGA-D7-A6EX	Neutrophil	0	0.942466	0	low
1403	TCGA-D7-A6EX	NK cell	0.00292946	0.942466	0	low
1404	TCGA-D7-A6EX	T cell CD4 non regulatory	0	0.942466	0	low
1405	TCGA-D7-A6EX	T cell CD8	0	0.942466	0	low
1406	TCGA-D7-A6EX	T cell regulatory Tregs	0.0416136	0.942466	0	low
1407	TCGA-D7-A6EX	Myeloid dendritic cell	0.322181	0.942466	0	low
1408	TCGA-D7-A6EX	uncharacterized cell	0.614717	0.942466	0	low
1409	TCGA-D7-A6EY	B cell	0.0826381	0.953425	1	low
1410	TCGA-D7-A6EY	Macrophage M1	0.120759	0.953425	1	low
1411	TCGA-D7-A6EY	Macrophage M2	0.0275123	0.953425	1	low
1412	TCGA-D7-A6EY	Monocyte	0	0.953425	1	low
1413	TCGA-D7-A6EY	Neutrophil	0.0242779	0.953425	1	low
1414	TCGA-D7-A6EY	NK cell	0.0121673	0.953425	1	low
1415	TCGA-D7-A6EY	T cell CD4 non regulatory	0	0.953425	1	low
1416	TCGA-D7-A6EY	T cell CD8	0.0306975	0.953425	1	low
1417	TCGA-D7-A6EY	T cell regulatory Tregs	0.0401467	0.953425	1	low
1418	TCGA-D7-A6EY	Myeloid dendritic cell	0	0.953425	1	low
1419	TCGA-D7-A6EY	uncharacterized cell	0.661801	0.953425	1	low
1420	TCGA-D7-A6EZ	B cell	0.00642169	0.813699	0	high
1421	TCGA-D7-A6EZ	Macrophage M1	0.12071	0.813699	0	high
1422	TCGA-D7-A6EZ	Macrophage M2	0.0298267	0.813699	0	high
1423	TCGA-D7-A6EZ	Monocyte	0	0.813699	0	high
1424	TCGA-D7-A6EZ	Neutrophil	0.0677543	0.813699	0	high
1425	TCGA-D7-A6EZ	NK cell	0.00827072	0.813699	0	high
1426	TCGA-D7-A6EZ	T cell CD4 non regulatory	0	0.813699	0	high
1427	TCGA-D7-A6EZ	T cell CD8	0.0298821	0.813699	0	high
1428	TCGA-D7-A6EZ	T cell regulatory Tregs	0.0399276	0.813699	0	high
1429	TCGA-D7-A6EZ	Myeloid dendritic cell	0	0.813699	0	high
1430	TCGA-D7-A6EZ	uncharacterized cell	0.697207	0.813699	0	high
1431	TCGA-D7-A6F0	B cell	0.00977563	0.246575	0	low
1432	TCGA-D7-A6F0	Macrophage M1	0.0193868	0.246575	0	low
1433	TCGA-D7-A6F0	Macrophage M2	0.0375904	0.246575	0	low
1434	TCGA-D7-A6F0	Monocyte	0	0.246575	0	low
1435	TCGA-D7-A6F0	Neutrophil	0.0616252	0.246575	0	low
1436	TCGA-D7-A6F0	NK cell	0.00613628	0.246575	0	low
1437	TCGA-D7-A6F0	T cell CD4 non regulatory	0.0163184	0.246575	0	low
1438	TCGA-D7-A6F0	T cell CD8	0.0207704	0.246575	0	low
1439	TCGA-D7-A6F0	T cell regulatory Tregs	0.0154801	0.246575	0	low
1440	TCGA-D7-A6F0	Myeloid dendritic cell	0.00460544	0.246575	0	low
1441	TCGA-D7-A6F0	uncharacterized cell	0.808311	0.246575	0	low
1442	TCGA-D7-A6F2	B cell	0.0134665	1.30411	0	high
1443	TCGA-D7-A6F2	Macrophage M1	0.0192416	1.30411	0	high
1444	TCGA-D7-A6F2	Macrophage M2	0.0488696	1.30411	0	high
1445	TCGA-D7-A6F2	Monocyte	0	1.30411	0	high
1446	TCGA-D7-A6F2	Neutrophil	0.0795966	1.30411	0	high
1447	TCGA-D7-A6F2	NK cell	0.00632038	1.30411	0	high
1448	TCGA-D7-A6F2	T cell CD4 non regulatory	6.28425e-07	1.30411	0	high
1449	TCGA-D7-A6F2	T cell CD8	0.0193409	1.30411	0	high
1450	TCGA-D7-A6F2	T cell regulatory Tregs	0.0381585	1.30411	0	high
1451	TCGA-D7-A6F2	Myeloid dendritic cell	0	1.30411	0	high
1452	TCGA-D7-A6F2	uncharacterized cell	0.775005	1.30411	0	high
1453	TCGA-D7-A747	B cell	0.0530492	0.69863	1	high
1454	TCGA-D7-A747	Macrophage M1	0.0179469	0.69863	1	high
1455	TCGA-D7-A747	Macrophage M2	0.0548061	0.69863	1	high
1456	TCGA-D7-A747	Monocyte	0	0.69863	1	high
1457	TCGA-D7-A747	Neutrophil	0.020692	0.69863	1	high
1458	TCGA-D7-A747	NK cell	0.00523395	0.69863	1	high
1459	TCGA-D7-A747	T cell CD4 non regulatory	0.0926422	0.69863	1	high
1460	TCGA-D7-A747	T cell CD8	0.0125829	0.69863	1	high
1461	TCGA-D7-A747	T cell regulatory Tregs	0.0159371	0.69863	1	high
1462	TCGA-D7-A747	Myeloid dendritic cell	0.0100827	0.69863	1	high
1463	TCGA-D7-A747	uncharacterized cell	0.717027	0.69863	1	high
1464	TCGA-D7-A74A	B cell	0.00750552	0.616438	0	high
1465	TCGA-D7-A74A	Macrophage M1	0.0120633	0.616438	0	high
1466	TCGA-D7-A74A	Macrophage M2	0.017196	0.616438	0	high
1467	TCGA-D7-A74A	Monocyte	0	0.616438	0	high
1468	TCGA-D7-A74A	Neutrophil	0.0335907	0.616438	0	high
1469	TCGA-D7-A74A	NK cell	0.00408113	0.616438	0	high
1470	TCGA-D7-A74A	T cell CD4 non regulatory	0	0.616438	0	high
1471	TCGA-D7-A74A	T cell CD8	0.00427039	0.616438	0	high
1472	TCGA-D7-A74A	T cell regulatory Tregs	0.00940819	0.616438	0	high
1473	TCGA-D7-A74A	Myeloid dendritic cell	0	0.616438	0	high
1474	TCGA-D7-A74A	uncharacterized cell	0.911885	0.616438	0	high
1475	TCGA-F1-6874	B cell	0.0113683	0.169863	0	high
1476	TCGA-F1-6874	Macrophage M1	0.102612	0.169863	0	high
1477	TCGA-F1-6874	Macrophage M2	0.0283545	0.169863	0	high
1478	TCGA-F1-6874	Monocyte	0	0.169863	0	high
1479	TCGA-F1-6874	Neutrophil	0.128219	0.169863	0	high
1480	TCGA-F1-6874	NK cell	0.0196098	0.169863	0	high
1481	TCGA-F1-6874	T cell CD4 non regulatory	0	0.169863	0	high
1482	TCGA-F1-6874	T cell CD8	0.0120976	0.169863	0	high
1483	TCGA-F1-6874	T cell regulatory Tregs	0.0337629	0.169863	0	high
1484	TCGA-F1-6874	Myeloid dendritic cell	0	0.169863	0	high
1485	TCGA-F1-6874	uncharacterized cell	0.663976	0.169863	0	high
1486	TCGA-F1-A448	B cell	0.0367173	0.690411	0	high
1487	TCGA-F1-A448	Macrophage M1	0.123775	0.690411	0	high
1488	TCGA-F1-A448	Macrophage M2	0.0300298	0.690411	0	high
1489	TCGA-F1-A448	Monocyte	0	0.690411	0	high
1490	TCGA-F1-A448	Neutrophil	0.0594856	0.690411	0	high
1491	TCGA-F1-A448	NK cell	0.0115089	0.690411	0	high
1492	TCGA-F1-A448	T cell CD4 non regulatory	0.00693075	0.690411	0	high
1493	TCGA-F1-A448	T cell CD8	0.00511421	0.690411	0	high
1494	TCGA-F1-A448	T cell regulatory Tregs	0.0457687	0.690411	0	high
1495	TCGA-F1-A448	Myeloid dendritic cell	0	0.690411	0	high
1496	TCGA-F1-A448	uncharacterized cell	0.680669	0.690411	0	high
1497	TCGA-F1-A72C	B cell	0.0198108	0.676712	0	low
1498	TCGA-F1-A72C	Macrophage M1	0.101625	0.676712	0	low
1499	TCGA-F1-A72C	Macrophage M2	0.0178759	0.676712	0	low
1500	TCGA-F1-A72C	Monocyte	0	0.676712	0	low
1501	TCGA-F1-A72C	Neutrophil	0.046851	0.676712	0	low
1502	TCGA-F1-A72C	NK cell	0.00768852	0.676712	0	low
1503	TCGA-F1-A72C	T cell CD4 non regulatory	0.0271188	0.676712	0	low
1504	TCGA-F1-A72C	T cell CD8	0.0092244	0.676712	0	low
1505	TCGA-F1-A72C	T cell regulatory Tregs	0.0158456	0.676712	0	low
1506	TCGA-F1-A72C	Myeloid dendritic cell	0	0.676712	0	low
1507	TCGA-F1-A72C	uncharacterized cell	0.75396	0.676712	0	low
1508	TCGA-FP-7829	B cell	0.00489068	0.0164384	0	low
1509	TCGA-FP-7829	Macrophage M1	0.0383494	0.0164384	0	low
1510	TCGA-FP-7829	Macrophage M2	0.0361709	0.0164384	0	low
1511	TCGA-FP-7829	Monocyte	0	0.0164384	0	low
1512	TCGA-FP-7829	Neutrophil	0.0556003	0.0164384	0	low
1513	TCGA-FP-7829	NK cell	0.0177082	0.0164384	0	low
1514	TCGA-FP-7829	T cell CD4 non regulatory	0.0082088	0.0164384	0	low
1515	TCGA-FP-7829	T cell CD8	0	0.0164384	0	low
1516	TCGA-FP-7829	T cell regulatory Tregs	0.00880879	0.0164384	0	low
1517	TCGA-FP-7829	Myeloid dendritic cell	0	0.0164384	0	low
1518	TCGA-FP-7829	uncharacterized cell	0.830263	0.0164384	0	low
1519	TCGA-FP-8209	B cell	0.119619	4.96164	1	low
1520	TCGA-FP-8209	Macrophage M1	0.0251806	4.96164	1	low
1521	TCGA-FP-8209	Macrophage M2	0.107941	4.96164	1	low
1522	TCGA-FP-8209	Monocyte	0.0354725	4.96164	1	low
1523	TCGA-FP-8209	Neutrophil	0.0101541	4.96164	1	low
1524	TCGA-FP-8209	NK cell	0.00790557	4.96164	1	low
1525	TCGA-FP-8209	T cell CD4 non regulatory	0.163775	4.96164	1	low
1526	TCGA-FP-8209	T cell CD8	0.0557509	4.96164	1	low
1527	TCGA-FP-8209	T cell regulatory Tregs	0.0324037	4.96164	1	low
1528	TCGA-FP-8209	Myeloid dendritic cell	0	4.96164	1	low
1529	TCGA-FP-8209	uncharacterized cell	0.441798	4.96164	1	low
1530	TCGA-FP-8210	B cell	0.128008	0.419178	1	high
1531	TCGA-FP-8210	Macrophage M1	0.0279852	0.419178	1	high
1532	TCGA-FP-8210	Macrophage M2	0.0878257	0.419178	1	high
1533	TCGA-FP-8210	Monocyte	0	0.419178	1	high
1534	TCGA-FP-8210	Neutrophil	0.0271703	0.419178	1	high
1535	TCGA-FP-8210	NK cell	0.00907114	0.419178	1	high
1536	TCGA-FP-8210	T cell CD4 non regulatory	0.0860126	0.419178	1	high
1537	TCGA-FP-8210	T cell CD8	0.0508027	0.419178	1	high
1538	TCGA-FP-8210	T cell regulatory Tregs	0.0297428	0.419178	1	high
1539	TCGA-FP-8210	Myeloid dendritic cell	0.0095115	0.419178	1	high
1540	TCGA-FP-8210	uncharacterized cell	0.54387	0.419178	1	high
1541	TCGA-FP-A9TM	B cell	0.158822	0.517808	0	low
1542	TCGA-FP-A9TM	Macrophage M1	0.0329621	0.517808	0	low
1543	TCGA-FP-A9TM	Macrophage M2	0.0346932	0.517808	0	low
1544	TCGA-FP-A9TM	Monocyte	0	0.517808	0	low
1545	TCGA-FP-A9TM	Neutrophil	0.0717002	0.517808	0	low
1546	TCGA-FP-A9TM	NK cell	0.01311	0.517808	0	low
1547	TCGA-FP-A9TM	T cell CD4 non regulatory	0.0153826	0.517808	0	low
1548	TCGA-FP-A9TM	T cell CD8	0.00488611	0.517808	0	low
1549	TCGA-FP-A9TM	T cell regulatory Tregs	0.0219551	0.517808	0	low
1550	TCGA-FP-A9TM	Myeloid dendritic cell	0.00368348	0.517808	0	low
1551	TCGA-FP-A9TM	uncharacterized cell	0.642805	0.517808	0	low
1552	TCGA-HF-A5NB	B cell	0.011442	1.50685	0	high
1553	TCGA-HF-A5NB	Macrophage M1	0.0565777	1.50685	0	high
1554	TCGA-HF-A5NB	Macrophage M2	0.0252708	1.50685	0	high
1555	TCGA-HF-A5NB	Monocyte	0	1.50685	0	high
1556	TCGA-HF-A5NB	Neutrophil	0.0312152	1.50685	0	high
1557	TCGA-HF-A5NB	NK cell	0.017418	1.50685	0	high
1558	TCGA-HF-A5NB	T cell CD4 non regulatory	0.0282463	1.50685	0	high
1559	TCGA-HF-A5NB	T cell CD8	0.00724538	1.50685	0	high
1560	TCGA-HF-A5NB	T cell regulatory Tregs	0.00520678	1.50685	0	high
1561	TCGA-HF-A5NB	Myeloid dendritic cell	0	1.50685	0	high
1562	TCGA-HF-A5NB	uncharacterized cell	0.817378	1.50685	0	high
1563	TCGA-HU-8244	B cell	0.00935754	1.18904	0	low
1564	TCGA-HU-8244	Macrophage M1	0.0111473	1.18904	0	low
1565	TCGA-HU-8244	Macrophage M2	0.03092	1.18904	0	low
1566	TCGA-HU-8244	Monocyte	0	1.18904	0	low
1567	TCGA-HU-8244	Neutrophil	0.0447304	1.18904	0	low
1568	TCGA-HU-8244	NK cell	0.0169883	1.18904	0	low
1569	TCGA-HU-8244	T cell CD4 non regulatory	0.00290943	1.18904	0	low
1570	TCGA-HU-8244	T cell CD8	0	1.18904	0	low
1571	TCGA-HU-8244	T cell regulatory Tregs	0.0045422	1.18904	0	low
1572	TCGA-HU-8244	Myeloid dendritic cell	0	1.18904	0	low
1573	TCGA-HU-8244	uncharacterized cell	0.879405	1.18904	0	low
1574	TCGA-HU-8249	B cell	0.00750882	1.18082	0	low
1575	TCGA-HU-8249	Macrophage M1	0.0355382	1.18082	0	low
1576	TCGA-HU-8249	Macrophage M2	0.0575646	1.18082	0	low
1577	TCGA-HU-8249	Monocyte	0	1.18082	0	low
1578	TCGA-HU-8249	Neutrophil	0.0596095	1.18082	0	low
1579	TCGA-HU-8249	NK cell	0.00677258	1.18082	0	low
1580	TCGA-HU-8249	T cell CD4 non regulatory	0.00481074	1.18082	0	low
1581	TCGA-HU-8249	T cell CD8	0.0117543	1.18082	0	low
1582	TCGA-HU-8249	T cell regulatory Tregs	0.0258854	1.18082	0	low
1583	TCGA-HU-8249	Myeloid dendritic cell	0	1.18082	0	low
1584	TCGA-HU-8249	uncharacterized cell	0.790556	1.18082	0	low
1585	TCGA-HU-8602	B cell	0.00523629	0.950685	0	high
1586	TCGA-HU-8602	Macrophage M1	0.150735	0.950685	0	high
1587	TCGA-HU-8602	Macrophage M2	0.0123718	0.950685	0	high
1588	TCGA-HU-8602	Monocyte	0	0.950685	0	high
1589	TCGA-HU-8602	Neutrophil	0.0686825	0.950685	0	high
1590	TCGA-HU-8602	NK cell	0.0170507	0.950685	0	high
1591	TCGA-HU-8602	T cell CD4 non regulatory	0	0.950685	0	high
1592	TCGA-HU-8602	T cell CD8	0.0107683	0.950685	0	high
1593	TCGA-HU-8602	T cell regulatory Tregs	0.0433721	0.950685	0	high
1594	TCGA-HU-8602	Myeloid dendritic cell	0	0.950685	0	high
1595	TCGA-HU-8602	uncharacterized cell	0.691783	0.950685	0	high
1596	TCGA-HU-8604	B cell	0.0128813	1.00822	0	high
1597	TCGA-HU-8604	Macrophage M1	0.0653179	1.00822	0	high
1598	TCGA-HU-8604	Macrophage M2	0.0505384	1.00822	0	high
1599	TCGA-HU-8604	Monocyte	0	1.00822	0	high
1600	TCGA-HU-8604	Neutrophil	0.0668179	1.00822	0	high
1601	TCGA-HU-8604	NK cell	0.00894303	1.00822	0	high
1602	TCGA-HU-8604	T cell CD4 non regulatory	0	1.00822	0	high
1603	TCGA-HU-8604	T cell CD8	0.0447567	1.00822	0	high
1604	TCGA-HU-8604	T cell regulatory Tregs	0.0405002	1.00822	0	high
1605	TCGA-HU-8604	Myeloid dendritic cell	0	1.00822	0	high
1606	TCGA-HU-8604	uncharacterized cell	0.710244	1.00822	0	high
1607	TCGA-HU-8608	B cell	0.0353711	0.884932	0	high
1608	TCGA-HU-8608	Macrophage M1	0.238861	0.884932	0	high
1609	TCGA-HU-8608	Macrophage M2	0.0427345	0.884932	0	high
1610	TCGA-HU-8608	Monocyte	0	0.884932	0	high
1611	TCGA-HU-8608	Neutrophil	0.0921539	0.884932	0	high
1612	TCGA-HU-8608	NK cell	0.00591122	0.884932	0	high
1613	TCGA-HU-8608	T cell CD4 non regulatory	0	0.884932	0	high
1614	TCGA-HU-8608	T cell CD8	0.0947417	0.884932	0	high
1615	TCGA-HU-8608	T cell regulatory Tregs	0.128022	0.884932	0	high
1616	TCGA-HU-8608	Myeloid dendritic cell	0	0.884932	0	high
1617	TCGA-HU-8608	uncharacterized cell	0.362205	0.884932	0	high
1618	TCGA-HU-8610	B cell	0.0153214	0.0630137	0	high
1619	TCGA-HU-8610	Macrophage M1	0.140341	0.0630137	0	high
1620	TCGA-HU-8610	Macrophage M2	0.0171062	0.0630137	0	high
1621	TCGA-HU-8610	Monocyte	0	0.0630137	0	high
1622	TCGA-HU-8610	Neutrophil	0.0721665	0.0630137	0	high
1623	TCGA-HU-8610	NK cell	0.0149897	0.0630137	0	high
1624	TCGA-HU-8610	T cell CD4 non regulatory	0	0.0630137	0	high
1625	TCGA-HU-8610	T cell CD8	0.000751076	0.0630137	0	high
1626	TCGA-HU-8610	T cell regulatory Tregs	0.0955367	0.0630137	0	high
1627	TCGA-HU-8610	Myeloid dendritic cell	0	0.0630137	0	high
1628	TCGA-HU-8610	uncharacterized cell	0.643788	0.0630137	0	high
1629	TCGA-HU-A4G2	B cell	0.0110757	2.02466	0	low
1630	TCGA-HU-A4G2	Macrophage M1	0.0247898	2.02466	0	low
1631	TCGA-HU-A4G2	Macrophage M2	0.0247393	2.02466	0	low
1632	TCGA-HU-A4G2	Monocyte	0	2.02466	0	low
1633	TCGA-HU-A4G2	Neutrophil	0.0497278	2.02466	0	low
1634	TCGA-HU-A4G2	NK cell	0.00587355	2.02466	0	low
1635	TCGA-HU-A4G2	T cell CD4 non regulatory	0	2.02466	0	low
1636	TCGA-HU-A4G2	T cell CD8	0.0133544	2.02466	0	low
1637	TCGA-HU-A4G2	T cell regulatory Tregs	0.00943061	2.02466	0	low
1638	TCGA-HU-A4G2	Myeloid dendritic cell	0.00277112	2.02466	0	low
1639	TCGA-HU-A4G2	uncharacterized cell	0.858238	2.02466	0	low
1640	TCGA-HU-A4G3	B cell	0.0130374	0.465753	0	high
1641	TCGA-HU-A4G3	Macrophage M1	0.0371207	0.465753	0	high
1642	TCGA-HU-A4G3	Macrophage M2	0.0264421	0.465753	0	high
1643	TCGA-HU-A4G3	Monocyte	0	0.465753	0	high
1644	TCGA-HU-A4G3	Neutrophil	0.0416992	0.465753	0	high
1645	TCGA-HU-A4G3	NK cell	0.0139902	0.465753	0	high
1646	TCGA-HU-A4G3	T cell CD4 non regulatory	0	0.465753	0	high
1647	TCGA-HU-A4G3	T cell CD8	0	0.465753	0	high
1648	TCGA-HU-A4G3	T cell regulatory Tregs	0.00700737	0.465753	0	high
1649	TCGA-HU-A4G3	Myeloid dendritic cell	0	0.465753	0	high
1650	TCGA-HU-A4G3	uncharacterized cell	0.860703	0.465753	0	high
1651	TCGA-HU-A4G8	B cell	0.0351781	0.986301	0	low
1652	TCGA-HU-A4G8	Macrophage M1	0.0599075	0.986301	0	low
1653	TCGA-HU-A4G8	Macrophage M2	0.0156883	0.986301	0	low
1654	TCGA-HU-A4G8	Monocyte	0	0.986301	0	low
1655	TCGA-HU-A4G8	Neutrophil	0.0303291	0.986301	0	low
1656	TCGA-HU-A4G8	NK cell	0.018725	0.986301	0	low
1657	TCGA-HU-A4G8	T cell CD4 non regulatory	0	0.986301	0	low
1658	TCGA-HU-A4G8	T cell CD8	0.0100895	0.986301	0	low
1659	TCGA-HU-A4G8	T cell regulatory Tregs	0.0247748	0.986301	0	low
1660	TCGA-HU-A4G8	Myeloid dendritic cell	0	0.986301	0	low
1661	TCGA-HU-A4G8	uncharacterized cell	0.805308	0.986301	0	low
1662	TCGA-HU-A4G9	B cell	0.0142171	1.26849	0	low
1663	TCGA-HU-A4G9	Macrophage M1	0.0519837	1.26849	0	low
1664	TCGA-HU-A4G9	Macrophage M2	0.0171171	1.26849	0	low
1665	TCGA-HU-A4G9	Monocyte	0	1.26849	0	low
1666	TCGA-HU-A4G9	Neutrophil	0.0431583	1.26849	0	low
1667	TCGA-HU-A4G9	NK cell	0.018389	1.26849	0	low
1668	TCGA-HU-A4G9	T cell CD4 non regulatory	0	1.26849	0	low
1669	TCGA-HU-A4G9	T cell CD8	0	1.26849	0	low
1670	TCGA-HU-A4G9	T cell regulatory Tregs	0.0132778	1.26849	0	low
1671	TCGA-HU-A4G9	Myeloid dendritic cell	0	1.26849	0	low
1672	TCGA-HU-A4G9	uncharacterized cell	0.841857	1.26849	0	low
1673	TCGA-HU-A4GC	B cell	0.0121903	0.271233	0	low
1674	TCGA-HU-A4GC	Macrophage M1	0.0256297	0.271233	0	low
1675	TCGA-HU-A4GC	Macrophage M2	0.0184516	0.271233	0	low
1676	TCGA-HU-A4GC	Monocyte	0	0.271233	0	low
1677	TCGA-HU-A4GC	Neutrophil	0.0921465	0.271233	0	low
1678	TCGA-HU-A4GC	NK cell	0.0079981	0.271233	0	low
1679	TCGA-HU-A4GC	T cell CD4 non regulatory	0	0.271233	0	low
1680	TCGA-HU-A4GC	T cell CD8	0.00856604	0.271233	0	low
1681	TCGA-HU-A4GC	T cell regulatory Tregs	0.00778632	0.271233	0	low
1682	TCGA-HU-A4GC	Myeloid dendritic cell	0	0.271233	0	low
1683	TCGA-HU-A4GC	uncharacterized cell	0.827231	0.271233	0	low
1684	TCGA-HU-A4GD	B cell	0.00885652	1.17534	0	high
1685	TCGA-HU-A4GD	Macrophage M1	0.0570318	1.17534	0	high
1686	TCGA-HU-A4GD	Macrophage M2	0.0111666	1.17534	0	high
1687	TCGA-HU-A4GD	Monocyte	0	1.17534	0	high
1688	TCGA-HU-A4GD	Neutrophil	0.0211241	1.17534	0	high
1689	TCGA-HU-A4GD	NK cell	0.0150251	1.17534	0	high
1690	TCGA-HU-A4GD	T cell CD4 non regulatory	0	1.17534	0	high
1691	TCGA-HU-A4GD	T cell CD8	0.00979818	1.17534	0	high
1692	TCGA-HU-A4GD	T cell regulatory Tregs	0.0118846	1.17534	0	high
1693	TCGA-HU-A4GD	Myeloid dendritic cell	0	1.17534	0	high
1694	TCGA-HU-A4GD	uncharacterized cell	0.865113	1.17534	0	high
1695	TCGA-HU-A4GF	B cell	0.0113917	1.42192	0	low
1696	TCGA-HU-A4GF	Macrophage M1	0.0546454	1.42192	0	low
1697	TCGA-HU-A4GF	Macrophage M2	0.038632	1.42192	0	low
1698	TCGA-HU-A4GF	Monocyte	0	1.42192	0	low
1699	TCGA-HU-A4GF	Neutrophil	0.0668153	1.42192	0	low
1700	TCGA-HU-A4GF	NK cell	0.010604	1.42192	0	low
1701	TCGA-HU-A4GF	T cell CD4 non regulatory	0	1.42192	0	low
1702	TCGA-HU-A4GF	T cell CD8	0.0119192	1.42192	0	low
1703	TCGA-HU-A4GF	T cell regulatory Tregs	0.0280578	1.42192	0	low
1704	TCGA-HU-A4GF	Myeloid dendritic cell	0	1.42192	0	low
1705	TCGA-HU-A4GF	uncharacterized cell	0.777935	1.42192	0	low
1706	TCGA-HU-A4GH	B cell	0.00975533	0.980822	0	low
1707	TCGA-HU-A4GH	Macrophage M1	0.0586124	0.980822	0	low
1708	TCGA-HU-A4GH	Macrophage M2	0.0314354	0.980822	0	low
1709	TCGA-HU-A4GH	Monocyte	0	0.980822	0	low
1710	TCGA-HU-A4GH	Neutrophil	0.0431153	0.980822	0	low
1711	TCGA-HU-A4GH	NK cell	0.0120213	0.980822	0	low
1712	TCGA-HU-A4GH	T cell CD4 non regulatory	0.0157885	0.980822	0	low
1713	TCGA-HU-A4GH	T cell CD8	0.00196654	0.980822	0	low
1714	TCGA-HU-A4GH	T cell regulatory Tregs	0.0141215	0.980822	0	low
1715	TCGA-HU-A4GH	Myeloid dendritic cell	0	0.980822	0	low
1716	TCGA-HU-A4GH	uncharacterized cell	0.813184	0.980822	0	low
1717	TCGA-HU-A4GJ	B cell	0.398593	1.78082	0	high
1718	TCGA-HU-A4GJ	Macrophage M1	0.0141426	1.78082	0	high
1719	TCGA-HU-A4GJ	Macrophage M2	0.0783229	1.78082	0	high
1720	TCGA-HU-A4GJ	Monocyte	0.00021411	1.78082	0	high
1721	TCGA-HU-A4GJ	Neutrophil	0.0123884	1.78082	0	high
1722	TCGA-HU-A4GJ	NK cell	0.0104207	1.78082	0	high
1723	TCGA-HU-A4GJ	T cell CD4 non regulatory	0	1.78082	0	high
1724	TCGA-HU-A4GJ	T cell CD8	0.062576	1.78082	0	high
1725	TCGA-HU-A4GJ	T cell regulatory Tregs	0.0821659	1.78082	0	high
1726	TCGA-HU-A4GJ	Myeloid dendritic cell	0.0215227	1.78082	0	high
1727	TCGA-HU-A4GJ	uncharacterized cell	0.319654	1.78082	0	high
1728	TCGA-HU-A4GP	B cell	0.0169916	0.747945	0	high
1729	TCGA-HU-A4GP	Macrophage M1	0.0178005	0.747945	0	high
1730	TCGA-HU-A4GP	Macrophage M2	0.0236642	0.747945	0	high
1731	TCGA-HU-A4GP	Monocyte	0	0.747945	0	high
1732	TCGA-HU-A4GP	Neutrophil	0.0528289	0.747945	0	high
1733	TCGA-HU-A4GP	NK cell	0.00958678	0.747945	0	high
1734	TCGA-HU-A4GP	T cell CD4 non regulatory	0	0.747945	0	high
1735	TCGA-HU-A4GP	T cell CD8	0.00193791	0.747945	0	high
1736	TCGA-HU-A4GP	T cell regulatory Tregs	0.00953603	0.747945	0	high
1737	TCGA-HU-A4GP	Myeloid dendritic cell	0	0.747945	0	high
1738	TCGA-HU-A4GP	uncharacterized cell	0.867654	0.747945	0	high
1739	TCGA-HU-A4GQ	B cell	0.00388978	0.00821918	1	high
1740	TCGA-HU-A4GQ	Macrophage M1	0.0513551	0.00821918	1	high
1741	TCGA-HU-A4GQ	Macrophage M2	0.0386397	0.00821918	1	high
1742	TCGA-HU-A4GQ	Monocyte	0	0.00821918	1	high
1743	TCGA-HU-A4GQ	Neutrophil	0.0419824	0.00821918	1	high
1744	TCGA-HU-A4GQ	NK cell	0.0111743	0.00821918	1	high
1745	TCGA-HU-A4GQ	T cell CD4 non regulatory	0.0262592	0.00821918	1	high
1746	TCGA-HU-A4GQ	T cell CD8	0.0064321	0.00821918	1	high
1747	TCGA-HU-A4GQ	T cell regulatory Tregs	0.00843748	0.00821918	1	high
1748	TCGA-HU-A4GQ	Myeloid dendritic cell	0	0.00821918	1	high
1749	TCGA-HU-A4GQ	uncharacterized cell	0.81183	0.00821918	1	high
1750	TCGA-HU-A4GT	B cell	0.00538161	0.542466	0	low
1751	TCGA-HU-A4GT	Macrophage M1	0.0456719	0.542466	0	low
1752	TCGA-HU-A4GT	Macrophage M2	0.0203174	0.542466	0	low
1753	TCGA-HU-A4GT	Monocyte	0	0.542466	0	low
1754	TCGA-HU-A4GT	Neutrophil	0.0425625	0.542466	0	low
1755	TCGA-HU-A4GT	NK cell	0.0090045	0.542466	0	low
1756	TCGA-HU-A4GT	T cell CD4 non regulatory	0.02771	0.542466	0	low
1757	TCGA-HU-A4GT	T cell CD8	0.00129194	0.542466	0	low
1758	TCGA-HU-A4GT	T cell regulatory Tregs	0.00856985	0.542466	0	low
1759	TCGA-HU-A4GT	Myeloid dendritic cell	0	0.542466	0	low
1760	TCGA-HU-A4GT	uncharacterized cell	0.83949	0.542466	0	low
1761	TCGA-HU-A4GU	B cell	0.00375925	0.520548	0	high
1762	TCGA-HU-A4GU	Macrophage M1	0.0624983	0.520548	0	high
1763	TCGA-HU-A4GU	Macrophage M2	0.0250614	0.520548	0	high
1764	TCGA-HU-A4GU	Monocyte	0	0.520548	0	high
1765	TCGA-HU-A4GU	Neutrophil	0.0791142	0.520548	0	high
1766	TCGA-HU-A4GU	NK cell	0.0206387	0.520548	0	high
1767	TCGA-HU-A4GU	T cell CD4 non regulatory	0.0244901	0.520548	0	high
1768	TCGA-HU-A4GU	T cell CD8	0	0.520548	0	high
1769	TCGA-HU-A4GU	T cell regulatory Tregs	0.0238327	0.520548	0	high
1770	TCGA-HU-A4GU	Myeloid dendritic cell	0	0.520548	0	high
1771	TCGA-HU-A4GU	uncharacterized cell	0.760605	0.520548	0	high
1772	TCGA-HU-A4GX	B cell	0.016053	0.849315	0	high
1773	TCGA-HU-A4GX	Macrophage M1	0.0233532	0.849315	0	high
1774	TCGA-HU-A4GX	Macrophage M2	0.0398474	0.849315	0	high
1775	TCGA-HU-A4GX	Monocyte	0	0.849315	0	high
1776	TCGA-HU-A4GX	Neutrophil	0.0359959	0.849315	0	high
1777	TCGA-HU-A4GX	NK cell	0.0110236	0.849315	0	high
1778	TCGA-HU-A4GX	T cell CD4 non regulatory	0	0.849315	0	high
1779	TCGA-HU-A4GX	T cell CD8	0.0620315	0.849315	0	high
1780	TCGA-HU-A4GX	T cell regulatory Tregs	0.00993941	0.849315	0	high
1781	TCGA-HU-A4GX	Myeloid dendritic cell	8.3466e-06	0.849315	0	high
1782	TCGA-HU-A4GX	uncharacterized cell	0.801748	0.849315	0	high
1783	TCGA-HU-A4GY	B cell	0.155254	0.0219178	0	high
1784	TCGA-HU-A4GY	Macrophage M1	0.0290569	0.0219178	0	high
1785	TCGA-HU-A4GY	Macrophage M2	0.136194	0.0219178	0	high
1786	TCGA-HU-A4GY	Monocyte	0	0.0219178	0	high
1787	TCGA-HU-A4GY	Neutrophil	0.00997448	0.0219178	0	high
1788	TCGA-HU-A4GY	NK cell	0.0128931	0.0219178	0	high
1789	TCGA-HU-A4GY	T cell CD4 non regulatory	0.131715	0.0219178	0	high
1790	TCGA-HU-A4GY	T cell CD8	0.04991	0.0219178	0	high
1791	TCGA-HU-A4GY	T cell regulatory Tregs	0.0461981	0.0219178	0	high
1792	TCGA-HU-A4GY	Myeloid dendritic cell	0.00894383	0.0219178	0	high
1793	TCGA-HU-A4GY	uncharacterized cell	0.419861	0.0219178	0	high
1794	TCGA-HU-A4H0	B cell	0.00909075	0.175342	0	high
1795	TCGA-HU-A4H0	Macrophage M1	0.0630257	0.175342	0	high
1796	TCGA-HU-A4H0	Macrophage M2	0.0418086	0.175342	0	high
1797	TCGA-HU-A4H0	Monocyte	0	0.175342	0	high
1798	TCGA-HU-A4H0	Neutrophil	0.0653698	0.175342	0	high
1799	TCGA-HU-A4H0	NK cell	0.00940601	0.175342	0	high
1800	TCGA-HU-A4H0	T cell CD4 non regulatory	0	0.175342	0	high
1801	TCGA-HU-A4H0	T cell CD8	0.0330605	0.175342	0	high
1802	TCGA-HU-A4H0	T cell regulatory Tregs	0.0258242	0.175342	0	high
1803	TCGA-HU-A4H0	Myeloid dendritic cell	0	0.175342	0	high
1804	TCGA-HU-A4H0	uncharacterized cell	0.752414	0.175342	0	high
1805	TCGA-HU-A4H2	B cell	0.0136848	1.07945	0	low
1806	TCGA-HU-A4H2	Macrophage M1	0.0375645	1.07945	0	low
1807	TCGA-HU-A4H2	Macrophage M2	0.017135	1.07945	0	low
1808	TCGA-HU-A4H2	Monocyte	0	1.07945	0	low
1809	TCGA-HU-A4H2	Neutrophil	0.0286911	1.07945	0	low
1810	TCGA-HU-A4H2	NK cell	0.00970851	1.07945	0	low
1811	TCGA-HU-A4H2	T cell CD4 non regulatory	0	1.07945	0	low
1812	TCGA-HU-A4H2	T cell CD8	0.0155353	1.07945	0	low
1813	TCGA-HU-A4H2	T cell regulatory Tregs	0.0203106	1.07945	0	low
1814	TCGA-HU-A4H2	Myeloid dendritic cell	0	1.07945	0	low
1815	TCGA-HU-A4H2	uncharacterized cell	0.85737	1.07945	0	low
1816	TCGA-HU-A4H3	B cell	0.00479593	1.6137	0	high
1817	TCGA-HU-A4H3	Macrophage M1	0.112337	1.6137	0	high
1818	TCGA-HU-A4H3	Macrophage M2	0	1.6137	0	high
1819	TCGA-HU-A4H3	Monocyte	0	1.6137	0	high
1820	TCGA-HU-A4H3	Neutrophil	0.00446116	1.6137	0	high
1821	TCGA-HU-A4H3	NK cell	0.01639	1.6137	0	high
1822	TCGA-HU-A4H3	T cell CD4 non regulatory	0	1.6137	0	high
1823	TCGA-HU-A4H3	T cell CD8	0.0121294	1.6137	0	high
1824	TCGA-HU-A4H3	T cell regulatory Tregs	0.0198623	1.6137	0	high
1825	TCGA-HU-A4H3	Myeloid dendritic cell	0	1.6137	0	high
1826	TCGA-HU-A4H3	uncharacterized cell	0.830024	1.6137	0	high
1827	TCGA-HU-A4H4	B cell	0.0168989	1.47397	0	high
1828	TCGA-HU-A4H4	Macrophage M1	0.0684616	1.47397	0	high
1829	TCGA-HU-A4H4	Macrophage M2	0.0129544	1.47397	0	high
1830	TCGA-HU-A4H4	Monocyte	0	1.47397	0	high
1831	TCGA-HU-A4H4	Neutrophil	0.0482338	1.47397	0	high
1832	TCGA-HU-A4H4	NK cell	0.00757023	1.47397	0	high
1833	TCGA-HU-A4H4	T cell CD4 non regulatory	0	1.47397	0	high
1834	TCGA-HU-A4H4	T cell CD8	0.0312484	1.47397	0	high
1835	TCGA-HU-A4H4	T cell regulatory Tregs	0.0333738	1.47397	0	high
1836	TCGA-HU-A4H4	Myeloid dendritic cell	0	1.47397	0	high
1837	TCGA-HU-A4H4	uncharacterized cell	0.781259	1.47397	0	high
1838	TCGA-HU-A4H6	B cell	0.0524746	0.805479	0	low
1839	TCGA-HU-A4H6	Macrophage M1	0.0536804	0.805479	0	low
1840	TCGA-HU-A4H6	Macrophage M2	0.0147235	0.805479	0	low
1841	TCGA-HU-A4H6	Monocyte	0	0.805479	0	low
1842	TCGA-HU-A4H6	Neutrophil	0.046394	0.805479	0	low
1843	TCGA-HU-A4H6	NK cell	0.00746495	0.805479	0	low
1844	TCGA-HU-A4H6	T cell CD4 non regulatory	0	0.805479	0	low
1845	TCGA-HU-A4H6	T cell CD8	0.00408276	0.805479	0	low
1846	TCGA-HU-A4H6	T cell regulatory Tregs	0.0184139	0.805479	0	low
1847	TCGA-HU-A4H6	Myeloid dendritic cell	0	0.805479	0	low
1848	TCGA-HU-A4H6	uncharacterized cell	0.802766	0.805479	0	low
1849	TCGA-HU-A4HB	B cell	0.177473	0.734247	0	high
1850	TCGA-HU-A4HB	Macrophage M1	0.0226311	0.734247	0	high
1851	TCGA-HU-A4HB	Macrophage M2	0.0759179	0.734247	0	high
1852	TCGA-HU-A4HB	Monocyte	0	0.734247	0	high
1853	TCGA-HU-A4HB	Neutrophil	0.0856141	0.734247	0	high
1854	TCGA-HU-A4HB	NK cell	0.0128522	0.734247	0	high
1855	TCGA-HU-A4HB	T cell CD4 non regulatory	0	0.734247	0	high
1856	TCGA-HU-A4HB	T cell CD8	0.0230631	0.734247	0	high
1857	TCGA-HU-A4HB	T cell regulatory Tregs	0.0385954	0.734247	0	high
1858	TCGA-HU-A4HB	Myeloid dendritic cell	0	0.734247	0	high
1859	TCGA-HU-A4HB	uncharacterized cell	0.563854	0.734247	0	high
1860	TCGA-HU-A4HD	B cell	0.0073637	2.28493	0	low
1861	TCGA-HU-A4HD	Macrophage M1	0.0297458	2.28493	0	low
1862	TCGA-HU-A4HD	Macrophage M2	0.0303207	2.28493	0	low
1863	TCGA-HU-A4HD	Monocyte	0	2.28493	0	low
1864	TCGA-HU-A4HD	Neutrophil	0.0521295	2.28493	0	low
1865	TCGA-HU-A4HD	NK cell	0.00819184	2.28493	0	low
1866	TCGA-HU-A4HD	T cell CD4 non regulatory	0	2.28493	0	low
1867	TCGA-HU-A4HD	T cell CD8	0.0156942	2.28493	0	low
1868	TCGA-HU-A4HD	T cell regulatory Tregs	0.0160203	2.28493	0	low
1869	TCGA-HU-A4HD	Myeloid dendritic cell	0	2.28493	0	low
1870	TCGA-HU-A4HD	uncharacterized cell	0.840534	2.28493	0	low
1871	TCGA-IN-7806	B cell	0.0235922	0.572603	0	low
1872	TCGA-IN-7806	Macrophage M1	0.0190496	0.572603	0	low
1873	TCGA-IN-7806	Macrophage M2	0.0380294	0.572603	0	low
1874	TCGA-IN-7806	Monocyte	0	0.572603	0	low
1875	TCGA-IN-7806	Neutrophil	0.0741392	0.572603	0	low
1876	TCGA-IN-7806	NK cell	0.0244421	0.572603	0	low
1877	TCGA-IN-7806	T cell CD4 non regulatory	0	0.572603	0	low
1878	TCGA-IN-7806	T cell CD8	0	0.572603	0	low
1879	TCGA-IN-7806	T cell regulatory Tregs	0.00486122	0.572603	0	low
1880	TCGA-IN-7806	Myeloid dendritic cell	0.000511786	0.572603	0	low
1881	TCGA-IN-7806	uncharacterized cell	0.815375	0.572603	0	low
1882	TCGA-IN-8462	B cell	0.0116849	0.873973	0	low
1883	TCGA-IN-8462	Macrophage M1	0.0267929	0.873973	0	low
1884	TCGA-IN-8462	Macrophage M2	0.0231448	0.873973	0	low
1885	TCGA-IN-8462	Monocyte	0	0.873973	0	low
1886	TCGA-IN-8462	Neutrophil	0.0375788	0.873973	0	low
1887	TCGA-IN-8462	NK cell	0.00558105	0.873973	0	low
1888	TCGA-IN-8462	T cell CD4 non regulatory	0	0.873973	0	low
1889	TCGA-IN-8462	T cell CD8	0.00178025	0.873973	0	low
1890	TCGA-IN-8462	T cell regulatory Tregs	0.0103612	0.873973	0	low
1891	TCGA-IN-8462	Myeloid dendritic cell	0	0.873973	0	low
1892	TCGA-IN-8462	uncharacterized cell	0.883076	0.873973	0	low
1893	TCGA-IN-8663	B cell	0.00654481	0.282192	1	high
1894	TCGA-IN-8663	Macrophage M1	0.0539117	0.282192	1	high
1895	TCGA-IN-8663	Macrophage M2	0.00475401	0.282192	1	high
1896	TCGA-IN-8663	Monocyte	0	0.282192	1	high
1897	TCGA-IN-8663	Neutrophil	0.0567533	0.282192	1	high
1898	TCGA-IN-8663	NK cell	0.00969089	0.282192	1	high
1899	TCGA-IN-8663	T cell CD4 non regulatory	0	0.282192	1	high
1900	TCGA-IN-8663	T cell CD8	0.00145002	0.282192	1	high
1901	TCGA-IN-8663	T cell regulatory Tregs	0.0268856	0.282192	1	high
1902	TCGA-IN-8663	Myeloid dendritic cell	0.00116995	0.282192	1	high
1903	TCGA-IN-8663	uncharacterized cell	0.83884	0.282192	1	high
1904	TCGA-IN-A6RI	B cell	0.0016983	1.53151	0	low
1905	TCGA-IN-A6RI	Macrophage M1	0.0400215	1.53151	0	low
1906	TCGA-IN-A6RI	Macrophage M2	0.0106237	1.53151	0	low
1907	TCGA-IN-A6RI	Monocyte	0	1.53151	0	low
1908	TCGA-IN-A6RI	Neutrophil	0.0347731	1.53151	0	low
1909	TCGA-IN-A6RI	NK cell	0.00517388	1.53151	0	low
1910	TCGA-IN-A6RI	T cell CD4 non regulatory	0.0414229	1.53151	0	low
1911	TCGA-IN-A6RI	T cell CD8	0	1.53151	0	low
1912	TCGA-IN-A6RI	T cell regulatory Tregs	0.00630121	1.53151	0	low
1913	TCGA-IN-A6RI	Myeloid dendritic cell	0.0078045	1.53151	0	low
1914	TCGA-IN-A6RI	uncharacterized cell	0.852181	1.53151	0	low
1915	TCGA-IN-A6RJ	B cell	0.00735488	0.446575	0	high
1916	TCGA-IN-A6RJ	Macrophage M1	0.0141489	0.446575	0	high
1917	TCGA-IN-A6RJ	Macrophage M2	0.0146058	0.446575	0	high
1918	TCGA-IN-A6RJ	Monocyte	0	0.446575	0	high
1919	TCGA-IN-A6RJ	Neutrophil	0.0395507	0.446575	0	high
1920	TCGA-IN-A6RJ	NK cell	0.00474791	0.446575	0	high
1921	TCGA-IN-A6RJ	T cell CD4 non regulatory	0.0126331	0.446575	0	high
1922	TCGA-IN-A6RJ	T cell CD8	0.000497973	0.446575	0	high
1923	TCGA-IN-A6RJ	T cell regulatory Tregs	0.00249268	0.446575	0	high
1924	TCGA-IN-A6RJ	Myeloid dendritic cell	0	0.446575	0	high
1925	TCGA-IN-A6RJ	uncharacterized cell	0.903968	0.446575	0	high
1926	TCGA-IN-A6RL	B cell	0.0173284	0.432877	0	low
1927	TCGA-IN-A6RL	Macrophage M1	0.0250637	0.432877	0	low
1928	TCGA-IN-A6RL	Macrophage M2	0.0315153	0.432877	0	low
1929	TCGA-IN-A6RL	Monocyte	0	0.432877	0	low
1930	TCGA-IN-A6RL	Neutrophil	0.0310123	0.432877	0	low
1931	TCGA-IN-A6RL	NK cell	0.00586866	0.432877	0	low
1932	TCGA-IN-A6RL	T cell CD4 non regulatory	0	0.432877	0	low
1933	TCGA-IN-A6RL	T cell CD8	0.00305466	0.432877	0	low
1934	TCGA-IN-A6RL	T cell regulatory Tregs	0.0122282	0.432877	0	low
1935	TCGA-IN-A6RL	Myeloid dendritic cell	0	0.432877	0	low
1936	TCGA-IN-A6RL	uncharacterized cell	0.873929	0.432877	0	low
1937	TCGA-IN-A6RN	B cell	0.0110392	1.09041	0	low
1938	TCGA-IN-A6RN	Macrophage M1	0.0997132	1.09041	0	low
1939	TCGA-IN-A6RN	Macrophage M2	0.00124312	1.09041	0	low
1940	TCGA-IN-A6RN	Monocyte	0	1.09041	0	low
1941	TCGA-IN-A6RN	Neutrophil	0	1.09041	0	low
1942	TCGA-IN-A6RN	NK cell	0.00047278	1.09041	0	low
1943	TCGA-IN-A6RN	T cell CD4 non regulatory	0.0392291	1.09041	0	low
1944	TCGA-IN-A6RN	T cell CD8	0.00139968	1.09041	0	low
1945	TCGA-IN-A6RN	T cell regulatory Tregs	0.0206422	1.09041	0	low
1946	TCGA-IN-A6RN	Myeloid dendritic cell	0	1.09041	0	low
1947	TCGA-IN-A6RN	uncharacterized cell	0.826261	1.09041	0	low
1948	TCGA-IN-A6RR	B cell	0.0171837	0.561644	1	high
1949	TCGA-IN-A6RR	Macrophage M1	0.0682027	0.561644	1	high
1950	TCGA-IN-A6RR	Macrophage M2	0.00842361	0.561644	1	high
1951	TCGA-IN-A6RR	Monocyte	0	0.561644	1	high
1952	TCGA-IN-A6RR	Neutrophil	0.0300211	0.561644	1	high
1953	TCGA-IN-A6RR	NK cell	0.00370214	0.561644	1	high
1954	TCGA-IN-A6RR	T cell CD4 non regulatory	0.0012015	0.561644	1	high
1955	TCGA-IN-A6RR	T cell CD8	0.00710966	0.561644	1	high
1956	TCGA-IN-A6RR	T cell regulatory Tregs	0.0101124	0.561644	1	high
1957	TCGA-IN-A6RR	Myeloid dendritic cell	0	0.561644	1	high
1958	TCGA-IN-A6RR	uncharacterized cell	0.854043	0.561644	1	high
1959	TCGA-IN-A6RS	B cell	0.00674412	0.572603	0	low
1960	TCGA-IN-A6RS	Macrophage M1	0.077413	0.572603	0	low
1961	TCGA-IN-A6RS	Macrophage M2	0.00341773	0.572603	0	low
1962	TCGA-IN-A6RS	Monocyte	0	0.572603	0	low
1963	TCGA-IN-A6RS	Neutrophil	0.0324989	0.572603	0	low
1964	TCGA-IN-A6RS	NK cell	0.00765985	0.572603	0	low
1965	TCGA-IN-A6RS	T cell CD4 non regulatory	0.00202351	0.572603	0	low
1966	TCGA-IN-A6RS	T cell CD8	0.0147125	0.572603	0	low
1967	TCGA-IN-A6RS	T cell regulatory Tregs	0.0159555	0.572603	0	low
1968	TCGA-IN-A6RS	Myeloid dendritic cell	0	0.572603	0	low
1969	TCGA-IN-A6RS	uncharacterized cell	0.839575	0.572603	0	low
1970	TCGA-IN-A7NT	B cell	0.00269298	0.463014	0	low
1971	TCGA-IN-A7NT	Macrophage M1	0.16271	0.463014	0	low
1972	TCGA-IN-A7NT	Macrophage M2	0	0.463014	0	low
1973	TCGA-IN-A7NT	Monocyte	0	0.463014	0	low
1974	TCGA-IN-A7NT	Neutrophil	0.0410061	0.463014	0	low
1975	TCGA-IN-A7NT	NK cell	0.0110318	0.463014	0	low
1976	TCGA-IN-A7NT	T cell CD4 non regulatory	0.00921952	0.463014	0	low
1977	TCGA-IN-A7NT	T cell CD8	0.00221283	0.463014	0	low
1978	TCGA-IN-A7NT	T cell regulatory Tregs	0.0171972	0.463014	0	low
1979	TCGA-IN-A7NT	Myeloid dendritic cell	0	0.463014	0	low
1980	TCGA-IN-A7NT	uncharacterized cell	0.75393	0.463014	0	low
1981	TCGA-IN-A7NU	B cell	0.00661908	0.150685	0	high
1982	TCGA-IN-A7NU	Macrophage M1	0.0742136	0.150685	0	high
1983	TCGA-IN-A7NU	Macrophage M2	0.0256535	0.150685	0	high
1984	TCGA-IN-A7NU	Monocyte	0	0.150685	0	high
1985	TCGA-IN-A7NU	Neutrophil	0.0384098	0.150685	0	high
1986	TCGA-IN-A7NU	NK cell	0.00262889	0.150685	0	high
1987	TCGA-IN-A7NU	T cell CD4 non regulatory	0.0154891	0.150685	0	high
1988	TCGA-IN-A7NU	T cell CD8	0.00725858	0.150685	0	high
1989	TCGA-IN-A7NU	T cell regulatory Tregs	0.0206524	0.150685	0	high
1990	TCGA-IN-A7NU	Myeloid dendritic cell	0	0.150685	0	high
1991	TCGA-IN-A7NU	uncharacterized cell	0.809075	0.150685	0	high
1992	TCGA-IN-AB1V	B cell	0.0195323	0.652055	0	high
1993	TCGA-IN-AB1V	Macrophage M1	0.0161873	0.652055	0	high
1994	TCGA-IN-AB1V	Macrophage M2	0.0250986	0.652055	0	high
1995	TCGA-IN-AB1V	Monocyte	0	0.652055	0	high
1996	TCGA-IN-AB1V	Neutrophil	0.0690527	0.652055	0	high
1997	TCGA-IN-AB1V	NK cell	0.00789699	0.652055	0	high
1998	TCGA-IN-AB1V	T cell CD4 non regulatory	0.00372978	0.652055	0	high
1999	TCGA-IN-AB1V	T cell CD8	0.00312124	0.652055	0	high
[truncated: 740 more rows]
