# Supplementary material for: Machine learning-based identification of a novel prognosis-related long noncoding RNA signature for gastric cancer
Source: Front Cell Dev Biol. 2022 Nov 11;10:1017767. doi: 10.3389/fcell.2022.1017767 (PMC9691877; doi:10.3389/fcell.2022.1017767)
Supplement: Supplementary file 11 [file Table12.XLSX]

## Sheet: maf.Low@gene.summary
	Hugo_Symbol	Frame_Shift_Del	Frame_Shift_Ins	In_Frame_Del	In_Frame_Ins	Missense_Mutation	Nonsense_Mutation	Nonstop_Mutation	Splice_Site	Translation_Start_Site	total	MutatedSamples	AlteredSamples
1	TTN	8	2	1	0	141	5	0	1	0	158	67	67
2	TP53	9	2	2	0	38	11	0	4	0	66	63	63
3	MUC16	5	3	0	0	46	2	0	0	0	56	37	37
4	CSMD3	5	0	0	0	49	0	0	1	0	55	35	35
5	SYNE1	1	0	0	0	40	1	0	1	0	43	33	33
6	ARID1A	15	5	0	0	9	10	0	1	0	40	32	32
7	LRP1B	2	0	0	0	34	2	0	1	0	39	31	31
8	FAT4	1	0	1	0	37	2	0	0	0	41	27	27
9	DNAH5	2	1	0	0	24	1	0	2	0	30	24	24
10	DNAH11	6	1	0	0	20	1	0	0	0	28	24	24
11	FLG	1	0	0	0	25	2	0	0	0	28	23	23
12	PCLO	4	1	0	0	22	1	0	0	0	28	23	23
13	RYR2	2	0	0	0	23	2	0	0	0	27	23	23
14	PEG3	3	0	0	0	23	3	0	0	0	29	22	22
15	SACS	6	1	0	0	21	1	0	0	0	29	22	22
16	SPTA1	2	0	0	0	24	1	0	2	0	29	22	22
17	CSMD1	1	1	0	0	29	2	0	0	0	33	21	21
18	OBSCN	1	0	0	0	25	2	0	0	0	28	21	21
19	ZFHX4	8	0	0	0	12	2	0	0	0	22	21	21
20	DST	5	1	0	0	20	1	0	0	0	27	20	20
21	USH2A	1	1	0	0	21	1	0	1	0	25	20	20
22	LRRK2	4	1	0	1	13	3	0	0	0	22	20	20
23	NIPBL	5	0	0	0	12	1	0	1	0	19	19	19
24	DNAH7	9	0	0	0	16	0	0	0	0	25	18	18
25	LAMA1	2	0	0	0	20	0	0	0	0	22	18	18
26	NBEA	1	1	0	0	18	2	0	0	0	22	18	18
27	PTPRT	3	0	0	0	15	2	0	0	0	20	18	18
28	FAT3	1	1	0	0	16	0	0	0	0	18	18	18
29	KMT2D	10	3	0	0	11	2	0	0	0	26	17	17
30	HMCN1	3	1	0	0	17	2	0	1	0	24	17	17
31	APOB	1	2	0	0	20	0	0	0	0	23	17	17
32	VPS13B	5	2	0	0	14	1	0	0	0	22	17	17
33	RP1	4	2	0	0	15	0	0	0	0	21	17	17
34	RYR1	1	1	0	0	18	0	0	1	0	21	17	17
35	CACNA1E	3	0	0	0	17	0	0	0	0	20	17	17
36	DOCK3	15	0	0	0	5	0	0	0	0	20	17	17
37	ACVR2A	16	1	0	0	2	0	0	0	0	19	17	17
38	MUC17	0	0	1	0	18	0	0	0	0	19	17	17
39	PCDH15	1	0	0	0	15	1	0	0	0	17	17	17
40	MDN1	6	0	0	0	15	3	0	0	0	24	16	16
41	LRP2	4	0	0	0	14	1	0	1	0	20	16	16
42	RYR3	1	0	0	0	16	2	0	0	0	19	16	16
43	GLI3	1	0	0	0	16	1	0	0	0	18	16	16
44	ANK3	4	1	0	0	18	1	0	0	0	24	15	15
45	PLEC	0	0	0	0	22	0	0	1	0	23	15	15
46	ABCA13	3	0	0	0	15	3	0	0	0	21	15	15
47	KMT2C	4	2	1	0	11	2	0	1	0	21	15	15
48	FCGBP	0	0	0	0	20	0	0	0	0	20	15	15
49	ADGRB3	1	0	0	0	16	2	0	0	0	19	15	15
50	RNF43	11	1	1	0	2	3	0	0	0	18	15	15
51	DCLK1	1	0	0	0	16	0	0	0	0	17	15	15
52	ERBB4	0	0	0	0	17	0	0	0	0	17	15	15
53	PREX2	4	0	0	0	13	0	0	0	0	17	15	15
54	SLITRK1	1	1	0	0	14	1	0	0	0	17	15	15
55	COL11A1	5	1	0	0	9	0	1	0	0	16	15	15
56	PCDH17	0	0	0	0	15	1	0	0	0	16	15	15
57	SYNE2	4	0	0	0	10	2	0	0	0	16	15	15
58	TRPA1	2	1	0	0	13	0	0	0	0	16	15	15
59	ANK1	1	0	0	0	22	0	0	0	0	23	14	14
60	ADGRV1	4	0	1	0	14	1	0	0	0	20	14	14
61	DNAH9	1	0	0	0	18	1	0	0	0	20	14	14
62	RIMS2	1	1	0	0	15	1	0	1	0	19	14	14
63	FMN2	0	0	0	0	17	0	0	0	0	17	14	14
64	KIAA1109	1	1	0	0	12	3	0	0	0	17	14	14
65	SMAD4	3	1	1	0	11	1	0	0	0	17	14	14
66	TECTA	3	0	0	0	13	1	0	0	0	17	14	14
67	UBR5	10	0	1	0	5	1	0	0	0	17	14	14
68	DMD	0	0	0	0	15	0	0	1	0	16	14	14
69	NAV3	0	0	0	0	14	1	0	1	0	16	14	14
70	CDH11	1	0	0	0	14	0	0	0	0	15	14	14
71	RIMS1	2	0	0	0	13	0	0	0	0	15	14	14
72	TRIO	5	1	0	0	9	0	0	0	0	15	14	14
73	ADCY8	0	0	0	0	14	0	0	0	0	14	14	14
74	MUC5B	1	0	1	0	17	0	0	0	0	19	13	13
75	FBN3	4	0	0	0	13	0	0	0	0	17	13	13
76	TG	1	0	0	0	15	0	0	1	0	17	13	13
77	ATM	6	1	0	0	9	0	0	0	0	16	13	13
78	PXDN	4	0	0	0	12	0	0	0	0	16	13	13
79	COL12A1	2	0	0	0	13	0	0	0	0	15	13	13
80	DOCK2	0	0	0	0	14	1	0	0	0	15	13	13
81	DYNC1H1	2	0	0	0	12	1	0	0	0	15	13	13
82	MYO16	2	0	0	0	13	0	0	0	0	15	13	13
83	PDZD2	1	3	1	0	10	0	0	0	0	15	13	13
84	RPL22	12	1	0	0	2	0	0	0	0	15	13	13
85	CNTLN	3	0	1	0	8	2	0	0	0	14	13	13
86	DNAH3	0	0	0	0	14	0	0	0	0	14	13	13
87	MAP2	0	1	0	0	12	1	0	0	0	14	13	13
88	MXRA5	0	0	0	0	13	1	0	0	0	14	13	13
89	MYH7	0	0	1	0	13	0	0	0	0	14	13	13
90	SCN5A	0	0	0	0	13	1	0	0	0	14	13	13
91	SLITRK5	1	0	0	0	13	0	0	0	0	14	13	13
92	SPEF2	3	0	0	0	10	1	0	0	0	14	13	13
93	TAF1L	3	1	0	0	7	3	0	0	0	14	13	13
94	TRRAP	0	0	0	0	13	1	0	0	0	14	13	13
95	AFF2	0	0	0	0	12	0	0	1	0	13	13	13
96	MACF1	1	2	0	0	16	2	0	0	0	21	12	12
97	SPEN	4	0	0	0	15	0	0	0	0	19	12	12
98	RNF213	2	1	0	0	14	0	0	1	0	18	12	12
99	FAT2	2	1	0	0	14	0	0	0	0	17	12	12
100	CELSR3	3	0	0	0	12	1	0	0	0	16	12	12
101	HERC1	0	1	2	0	11	2	0	0	0	16	12	12
102	PIK3CA	0	0	0	0	16	0	0	0	0	16	12	12
103	ZNF462	1	0	0	0	13	2	0	0	0	16	12	12
104	COL7A1	1	0	0	0	13	0	0	1	0	15	12	12
105	ABCB1	3	0	0	0	9	1	0	1	0	14	12	12
106	CHD6	0	0	0	0	14	0	0	0	0	14	12	12
107	DSEL	1	1	0	0	11	1	0	0	0	14	12	12
108	GRM5	0	0	0	0	13	1	0	0	0	14	12	12
109	JARID2	8	0	0	0	6	0	0	0	0	14	12	12
110	KCNB2	6	1	1	0	6	0	0	0	0	14	12	12
111	KMT2B	5	2	0	0	6	1	0	0	0	14	12	12
112	NEB	0	0	0	0	12	2	0	0	0	14	12	12
113	ROBO2	2	0	0	0	12	0	0	0	0	14	12	12
114	TENM3	3	0	0	0	11	0	0	0	0	14	12	12
115	TRPS1	0	0	0	0	13	1	0	0	0	14	12	12
116	BRCA2	6	0	0	0	6	1	0	0	0	13	12	12
117	CTNND2	1	0	0	0	9	1	0	2	0	13	12	12
118	FAM135B	1	0	0	0	12	0	0	0	0	13	12	12
119	FLNB	3	0	0	0	10	0	0	0	0	13	12	12
120	GRM8	0	1	0	0	12	0	0	0	0	13	12	12
121	PTPRD	1	0	0	0	10	1	0	1	0	13	12	12
122	RGS12	5	0	0	0	8	0	0	0	0	13	12	12
123	SI	3	0	0	0	9	0	0	1	0	13	12	12
124	SVEP1	0	0	0	0	13	0	0	0	0	13	12	12
125	XIRP2	3	1	0	0	9	0	0	0	0	13	12	12
126	ZNF536	1	0	0	0	12	0	0	0	0	13	12	12
127	CDH23	0	0	0	0	12	0	0	0	0	12	12	12
128	CDH8	3	0	0	0	9	0	0	0	0	12	12	12
129	DHX16	6	0	0	0	5	1	0	0	0	12	12	12
130	FLG2	0	1	0	0	10	1	0	0	0	12	12	12
131	HRNR	0	0	0	0	12	0	0	0	0	12	12	12
132	MBD6	5	3	0	0	3	1	0	0	0	12	12	12
133	MED12L	1	0	0	1	10	0	0	0	0	12	12	12
134	PCDH19	3	0	0	0	8	1	0	0	0	12	12	12
135	VWF	3	0	0	0	9	0	0	0	0	12	12	12
136	ZAN	1	0	0	0	10	1	0	0	0	12	12	12
137	ZDBF2	7	0	0	0	5	0	0	0	0	12	12	12
138	MYCBP2	2	1	0	0	14	0	0	0	0	17	11	11
139	ATP10A	1	1	0	0	11	0	0	2	0	15	11	11
140	CMYA5	1	0	0	0	13	0	0	0	0	14	11	11
141	COL6A3	0	1	0	0	10	2	0	1	0	14	11	11
142	DCHS1	2	0	0	0	11	1	0	0	0	14	11	11
143	PCNT	1	1	0	0	12	0	0	0	0	14	11	11
144	ASH1L	5	1	0	0	7	0	0	0	0	13	11	11
145	COL5A1	3	0	1	0	8	1	0	0	0	13	11	11
146	DCDC1	1	0	0	0	12	0	0	0	0	13	11	11
147	FBN1	0	1	0	0	11	1	0	0	0	13	11	11
148	ITPR3	1	0	0	0	12	0	0	0	0	13	11	11
149	SUPT6H	1	0	0	0	12	0	0	0	0	13	11	11
150	TTC3	6	1	0	0	5	1	0	0	0	13	11	11
151	ERICH3	0	0	1	0	9	2	0	0	0	12	11	11
152	KIAA1217	1	1	0	0	9	1	0	0	0	12	11	11
153	MAGEC1	2	0	0	0	10	0	0	0	0	12	11	11
154	MYH9	0	1	0	0	10	1	0	0	0	12	11	11
155	SRRM2	1	0	0	0	10	1	0	0	0	12	11	11
156	SULF1	5	0	0	0	7	0	0	0	0	12	11	11
157	ABCA12	2	0	0	0	7	0	0	2	0	11	11	11
158	FBN2	1	0	0	0	10	0	0	0	0	11	11	11
159	KCNMA1	2	0	0	0	9	0	0	0	0	11	11	11
160	KMT2A	3	1	0	0	7	0	0	0	0	11	11	11
161	MUC4	1	0	0	0	10	0	0	0	0	11	11	11
162	MYH1	1	0	0	0	10	0	0	0	0	11	11	11
163	NRXN1	1	0	0	0	9	1	0	0	0	11	11	11
164	PKHD1	1	0	0	0	10	0	0	0	0	11	11	11
165	PLXNA4	1	0	0	0	10	0	0	0	0	11	11	11
166	RELN	1	2	0	0	6	1	0	1	0	11	11	11
167	SCN9A	4	1	0	0	6	0	0	0	0	11	11	11
168	SLITRK6	1	0	0	0	9	1	0	0	0	11	11	11
169	CCDC178	6	1	0	0	7	0	0	1	0	15	10	10
170	HERC2	2	0	0	0	13	0	0	0	0	15	10	10
171	SDK1	0	0	0	0	15	0	0	0	0	15	10	10
172	ZBTB20	6	0	0	0	9	0	0	0	0	15	10	10
173	BSN	1	1	0	0	11	1	0	0	0	14	10	10
174	PHLDB1	2	1	0	0	10	1	0	0	0	14	10	10
175	PRUNE2	0	1	0	0	13	0	0	0	0	14	10	10
176	ADAMTS18	4	1	0	0	8	0	0	0	0	13	10	10
177	PCDH11X	0	0	0	0	13	0	0	0	0	13	10	10
178	PLXNA1	3	0	0	0	10	0	0	0	0	13	10	10
179	THSD7A	1	0	0	0	11	1	0	0	0	13	10	10
180	APC	2	2	1	0	3	4	0	0	0	12	10	10
181	BMPR2	7	1	0	0	3	1	0	0	0	12	10	10
182	CTNNA3	0	1	0	0	11	0	0	0	0	12	10	10
183	HDLBP	4	0	0	0	7	1	0	0	0	12	10	10
184	MUC6	5	1	1	0	5	0	0	0	0	12	10	10
185	PAPPA2	3	1	0	0	7	1	0	0	0	12	10	10
186	SALL1	0	0	0	0	12	0	0	0	0	12	10	10
187	SIPA1L1	2	2	0	0	7	0	0	1	0	12	10	10
188	TIAM1	0	0	0	0	11	0	0	1	0	12	10	10
189	TP53BP1	3	0	1	0	6	1	0	1	0	12	10	10
190	XPOT	7	0	0	0	5	0	0	0	0	12	10	10
191	ZFHX3	3	0	0	0	8	1	0	0	0	12	10	10
192	BCORL1	5	1	0	0	5	0	0	0	0	11	10	10
193	COL22A1	0	0	0	0	9	1	0	1	0	11	10	10
194	CPAMD8	2	1	0	0	8	0	0	0	0	11	10	10
195	DYSF	0	1	0	0	9	1	0	0	0	11	10	10
196	EPHA3	4	0	0	0	7	0	0	0	0	11	10	10
197	EPHA6	0	0	0	0	11	0	0	0	0	11	10	10
198	FCRL3	4	0	0	0	7	0	0	0	0	11	10	10
199	GRIN3A	1	0	0	0	9	1	0	0	0	11	10	10
200	HECW1	0	0	0	0	10	0	0	1	0	11	10	10
201	MYO15A	2	0	1	0	8	0	0	0	0	11	10	10
202	NCOA2	1	0	0	0	9	1	0	0	0	11	10	10
203	NOS1	2	0	0	0	8	1	0	0	0	11	10	10
204	NRXN3	1	0	0	0	9	1	0	0	0	11	10	10
205	PXDNL	0	0	0	0	11	0	0	0	0	11	10	10
206	REV3L	3	3	0	0	4	1	0	0	0	11	10	10
207	SCN10A	2	1	0	0	8	0	0	0	0	11	10	10
208	TCERG1	7	1	0	0	3	0	0	0	0	11	10	10
209	TENM1	0	0	0	0	10	1	0	0	0	11	10	10
210	UTRN	0	0	0	0	11	0	0	0	0	11	10	10
211	ZNF521	2	0	0	0	9	0	0	0	0	11	10	10
212	ABCC9	1	1	0	0	8	0	0	0	0	10	10	10
213	AR	0	1	0	0	9	0	0	0	0	10	10	10
214	ARID2	3	0	0	0	3	3	0	1	0	10	10	10
215	CNTN6	2	0	0	0	7	1	0	0	0	10	10	10
216	CUX1	2	2	0	0	5	0	0	1	0	10	10	10
217	DDX27	7	0	0	0	2	0	0	1	0	10	10	10
218	EPG5	4	0	0	0	6	0	0	0	0	10	10	10
219	EPHA5	0	1	0	0	8	1	0	0	0	10	10	10
220	F8	1	1	0	0	8	0	0	0	0	10	10	10
221	GALNT17	1	0	0	0	9	0	0	0	0	10	10	10
222	HSPG2	2	0	1	0	6	1	0	0	0	10	10	10
223	LRFN5	1	0	0	0	9	0	0	0	0	10	10	10
224	LRRIQ1	3	1	0	0	6	0	0	0	0	10	10	10
225	MSH3	9	1	0	0	0	0	0	0	0	10	10	10
226	MYH10	0	0	0	1	9	0	0	0	0	10	10	10
227	NEXMIF	0	0	0	0	9	1	0	0	0	10	10	10
228	PCDH9	1	2	0	0	7	0	0	0	0	10	10	10
229	PCDHA8	0	0	0	0	10	0	0	0	0	10	10	10
230	PCDHB8	0	0	0	0	10	0	0	0	0	10	10	10
231	PKD1	1	0	0	0	7	1	0	1	0	10	10	10
232	PKHD1L1	1	0	0	0	9	0	0	0	0	10	10	10
233	SBF1	1	0	0	0	8	0	0	1	0	10	10	10
234	UNC79	2	0	0	0	8	0	0	0	0	10	10	10
235	WDR72	1	1	0	0	8	0	0	0	0	10	10	10
236	ZNF804A	0	0	0	0	9	1	0	0	0	10	10	10
237	LRP1	2	1	0	0	12	0	0	0	0	15	9	9
238	ANKRD11	3	1	2	0	8	0	0	0	0	14	9	9
239	LAMA2	0	0	0	0	12	2	0	0	0	14	9	9
240	ALMS1	2	0	0	1	9	1	0	0	0	13	9	9
241	GRM1	0	1	0	0	11	1	0	0	0	13	9	9
242	KCNH8	1	1	0	0	9	0	0	2	0	13	9	9
243	PRKDC	2	1	0	0	10	0	0	0	0	13	9	9
244	VCAN	0	0	0	0	11	1	0	1	0	13	9	9
245	ANO4	1	0	0	0	10	1	0	0	0	12	9	9
246	CDH10	2	2	0	0	7	0	0	1	0	12	9	9
247	CDH2	0	1	0	0	11	0	0	0	0	12	9	9
248	CSPG4	1	0	0	0	11	0	0	0	0	12	9	9
249	FAT1	2	0	0	0	9	1	0	0	0	12	9	9
250	KDM6B	5	0	0	0	7	0	0	0	0	12	9	9
251	SLIT2	1	0	0	0	11	0	0	0	0	12	9	9
252	ADAMTS1	1	0	0	0	10	0	0	0	0	11	9	9
253	CDH6	3	0	0	0	6	2	0	0	0	11	9	9
254	CELSR2	0	0	0	0	11	0	0	0	0	11	9	9
255	COL4A1	1	1	0	0	8	0	0	1	0	11	9	9
256	CUBN	1	0	0	0	8	1	0	1	0	11	9	9
257	DIDO1	3	0	0	0	8	0	0	0	0	11	9	9
258	EPB41L3	1	0	0	0	9	1	0	0	0	11	9	9
259	FREM2	0	1	1	0	8	0	0	1	0	11	9	9
260	FRY	0	0	0	0	11	0	0	0	0	11	9	9
261	POLQ	1	2	0	0	6	2	0	0	0	11	9	9
262	STAB2	0	0	0	0	10	1	0	0	0	11	9	9
263	SVIL	5	1	0	0	5	0	0	0	0	11	9	9
264	SYCP2	7	0	0	0	4	0	0	0	0	11	9	9
265	TMEM132D	1	0	0	0	10	0	0	0	0	11	9	9
266	TPO	3	0	0	0	7	1	0	0	0	11	9	9
267	USP34	2	0	0	0	9	0	0	0	0	11	9	9
268	AARS2	5	0	0	0	5	0	0	0	0	10	9	9
269	ATRX	1	1	0	0	7	0	0	1	0	10	9	9
270	CCDC73	6	0	0	0	4	0	0	0	0	10	9	9
271	CIC	3	3	0	0	4	0	0	0	0	10	9	9
272	CNTN3	1	0	0	0	8	0	0	1	0	10	9	9
273	CRB1	0	0	0	0	10	0	0	0	0	10	9	9
274	DLC1	2	0	0	0	8	0	0	0	0	10	9	9
275	DYNC2H1	0	0	0	0	9	1	0	0	0	10	9	9
276	EIF5B	4	4	0	0	2	0	0	0	0	10	9	9
277	EPHB1	1	0	0	0	9	0	0	0	0	10	9	9
278	ERBB3	0	0	0	0	10	0	0	0	0	10	9	9
279	ESRP1	8	0	0	0	1	0	0	1	0	10	9	9
280	FRAS1	0	0	0	0	10	0	0	0	0	10	9	9
281	GRIK2	6	0	0	0	4	0	0	0	0	10	9	9
282	HIVEP3	3	0	0	0	7	0	0	0	0	10	9	9
283	HTR1A	1	0	0	0	9	0	0	0	0	10	9	9
284	KCNK9	1	0	0	0	9	0	0	0	0	10	9	9
285	LYST	0	1	1	0	8	0	0	0	0	10	9	9
286	MGA	3	1	1	0	5	0	0	0	0	10	9	9
287	NBEAL2	1	0	0	0	9	0	0	0	0	10	9	9
288	NPAP1	1	0	0	0	9	0	0	0	0	10	9	9
289	PCDHA11	0	0	0	0	10	0	0	0	0	10	9	9
290	PCDHA12	1	0	0	0	9	0	0	0	0	10	9	9
291	PLEKHA6	8	1	0	0	0	0	0	1	0	10	9	9
292	SEC31A	6	0	0	0	3	1	0	0	0	10	9	9
293	SEMA6D	1	0	0	0	9	0	0	0	0	10	9	9
294	SLC8A2	3	0	0	0	7	0	0	0	0	10	9	9
295	SPTBN5	0	0	0	0	10	0	0	0	0	10	9	9
296	TENM4	1	0	0	0	9	0	0	0	0	10	9	9
297	TRANK1	2	0	0	0	7	1	0	0	0	10	9	9
298	UNC13C	1	1	0	0	7	1	0	0	0	10	9	9
299	UTP20	1	2	1	0	5	1	0	0	0	10	9	9
300	XYLT2	7	1	0	0	2	0	0	0	0	10	9	9
301	ZNF43	3	0	0	0	7	0	0	0	0	10	9	9
302	ZNF518A	10	0	0	0	0	0	0	0	0	10	9	9
303	ABCC8	0	0	0	0	8	1	0	0	0	9	9	9
304	ACACB	2	0	0	0	6	0	0	1	0	9	9	9
305	ACAN	1	0	0	0	8	0	0	0	0	9	9	9
306	ADCY6	1	1	0	0	7	0	0	0	0	9	9	9
307	AKAP7	8	0	0	0	1	0	0	0	0	9	9	9
308	ATRNL1	1	0	0	0	7	1	0	0	0	9	9	9
309	CFH	0	0	0	0	9	0	0	0	0	9	9	9
310	CNTNAP2	0	0	0	0	9	0	0	0	0	9	9	9
311	COBLL1	8	0	0	0	1	0	0	0	0	9	9	9
312	CR2	6	0	0	0	3	0	0	0	0	9	9	9
313	CSGALNACT1	2	1	0	0	5	1	0	0	0	9	9	9
314	CYLC1	0	0	0	0	9	0	0	0	0	9	9	9
315	DAPK1	3	0	1	0	5	0	0	0	0	9	9	9
316	DCAF12L2	0	0	0	0	9	0	0	0	0	9	9	9
317	EVC	2	0	0	0	6	1	0	0	0	9	9	9
318	FBXW7	3	0	0	0	6	0	0	0	0	9	9	9
319	GPR179	1	0	0	0	7	1	0	0	0	9	9	9
320	HUWE1	0	1	0	0	8	0	0	0	0	9	9	9
321	IGSF10	2	0	0	0	7	0	0	0	0	9	9	9
322	KIAA0100	2	0	0	0	7	0	0	0	0	9	9	9
323	KRAS	0	0	0	0	9	0	0	0	0	9	9	9
324	MKI67	3	0	0	0	6	0	0	0	0	9	9	9
325	NCAM2	0	0	0	0	8	0	0	1	0	9	9	9
326	NIN	0	1	1	0	7	0	0	0	0	9	9	9
327	NPBWR1	0	0	0	0	9	0	0	0	0	9	9	9
328	NRK	1	0	0	0	8	0	0	0	0	9	9	9
329	PCDH18	1	0	0	0	8	0	0	0	0	9	9	9
330	PCDHB12	0	0	0	0	8	1	0	0	0	9	9	9
331	PTEN	3	2	0	0	4	0	0	0	0	9	9	9
332	RAI1	0	0	0	0	7	2	0	0	0	9	9	9
333	RBM27	6	1	0	0	2	0	0	0	0	9	9	9
334	RNF31	2	1	0	0	6	0	0	0	0	9	9	9
335	ROBO1	2	0	0	0	7	0	0	0	0	9	9	9
336	SEMA5A	0	0	0	0	8	0	0	0	1	9	9	9
337	SLC3A2	9	0	0	0	0	0	0	0	0	9	9	9
338	SPECC1	8	1	0	0	0	0	0	0	0	9	9	9
339	SRRM1	1	0	0	0	8	0	0	0	0	9	9	9
340	TACC2	2	1	0	0	5	0	0	1	0	9	9	9
341	TDRD6	2	0	0	0	7	0	0	0	0	9	9	9
342	TTK	9	0	0	0	0	0	0	0	0	9	9	9
343	UPF3A	7	1	0	0	1	0	0	0	0	9	9	9
344	ZC3H13	3	3	0	0	2	1	0	0	0	9	9	9
345	RIF1	6	0	0	0	7	1	0	0	0	14	8	8
346	AHNAK2	2	0	0	0	11	0	0	0	0	13	8	8
347	CACNA1D	1	1	0	0	10	0	0	1	0	13	8	8
348	CHD5	0	0	0	0	11	0	0	1	0	12	8	8
349	DNAH2	1	0	0	0	11	0	0	0	0	12	8	8
350	TCHH	1	0	0	0	11	0	0	0	0	12	8	8
351	ARHGEF17	0	1	0	0	10	0	0	0	0	11	8	8
352	CTNNB1	2	0	1	0	8	0	0	0	0	11	8	8
353	DSCAML1	1	0	0	0	10	0	0	0	0	11	8	8
354	DSP	1	0	1	0	8	1	0	0	0	11	8	8
355	MAP1A	3	0	0	0	8	0	0	0	0	11	8	8
356	MYH11	0	0	0	0	10	1	0	0	0	11	8	8
357	PRRC2B	2	0	0	0	9	0	0	0	0	11	8	8
358	TSHZ3	0	2	0	0	8	1	0	0	0	11	8	8
359	BCL9	2	1	0	0	7	0	0	0	0	10	8	8
360	CACNA1I	0	0	0	0	9	1	0	0	0	10	8	8
361	CHD7	0	0	0	0	9	1	0	0	0	10	8	8
362	DNAH17	1	0	0	0	8	1	0	0	0	10	8	8
363	DOCK8	3	0	0	0	7	0	0	0	0	10	8	8
364	FSIP2	1	1	0	0	8	0	0	0	0	10	8	8
365	LAMB2	1	0	0	0	7	2	0	0	0	10	8	8
366	MCPH1	4	1	0	0	5	0	0	0	0	10	8	8
367	TLN1	0	0	0	0	10	0	0	0	0	10	8	8
368	TLN2	0	0	0	0	9	1	0	0	0	10	8	8
369	ABCA7	1	0	0	0	8	0	0	0	0	9	8	8
370	AKAP6	0	0	0	0	8	1	0	0	0	9	8	8
371	AMPH	0	0	0	0	8	1	0	0	0	9	8	8
372	ANKRD12	0	1	2	1	5	0	0	0	0	9	8	8
373	ATG2A	1	0	0	0	8	0	0	0	0	9	8	8
374	CCDC18	5	0	0	0	3	0	0	1	0	9	8	8
375	CLOCK	5	0	0	0	4	0	0	0	0	9	8	8
376	CNTN5	1	0	0	0	7	1	0	0	0	9	8	8
377	CNTNAP5	0	0	0	0	9	0	0	0	0	9	8	8
378	CUL7	0	0	0	0	8	0	0	1	0	9	8	8
379	DOCK10	0	1	0	0	8	0	0	0	0	9	8	8
380	DOCK4	0	0	0	0	8	1	0	0	0	9	8	8
381	F13A1	1	0	0	0	8	0	0	0	0	9	8	8
382	FER1L6	4	0	0	0	5	0	0	0	0	9	8	8
383	GABBR1	3	0	0	0	5	0	0	1	0	9	8	8
384	GTF3C1	2	0	0	0	7	0	0	0	0	9	8	8
385	IRS1	3	0	0	0	6	0	0	0	0	9	8	8
386	JAKMIP1	0	1	0	0	6	2	0	0	0	9	8	8
387	KIF26B	0	0	0	0	9	0	0	0	0	9	8	8
388	LAMB4	1	0	0	0	8	0	0	0	0	9	8	8
389	MDGA2	5	0	0	0	4	0	0	0	0	9	8	8
390	MYH4	0	0	0	0	8	0	0	1	0	9	8	8
391	NALCN	1	2	0	0	5	0	0	1	0	9	8	8
392	NF1	3	1	1	0	1	2	0	1	0	9	8	8
393	NTNG1	0	1	0	0	6	2	0	0	0	9	8	8
394	PCDH10	1	1	0	0	7	0	0	0	0	9	8	8
395	PCDHB3	0	0	0	0	7	2	0	0	0	9	8	8
396	PIK3CG	1	0	0	0	7	0	0	1	0	9	8	8
397	RAD51AP2	4	2	0	0	3	0	0	0	0	9	8	8
398	RHOA	0	0	0	0	9	0	0	0	0	9	8	8
399	SCAF4	3	0	0	0	5	1	0	0	0	9	8	8
400	SORCS1	0	0	0	0	9	0	0	0	0	9	8	8
401	SORCS3	1	0	0	0	7	1	0	0	0	9	8	8
402	SPHKAP	1	0	0	0	7	1	0	0	0	9	8	8
403	THSD7B	0	0	0	0	9	0	0	0	0	9	8	8
404	USP26	5	0	0	0	4	0	0	0	0	9	8	8
405	WDTC1	4	2	0	0	3	0	0	0	0	9	8	8
406	YLPM1	4	1	0	0	4	0	0	0	0	9	8	8
407	ZMYM4	6	1	0	0	2	0	0	0	0	9	8	8
408	ZNF804B	0	0	0	0	8	1	0	0	0	9	8	8
409	ADGRB1	0	0	0	0	7	1	0	0	0	8	8	8
410	ANK2	2	0	0	0	6	0	0	0	0	8	8	8
411	ASPM	2	1	0	0	4	1	0	0	0	8	8	8
412	ATP2B4	1	0	0	0	7	0	0	0	0	8	8	8
413	ATR	4	0	0	0	4	0	0	0	0	8	8	8
414	BCL11A	3	1	0	0	4	0	0	0	0	8	8	8
415	BNC2	0	0	0	0	7	1	0	0	0	8	8	8
416	BPTF	1	0	0	0	6	1	0	0	0	8	8	8
417	BTBD11	4	0	0	0	4	0	0	0	0	8	8	8
418	CACNA1C	1	0	0	0	7	0	0	0	0	8	8	8
419	CCDC40	0	0	0	0	8	0	0	0	0	8	8	8
420	CILP2	0	1	0	0	7	0	0	0	0	8	8	8
421	COL15A1	3	1	0	0	4	0	0	0	0	8	8	8
422	COL5A2	1	0	0	0	4	2	0	1	0	8	8	8
423	DNAH1	1	0	1	0	6	0	0	0	0	8	8	8
424	EVC2	0	0	0	0	7	1	0	0	0	8	8	8
425	FSHR	0	0	0	0	8	0	0	0	0	8	8	8
426	GATA3	3	0	0	0	4	1	0	0	0	8	8	8
427	GOLGA4	3	0	0	0	4	1	0	0	0	8	8	8
428	IMPG2	0	0	1	0	7	0	0	0	0	8	8	8
429	ITPR1	0	1	0	0	7	0	0	0	0	8	8	8
430	KCNH7	1	0	0	0	5	2	0	0	0	8	8	8
431	KCNT2	0	0	0	0	7	0	0	1	0	8	8	8
432	KIRREL1	1	0	0	0	7	0	0	0	0	8	8	8
433	KLB	1	0	0	0	7	0	0	0	0	8	8	8
434	KLHL1	1	0	0	0	7	0	0	0	0	8	8	8
435	LARP4B	5	0	0	0	1	2	0	0	0	8	8	8
436	LCT	1	0	0	0	6	1	0	0	0	8	8	8
437	LMAN1	7	0	0	0	0	0	0	1	0	8	8	8
438	LRRC7	1	0	0	0	7	0	0	0	0	8	8	8
439	LRRN3	0	1	0	0	6	1	0	0	0	8	8	8
440	MED23	3	1	0	0	4	0	0	0	0	8	8	8
441	MEGF8	2	1	0	0	5	0	0	0	0	8	8	8
442	MYO10	1	2	0	0	5	0	0	0	0	8	8	8
443	MYO3A	1	0	0	0	6	1	0	0	0	8	8	8
444	MYO5A	0	0	0	0	7	1	0	0	0	8	8	8
445	MYO9A	1	0	0	0	7	0	0	0	0	8	8	8
446	NAV2	1	0	0	0	7	0	0	0	0	8	8	8
447	NCOR1	0	0	0	0	7	1	0	0	0	8	8	8
448	NID1	0	0	0	0	6	2	0	0	0	8	8	8
449	NLGN4X	0	1	0	0	7	0	0	0	0	8	8	8
450	NRG3	1	0	0	0	7	0	0	0	0	8	8	8
451	PCDHGA12	0	0	0	0	8	0	0	0	0	8	8	8
452	PDZRN4	0	0	0	0	6	2	0	0	0	8	8	8
453	PPIG	4	0	0	0	3	1	0	0	0	8	8	8
454	PRKCI	4	1	0	0	3	0	0	0	0	8	8	8
455	PTPN13	2	0	0	0	3	3	0	0	0	8	8	8
456	RBBP8	6	0	0	0	2	0	0	0	0	8	8	8
457	RHBDF1	1	0	0	0	7	0	0	0	0	8	8	8
458	RXFP3	0	0	0	0	7	1	0	0	0	8	8	8
459	SALL2	3	0	0	0	4	1	0	0	0	8	8	8
460	SDK2	1	0	0	0	7	0	0	0	0	8	8	8
461	SLITRK2	0	0	0	0	7	1	0	0	0	8	8	8
462	SPART	2	0	0	0	6	0	0	0	0	8	8	8
463	SPTB	0	0	0	0	8	0	0	0	0	8	8	8
464	SPTBN4	0	1	0	0	7	0	0	0	0	8	8	8
465	THBS1	2	0	0	0	6	0	0	0	0	8	8	8
466	TNN	0	0	0	0	7	0	0	1	0	8	8	8
467	UNC5D	0	0	0	0	8	0	0	0	0	8	8	8
468	VPS13C	1	1	0	0	5	1	0	0	0	8	8	8
469	WDFY3	1	0	0	0	5	2	0	0	0	8	8	8
470	WDR49	1	0	0	0	6	1	0	0	0	8	8	8
471	ZC3H4	1	0	2	0	5	0	0	0	0	8	8	8
472	DNAH10	1	0	0	0	9	1	0	1	0	12	7	7
473	ARFGEF1	1	4	0	0	5	1	0	0	0	11	7	7
474	NCOR2	2	0	1	0	8	0	0	0	0	11	7	7
475	AL592490.1	2	0	0	0	6	2	0	0	0	10	7	7
476	BDP1	4	0	0	0	6	0	0	0	0	10	7	7
477	CCAR2	3	1	0	0	5	0	0	1	0	10	7	7
478	DUOX2	1	0	0	0	7	2	0	0	0	10	7	7
479	EIF4G1	0	0	0	0	7	3	0	0	0	10	7	7
480	KIF27	0	1	0	0	9	0	0	0	0	10	7	7
481	MMP16	0	1	0	0	9	0	0	0	0	10	7	7
482	OTOF	0	0	0	0	10	0	0	0	0	10	7	7
483	RP1L1	2	0	0	0	6	2	0	0	0	10	7	7
484	SCRIB	0	0	0	0	10	0	0	0	0	10	7	7
485	TAS1R2	0	0	0	0	9	1	0	0	0	10	7	7
486	ZNF292	2	0	0	0	7	1	0	0	0	10	7	7
487	ABCA2	2	0	0	0	6	0	0	1	0	9	7	7
488	APBA1	1	0	0	0	8	0	0	0	0	9	7	7
489	ASCC3	4	1	0	0	4	0	0	0	0	9	7	7
490	ATP4A	0	0	0	0	8	0	0	1	0	9	7	7
491	BCL9L	3	1	0	0	5	0	0	0	0	9	7	7
492	BCOR	3	1	0	0	5	0	0	0	0	9	7	7
493	CACNA1B	0	0	0	0	9	0	0	0	0	9	7	7
494	CHD4	2	0	0	0	7	0	0	0	0	9	7	7
495	DISP3	0	0	0	0	8	1	0	0	0	9	7	7
496	ESPL1	0	1	0	0	7	1	0	0	0	9	7	7
497	FRYL	1	0	0	0	7	1	0	0	0	9	7	7
498	GOLGB1	1	1	0	0	6	0	0	1	0	9	7	7
499	GRIN2A	1	0	0	0	8	0	0	0	0	9	7	7
500	GRM3	0	0	0	0	9	0	0	0	0	9	7	7
501	HECTD4	0	0	0	0	9	0	0	0	0	9	7	7
502	ITGA7	3	0	0	0	6	0	0	0	0	9	7	7
503	JAK1	6	0	0	0	3	0	0	0	0	9	7	7
504	KDM5A	3	0	0	0	4	1	0	1	0	9	7	7
505	KDM5B	0	0	0	0	8	0	0	1	0	9	7	7
506	MROH2B	2	0	0	0	6	1	0	0	0	9	7	7
507	NSD2	0	0	0	0	8	0	0	1	0	9	7	7
508	OBSL1	0	0	0	0	9	0	0	0	0	9	7	7
509	PCDHA1	0	0	0	0	9	0	0	0	0	9	7	7
510	PPP1R26	5	0	0	0	3	1	0	0	0	9	7	7
511	RB1CC1	5	0	0	0	4	0	0	0	0	9	7	7
512	SRCAP	3	0	0	0	6	0	0	0	0	9	7	7
513	STAB1	2	2	0	0	5	0	0	0	0	9	7	7
514	TBC1D32	2	0	0	0	5	1	0	1	0	9	7	7
515	TIE1	1	0	0	0	7	0	0	1	0	9	7	7
516	TNC	0	0	0	0	8	1	0	0	0	9	7	7
517	TNRC18	2	0	0	0	7	0	0	0	0	9	7	7
518	TNRC6B	1	0	0	0	8	0	0	0	0	9	7	7
519	TUSC3	0	0	0	0	9	0	0	0	0	9	7	7
520	TUT4	5	1	0	0	3	0	0	0	0	9	7	7
521	ZFPM2	1	0	0	0	8	0	0	0	0	9	7	7
522	ZZEF1	2	0	0	0	6	1	0	0	0	9	7	7
523	ABCC6	0	0	0	0	8	0	0	0	0	8	7	7
524	ADAMTS9	2	1	0	0	5	0	0	0	0	8	7	7
525	ADGRD1	0	0	0	0	8	0	0	0	0	8	7	7
526	ALPK2	5	0	0	0	3	0	0	0	0	8	7	7
527	ANKHD1-EIF4EBP3	2	0	0	0	5	1	0	0	0	8	7	7
528	ANKRD50	1	0	0	0	7	0	0	0	0	8	7	7
529	ARFGEF2	0	0	0	0	8	0	0	0	0	8	7	7
530	ARID5B	1	1	0	0	6	0	0	0	0	8	7	7
531	ASTN1	0	0	0	0	7	0	0	1	0	8	7	7
532	AXL	2	1	0	0	4	0	0	1	0	8	7	7
533	BRSK1	2	0	0	0	6	0	0	0	0	8	7	7
534	CACNA2D4	1	0	0	0	7	0	0	0	0	8	7	7
535	CARD11	4	0	0	0	4	0	0	0	0	8	7	7
536	CCT8L2	4	1	0	0	3	0	0	0	0	8	7	7
537	CDH12	0	0	0	0	7	1	0	0	0	8	7	7
538	CDK5RAP2	1	0	0	1	6	0	0	0	0	8	7	7
539	CELSR1	3	0	0	0	5	0	0	0	0	8	7	7
540	DLGAP2	0	0	0	0	8	0	0	0	0	8	7	7
541	DPYD	3	0	0	0	5	0	0	0	0	8	7	7
542	DUS4L-BCAP29	4	0	0	0	4	0	0	0	0	8	7	7
543	EPB41L5	3	0	0	0	3	2	0	0	0	8	7	7
544	EPPK1	1	0	0	0	7	0	0	0	0	8	7	7
545	FSTL5	1	0	0	0	6	0	0	1	0	8	7	7
546	GABRA1	0	0	0	0	7	1	0	0	0	8	7	7
547	GPC6	0	0	0	0	8	0	0	0	0	8	7	7
548	GPR45	0	0	0	0	8	0	0	0	0	8	7	7
549	IGSF1	0	0	0	0	8	0	0	0	0	8	7	7
550	IGSF9B	2	0	0	0	6	0	0	0	0	8	7	7
551	JMJD1C	2	0	0	0	6	0	0	0	0	8	7	7
552	KIAA1210	0	0	0	0	6	2	0	0	0	8	7	7
553	KIF16B	0	0	0	0	8	0	0	0	0	8	7	7
554	KIF3C	0	0	0	1	7	0	0	0	0	8	7	7
555	LTBP1	0	1	0	0	7	0	0	0	0	8	7	7
556	MDC1	0	0	0	0	8	0	0	0	0	8	7	7
557	MINAR1	5	0	0	0	3	0	0	0	0	8	7	7
558	MPRIP	4	1	0	0	3	0	0	0	0	8	7	7
559	MYH7B	0	0	1	0	7	0	0	0	0	8	7	7
560	MYO1F	0	0	0	0	8	0	0	0	0	8	7	7
561	MYT1	0	0	0	0	8	0	0	0	0	8	7	7
562	NLRP3	1	0	0	0	7	0	0	0	0	8	7	7
563	NPAS4	0	0	0	0	8	0	0	0	0	8	7	7
564	NUMA1	2	1	0	0	5	0	0	0	0	8	7	7
565	NUP98	0	0	0	0	8	0	0	0	0	8	7	7
566	OR4N2	2	0	0	0	5	1	0	0	0	8	7	7
567	PADI2	0	0	0	0	7	1	0	0	0	8	7	7
568	PAPPA	0	0	0	0	6	2	0	0	0	8	7	7
569	PARD3B	2	1	0	0	3	2	0	0	0	8	7	7
570	PCDHA10	0	0	0	0	8	0	0	0	0	8	7	7
571	PCDHA4	1	0	0	0	7	0	0	0	0	8	7	7
572	PCDHB6	0	0	0	0	8	0	0	0	0	8	7	7
573	PDZRN3	0	0	0	0	7	1	0	0	0	8	7	7
574	PSME4	3	1	0	0	4	0	0	0	0	8	7	7
575	PTPRS	0	1	0	0	7	0	0	0	0	8	7	7
576	PTPRZ1	1	0	0	0	7	0	0	0	0	8	7	7
577	RBM6	1	2	0	0	5	0	0	0	0	8	7	7
578	SAMD9	1	1	0	0	6	0	0	0	0	8	7	7
579	SBNO1	5	0	0	0	3	0	0	0	0	8	7	7
580	SCN11A	2	0	0	0	5	1	0	0	0	8	7	7
581	SCN1A	1	0	0	0	7	0	0	0	0	8	7	7
582	SCN3A	0	1	0	0	7	0	0	0	0	8	7	7
583	SMARCA4	0	0	0	0	7	1	0	0	0	8	7	7
584	SMC2	4	0	0	0	4	0	0	0	0	8	7	7
585	USP31	0	0	0	0	7	0	0	1	0	8	7	7
586	ZNF407	0	0	1	0	6	1	0	0	0	8	7	7
587	ZNF516	0	0	0	0	8	0	0	0	0	8	7	7
588	ZNF609	3	2	0	0	3	0	0	0	0	8	7	7
589	ZNF827	2	1	0	0	5	0	0	0	0	8	7	7
590	ADAMTS5	0	0	0	0	5	2	0	0	0	7	7	7
591	ADGRG4	1	0	0	0	6	0	0	0	0	7	7	7
592	AHNAK	1	0	0	0	4	2	0	0	0	7	7	7
593	AKAP13	1	1	0	0	5	0	0	0	0	7	7	7
594	ALK	1	0	0	0	5	0	0	1	0	7	7	7
595	ARID4A	6	0	0	0	1	0	0	0	0	7	7	7
596	ARMC4	0	0	0	0	6	0	0	1	0	7	7	7
597	ASAP1	1	1	0	0	4	1	0	0	0	7	7	7
598	ASTN2	0	0	0	0	6	0	0	1	0	7	7	7
599	ATP2B3	0	1	0	0	6	0	0	0	0	7	7	7
600	BAG6	2	1	0	0	4	0	0	0	0	7	7	7
601	BICC1	0	0	0	0	7	0	0	0	0	7	7	7
602	BRAF	1	1	0	0	5	0	0	0	0	7	7	7
603	BRINP3	0	0	0	0	7	0	0	0	0	7	7	7
604	CADM1	0	0	0	0	7	0	0	0	0	7	7	7
605	CAMTA2	2	0	1	0	3	0	0	1	0	7	7	7
606	CASD1	6	0	0	0	1	0	0	0	0	7	7	7
607	CDH9	0	0	0	0	6	1	0	0	0	7	7	7
608	CHST8	0	0	0	0	7	0	0	0	0	7	7	7
609	CNBD1	1	0	0	0	4	2	0	0	0	7	7	7
610	COL1A2	0	1	0	0	6	0	0	0	0	7	7	7
611	COL5A3	2	1	0	0	2	1	0	1	0	7	7	7
612	CUX2	0	1	0	0	5	0	0	1	0	7	7	7
613	CXXC1	1	0	0	0	6	0	0	0	0	7	7	7
614	CYLC2	0	0	0	0	7	0	0	0	0	7	7	7
615	CYP11B1	1	0	0	0	6	0	0	0	0	7	7	7
616	DCAF12L1	0	0	0	0	5	1	1	0	0	7	7	7
617	DCSTAMP	0	1	0	0	5	1	0	0	0	7	7	7
618	DLGAP4	0	0	0	0	7	0	0	0	0	7	7	7
619	DNAH8	1	0	0	0	5	1	0	0	0	7	7	7
620	DOCK11	1	0	0	0	4	1	0	1	0	7	7	7
621	DOP1B	1	0	0	0	6	0	0	0	0	7	7	7
622	EHMT2	2	0	0	0	5	0	0	0	0	7	7	7
623	ELAPOR2	1	0	0	0	3	3	0	0	0	7	7	7
624	EML1	0	0	0	0	7	0	0	0	0	7	7	7
625	ERC2	1	0	0	0	6	0	0	0	0	7	7	7
626	EYA4	1	0	0	0	6	0	0	0	0	7	7	7
627	EYS	0	0	0	0	7	0	0	0	0	7	7	7
628	F13B	0	0	0	0	6	1	0	0	0	7	7	7
629	F5	0	0	0	0	7	0	0	0	0	7	7	7
630	FAM47C	1	0	0	0	6	0	0	0	0	7	7	7
631	FRMD4A	5	0	0	0	2	0	0	0	0	7	7	7
632	GRID2	1	0	0	0	6	0	0	0	0	7	7	7
633	HCN1	1	1	0	0	5	0	0	0	0	7	7	7
634	HDAC4	2	0	0	0	5	0	0	0	0	7	7	7
635	HEPH	0	0	0	0	5	2	0	0	0	7	7	7
636	HGFAC	3	1	0	0	3	0	0	0	0	7	7	7
637	HK1	0	0	0	0	6	0	0	1	0	7	7	7
638	HYDIN	0	0	0	0	7	0	0	0	0	7	7	7
639	IGF2R	6	0	0	0	1	0	0	0	0	7	7	7
640	ITPRID2	1	0	0	0	5	1	0	0	0	7	7	7
641	KATNIP	1	0	0	0	6	0	0	0	0	7	7	7
642	KDM5C	2	1	0	0	4	0	0	0	0	7	7	7
643	KIDINS220	1	0	0	0	5	1	0	0	0	7	7	7
644	KIFC3	0	0	0	0	7	0	0	0	0	7	7	7
645	KLC2	2	0	0	0	5	0	0	0	0	7	7	7
646	LPA	1	0	0	0	6	0	0	0	0	7	7	7
647	LRRC41	2	0	0	0	5	0	0	0	0	7	7	7
648	MAGEC3	1	0	0	0	6	0	0	0	0	7	7	7
649	MIA3	1	0	0	0	6	0	0	0	0	7	7	7
650	MSH6	2	1	0	0	4	0	0	0	0	7	7	7
651	MSR1	0	1	0	0	4	1	0	1	0	7	7	7
652	MYH14	0	0	0	0	7	0	0	0	0	7	7	7
653	MYOM2	1	0	0	0	6	0	0	0	0	7	7	7
654	NDST4	0	0	0	0	7	0	0	0	0	7	7	7
655	NLRP4	2	0	0	0	4	1	0	0	0	7	7	7
656	NUAK1	0	0	0	0	4	2	0	1	0	7	7	7
657	NUP133	0	0	0	0	5	1	0	1	0	7	7	7
658	OFD1	2	0	0	0	5	0	0	0	0	7	7	7
659	OR5D13	0	0	0	0	7	0	0	0	0	7	7	7
660	ORC1	0	0	0	0	6	1	0	0	0	7	7	7
661	PAQR9	0	1	0	0	6	0	0	0	0	7	7	7
662	PCDH7	0	1	0	0	6	0	0	0	0	7	7	7
663	PCDHA2	0	0	0	0	7	0	0	0	0	7	7	7
664	PCDHB2	0	1	0	0	6	0	0	0	0	7	7	7
665	PCDHGA8	1	0	0	0	5	1	0	0	0	7	7	7
666	PCED1B	3	0	0	0	4	0	0	0	0	7	7	7
667	PGR	0	0	0	0	7	0	0	0	0	7	7	7
668	PLCL1	0	0	0	0	6	1	0	0	0	7	7	7
669	PRAMEF20	0	0	0	0	7	0	0	0	0	7	7	7
670	RANBP2	2	0	0	0	5	0	0	0	0	7	7	7
671	RASA1	2	0	0	0	2	3	0	0	0	7	7	7
672	RBM33	0	0	0	0	7	0	0	0	0	7	7	7
673	RERE	2	0	1	0	3	1	0	0	0	7	7	7
674	SAMHD1	1	0	0	0	4	0	0	2	0	7	7	7
675	SCN2A	0	0	0	0	7	0	0	0	0	7	7	7
676	SCUBE2	1	1	0	0	5	0	0	0	0	7	7	7
677	SEMA3E	1	0	0	0	6	0	0	0	0	7	7	7
678	SLCO5A1	1	0	0	0	6	0	0	0	0	7	7	7
679	SLCO6A1	1	0	0	0	6	0	0	0	0	7	7	7
680	SSH2	1	1	0	0	5	0	0	0	0	7	7	7
681	STAT5B	1	2	0	0	4	0	0	0	0	7	7	7
682	SV2A	2	0	0	0	3	1	0	0	1	7	7	7
683	TAP2	1	0	0	0	6	0	0	0	0	7	7	7
684	THADA	1	0	0	0	6	0	0	0	0	7	7	7
685	TLL1	0	0	0	0	7	0	0	0	0	7	7	7
686	TNR	1	1	0	0	4	1	0	0	0	7	7	7
687	TRIM72	0	0	0	0	5	1	0	1	0	7	7	7
688	TRPC6	0	0	0	0	6	1	0	0	0	7	7	7
689	TRPV4	0	1	0	0	6	0	0	0	0	7	7	7
690	TRPV5	0	0	0	0	5	1	0	1	0	7	7	7
691	TUBGCP6	0	0	0	0	7	0	0	0	0	7	7	7
692	UNC13B	0	0	0	0	6	1	0	0	0	7	7	7
693	USP13	2	0	0	0	5	0	0	0	0	7	7	7
694	VWA8	0	0	0	0	7	0	0	0	0	7	7	7
695	WAPL	0	0	0	0	6	1	0	0	0	7	7	7
696	XRN1	2	0	0	0	4	1	0	0	0	7	7	7
697	ZC3H18	3	2	0	0	1	1	0	0	0	7	7	7
698	ZIM3	2	1	0	0	4	0	0	0	0	7	7	7
699	ZNF658	2	1	0	0	4	0	0	0	0	7	7	7
700	ZNF71	1	0	0	0	6	0	0	0	0	7	7	7
701	ZNF831	1	0	0	0	6	0	0	0	0	7	7	7
702	ZNF99	0	0	0	0	7	0	0	0	0	7	7	7
703	KCNQ3	2	0	0	0	8	0	0	0	0	10	6	6
704	POLE	2	1	0	0	7	0	0	0	0	10	6	6
705	POP1	2	0	0	0	7	1	0	0	0	10	6	6
706	AHDC1	3	0	0	0	6	0	0	0	0	9	6	6
707	ATAD2	4	0	1	0	3	1	0	0	0	9	6	6
708	CCDC141	1	0	0	0	8	0	0	0	0	9	6	6
709	CDYL	1	0	0	0	7	1	0	0	0	9	6	6
710	EDNRB	0	0	0	0	9	0	0	0	0	9	6	6
711	FLNC	1	0	0	0	7	0	0	1	0	9	6	6
712	FN1	1	0	0	0	7	1	0	0	0	9	6	6
713	MAP1B	3	1	0	0	5	0	0	0	0	9	6	6
714	MCM6	2	0	0	0	5	2	0	0	0	9	6	6
715	NUP210	2	0	0	0	6	1	0	0	0	9	6	6
716	PLEKHA5	4	1	0	0	3	0	0	1	0	9	6	6
717	PTPRK	0	0	0	0	5	4	0	0	0	9	6	6
718	SCN4A	0	0	0	0	9	0	0	0	0	9	6	6
719	SMARCA2	1	0	0	0	7	0	0	1	0	9	6	6
720	SORBS2	5	0	0	0	4	0	0	0	0	9	6	6
721	ZNF423	1	0	0	0	8	0	0	0	0	9	6	6
722	ZNF646	1	0	0	0	8	0	0	0	0	9	6	6
723	A2ML1	2	0	0	0	5	0	0	1	0	8	6	6
724	ACACA	0	1	0	0	7	0	0	0	0	8	6	6
725	ADGRL4	1	0	0	0	6	1	0	0	0	8	6	6
726	AGAP1	1	1	0	0	6	0	0	0	0	8	6	6
727	ATP10D	2	0	0	0	5	1	0	0	0	8	6	6
728	ATXN2L	4	1	1	0	2	0	0	0	0	8	6	6
729	CCDC158	1	0	0	0	6	0	0	1	0	8	6	6
730	CDC14A	3	0	0	0	4	0	0	1	0	8	6	6
731	COL14A1	1	1	0	0	6	0	0	0	0	8	6	6
732	COL6A6	0	0	0	0	8	0	0	0	0	8	6	6
733	CSMD2	0	0	0	0	7	0	0	1	0	8	6	6
734	CYLD	1	0	0	0	6	0	0	1	0	8	6	6
735	DMXL1	1	0	0	0	7	0	0	0	0	8	6	6
736	DNA2	5	0	0	0	3	0	0	0	0	8	6	6
737	DSCAM	0	0	0	0	8	0	0	0	0	8	6	6
738	FLNA	0	0	0	0	7	1	0	0	0	8	6	6
739	FOCAD	4	0	0	0	3	0	0	1	0	8	6	6
740	HFM1	0	1	0	0	7	0	0	0	0	8	6	6
741	KALRN	0	0	0	0	8	0	0	0	0	8	6	6
742	KCNA1	0	0	0	0	8	0	0	0	0	8	6	6
743	KCNA6	2	0	0	0	6	0	0	0	0	8	6	6
744	KMT2E	4	1	0	0	3	0	0	0	0	8	6	6
745	KMT5B	0	0	0	0	7	1	0	0	0	8	6	6
746	LTN1	2	0	0	0	6	0	0	0	0	8	6	6
747	MRC1	1	1	0	0	5	1	0	0	0	8	6	6
748	MYH2	0	0	0	0	8	0	0	0	0	8	6	6
749	MYO18B	0	0	0	0	7	1	0	0	0	8	6	6
750	NOD2	1	0	0	0	6	1	0	0	0	8	6	6
751	PNPLA7	4	0	0	0	4	0	0	0	0	8	6	6
752	POM121L12	0	1	0	0	6	1	0	0	0	8	6	6
753	PSD3	5	0	0	0	3	0	0	0	0	8	6	6
754	RREB1	0	0	0	0	8	0	0	0	0	8	6	6
755	SEMA3D	0	0	1	0	6	0	0	0	1	8	6	6
756	SETBP1	0	1	0	0	7	0	0	0	0	8	6	6
757	SP140	3	1	0	0	2	1	0	1	0	8	6	6
758	TET3	2	1	0	0	5	0	0	0	0	8	6	6
759	TEX15	3	1	0	0	3	1	0	0	0	8	6	6
760	TNXB	0	0	0	0	7	1	0	0	0	8	6	6
761	TPTE	0	0	0	0	8	0	0	0	0	8	6	6
762	TRIOBP	0	0	0	0	6	2	0	0	0	8	6	6
763	TRPC4	0	0	0	0	7	0	0	1	0	8	6	6
764	VIRMA	2	0	0	0	6	0	0	0	0	8	6	6
765	WNK2	2	1	0	0	4	1	0	0	0	8	6	6
766	ZNF800	3	0	0	0	5	0	0	0	0	8	6	6
767	ABCA10	4	0	0	0	3	0	0	0	0	7	6	6
768	ADAMTS16	1	0	0	0	5	0	0	1	0	7	6	6
769	ADAMTSL3	0	0	0	0	7	0	0	0	0	7	6	6
770	ADGRL2	0	0	0	0	6	1	0	0	0	7	6	6
771	AKAP9	2	1	0	0	4	0	0	0	0	7	6	6
772	ANKRD30A	1	0	0	0	5	0	0	1	0	7	6	6
773	APBA2	0	0	0	0	6	0	0	1	0	7	6	6
774	ARAP2	0	0	0	0	6	1	0	0	0	7	6	6
775	ARHGAP32	0	0	0	0	6	1	0	0	0	7	6	6
776	ARHGEF10L	0	0	0	0	6	1	0	0	0	7	6	6
777	ASXL3	2	0	0	0	5	0	0	0	0	7	6	6
778	ATXN7	3	0	0	0	4	0	0	0	0	7	6	6
779	BAZ1A	4	0	0	0	1	2	0	0	0	7	6	6
780	BOD1L1	0	0	0	0	7	0	0	0	0	7	6	6
781	BRPF1	1	0	0	0	5	1	0	0	0	7	6	6
782	BTBD7	4	2	0	0	1	0	0	0	0	7	6	6
783	C2CD3	0	1	0	0	6	0	0	0	0	7	6	6
784	CAMTA1	2	0	0	0	5	0	0	0	0	7	6	6
785	CCNB3	1	0	0	0	6	0	0	0	0	7	6	6
786	CDH19	1	1	0	0	5	0	0	0	0	7	6	6
787	CHD3	3	0	1	0	3	0	0	0	0	7	6	6
788	CHGB	0	0	0	0	6	1	0	0	0	7	6	6
789	CLCA4	2	0	0	0	5	0	0	0	0	7	6	6
790	CNTNAP4	0	0	0	0	7	0	0	0	0	7	6	6
791	COL24A1	2	0	0	0	5	0	0	0	0	7	6	6
792	CR1	0	0	0	0	7	0	0	0	0	7	6	6
793	CTCF	1	3	0	0	2	0	0	1	0	7	6	6
794	DCC	0	0	0	0	6	1	0	0	0	7	6	6
795	DDX60	3	0	0	0	3	1	0	0	0	7	6	6
796	DENND1C	2	2	0	0	3	0	0	0	0	7	6	6
797	DOCK6	0	0	0	0	7	0	0	0	0	7	6	6
798	DYRK3	2	0	0	0	4	1	0	0	0	7	6	6
799	EIF4G3	3	0	0	0	4	0	0	0	0	7	6	6
800	EPRS1	3	0	0	0	3	0	0	1	0	7	6	6
801	ERBB2	0	0	0	0	7	0	0	0	0	7	6	6
802	FGF13	0	1	0	0	6	0	0	0	0	7	6	6
803	FHDC1	4	0	0	0	3	0	0	0	0	7	6	6
804	FIGN	3	0	0	0	4	0	0	0	0	7	6	6
805	FNIP2	1	2	0	0	3	1	0	0	0	7	6	6
806	FREM1	2	0	0	0	5	0	0	0	0	7	6	6
807	GCN1	1	0	0	0	6	0	0	0	0	7	6	6
808	GPR158	3	0	0	0	4	0	0	0	0	7	6	6
809	GRID1	0	0	0	0	7	0	0	0	0	7	6	6
810	GRM7	1	0	0	0	5	1	0	0	0	7	6	6
811	GUCY2C	5	0	0	0	2	0	0	0	0	7	6	6
812	IGF1R	1	0	0	0	6	0	0	0	0	7	6	6
813	IRF2	2	1	0	0	4	0	0	0	0	7	6	6
814	ITIH5	1	1	0	0	5	0	0	0	0	7	6	6
815	ITIH6	0	0	0	0	7	0	0	0	0	7	6	6
816	KCNH5	1	1	0	0	4	1	0	0	0	7	6	6
817	KIF14	0	0	0	0	6	0	0	1	0	7	6	6
818	KIF2B	0	0	0	0	6	1	0	0	0	7	6	6
819	KNL1	0	1	0	0	5	0	0	1	0	7	6	6
820	LAMB3	0	0	1	0	6	0	0	0	0	7	6	6
821	MAP3K4	0	1	0	0	5	1	0	0	0	7	6	6
822	MKRN3	2	0	0	0	5	0	0	0	0	7	6	6
823	MTUS2	0	1	0	0	5	1	0	0	0	7	6	6
824	MYORG	0	0	0	0	7	0	0	0	0	7	6	6
825	NOL6	3	0	0	0	3	1	0	0	0	7	6	6
826	NOTCH1	1	0	0	0	6	0	0	0	0	7	6	6
827	NRG1	0	0	0	0	7	0	0	0	0	7	6	6
828	OR4C16	0	0	0	0	7	0	0	0	0	7	6	6
829	PASK	0	0	0	0	5	1	0	1	0	7	6	6
830	PAX6	3	1	0	0	1	1	0	1	0	7	6	6
831	PCDHB16	0	0	0	0	7	0	0	0	0	7	6	6
832	PCDHB5	1	0	0	0	6	0	0	0	0	7	6	6
833	PCDHB9	1	0	0	0	6	0	0	0	0	7	6	6
834	PCNX1	0	0	0	0	6	1	0	0	0	7	6	6
835	PHRF1	0	0	0	0	7	0	0	0	0	7	6	6
836	PNPLA6	0	0	0	0	6	1	0	0	0	7	6	6
837	POGZ	1	0	0	0	6	0	0	0	0	7	6	6
838	PPP1R3A	0	0	0	0	6	1	0	0	0	7	6	6
839	PRAMEF15	0	0	0	0	6	1	0	0	0	7	6	6
840	PRAMEF19	0	0	0	0	7	0	0	0	0	7	6	6
841	PRKD2	0	0	0	0	7	0	0	0	0	7	6	6
842	PRX	0	0	0	0	6	1	0	0	0	7	6	6
843	RFTN1	0	0	0	0	5	2	0	0	0	7	6	6
844	RGS22	1	1	0	0	5	0	0	0	0	7	6	6
845	RNF128	4	0	0	0	3	0	0	0	0	7	6	6
846	SALL3	0	0	0	0	7	0	0	0	0	7	6	6
847	SCN7A	1	0	0	0	6	0	0	0	0	7	6	6
848	SETDB2	5	0	0	0	2	0	0	0	0	7	6	6
849	SFMBT2	1	0	0	0	5	0	0	1	0	7	6	6
850	SHROOM4	0	0	0	0	7	0	0	0	0	7	6	6
851	SLC4A11	2	0	0	0	5	0	0	0	0	7	6	6
852	SLC4A3	4	0	0	0	3	0	0	0	0	7	6	6
853	SPG11	2	1	0	0	3	1	0	0	0	7	6	6
854	SPON1	0	0	0	0	5	2	0	0	0	7	6	6
855	STXBP5L	0	0	0	0	7	0	0	0	0	7	6	6
856	SYCP1	2	0	0	0	5	0	0	0	0	7	6	6
857	TEP1	2	0	0	0	4	0	0	1	0	7	6	6
858	TEX2	1	1	0	0	5	0	0	0	0	7	6	6
859	TGFBRAP1	0	1	0	0	5	1	0	0	0	7	6	6
860	TNKS1BP1	1	0	0	0	6	0	0	0	0	7	6	6
861	TNRC6A	1	0	0	0	5	1	0	0	0	7	6	6
862	TP53BP2	1	1	1	0	4	0	0	0	0	7	6	6
863	TRIM9	1	0	0	0	6	0	0	0	0	7	6	6
864	TSPYL6	1	0	0	0	6	0	0	0	0	7	6	6
865	USF3	1	1	0	0	5	0	0	0	0	7	6	6
866	WDR90	0	1	0	0	5	0	0	1	0	7	6	6
867	ZC3H12A	2	1	1	0	3	0	0	0	0	7	6	6
868	ZCCHC7	4	1	0	0	1	0	0	1	0	7	6	6
869	ZEB2	0	0	0	0	6	1	0	0	0	7	6	6
870	ZNF106	1	0	0	0	6	0	0	0	0	7	6	6
871	ZNF208	0	0	0	0	7	0	0	0	0	7	6	6
872	ZNF365	4	0	0	0	3	0	0	0	0	7	6	6
873	ZNF568	0	0	0	0	6	1	0	0	0	7	6	6
874	ZNFX1	1	1	0	0	5	0	0	0	0	7	6	6
875	ACTN2	0	0	0	0	6	0	0	0	0	6	6	6
876	ADGRL1	0	0	0	0	5	0	0	1	0	6	6	6
877	AFF3	0	1	0	0	4	1	0	0	0	6	6	6
878	AHCTF1	0	0	0	0	5	1	0	0	0	6	6	6
879	AKAP12	0	0	0	0	6	0	0	0	0	6	6	6
880	AMPD3	1	0	0	0	5	0	0	0	0	6	6	6
881	ANKRD55	0	0	0	0	5	1	0	0	0	6	6	6
882	APPL1	5	1	0	0	0	0	0	0	0	6	6	6
883	AQR	0	0	0	0	6	0	0	0	0	6	6	6
884	ARHGAP33	1	0	0	0	5	0	0	0	0	6	6	6
885	ARID1B	2	0	0	0	3	1	0	0	0	6	6	6
886	ATP13A2	0	0	0	0	4	0	0	2	0	6	6	6
887	ATP1A4	1	0	0	0	4	1	0	0	0	6	6	6
888	ATP8B1	0	0	0	0	4	1	0	1	0	6	6	6
889	ATP8B4	0	0	0	0	5	1	0	0	0	6	6	6
890	AVPR1A	2	0	0	0	3	1	0	0	0	6	6	6
891	BFAR	2	0	0	0	4	0	0	0	0	6	6	6
892	BICD1	0	1	0	0	5	0	0	0	0	6	6	6
893	BMT2	0	0	0	0	4	1	0	1	0	6	6	6
894	BRINP1	0	0	0	0	6	0	0	0	0	6	6	6
895	BRWD1	2	2	0	0	1	1	0	0	0	6	6	6
896	CACNA2D3	0	0	0	0	5	1	0	0	0	6	6	6
897	CACNB2	0	0	0	0	5	1	0	0	0	6	6	6
898	CASKIN2	0	1	0	0	5	0	0	0	0	6	6	6
899	CCDC148	3	1	0	0	2	0	0	0	0	6	6	6
900	CD1A	0	0	0	0	6	0	0	0	0	6	6	6
901	CDAN1	2	0	0	0	2	2	0	0	0	6	6	6
902	CDH1	1	0	0	0	5	0	0	0	0	6	6	6
903	CDH20	0	0	0	0	5	1	0	0	0	6	6	6
904	CDK13	0	1	0	0	5	0	0	0	0	6	6	6
905	CEMIP	2	0	0	0	4	0	0	0	0	6	6	6
906	CEP170	0	1	0	0	5	0	0	0	0	6	6	6
907	CEP192	1	0	0	0	3	1	0	1	0	6	6	6
908	CHD2	2	0	1	0	3	0	0	0	0	6	6	6
909	CLK3	0	0	0	0	5	1	0	0	0	6	6	6
910	CNGA2	0	0	0	0	6	0	0	0	0	6	6	6
911	CNGB1	1	1	0	0	4	0	0	0	0	6	6	6
912	CNOT1	0	0	0	0	6	0	0	0	0	6	6	6
913	CNTN4	1	0	0	0	5	0	0	0	0	6	6	6
914	CPEB2	1	0	0	0	4	1	0	0	0	6	6	6
915	CPED1	1	0	0	0	4	0	0	1	0	6	6	6
916	CPS1	1	0	0	0	5	0	0	0	0	6	6	6
917	CPXM2	1	0	0	0	5	0	0	0	0	6	6	6
918	CSPP1	3	0	0	0	3	0	0	0	0	6	6	6
919	CTR9	0	0	0	0	5	0	0	1	0	6	6	6
920	CTTNBP2	0	1	0	0	5	0	0	0	0	6	6	6
921	CYP7B1	2	0	0	0	4	0	0	0	0	6	6	6
922	DDX60L	0	1	0	0	5	0	0	0	0	6	6	6
923	DENND4A	0	2	0	0	4	0	0	0	0	6	6	6
924	DIP2C	1	0	0	0	4	0	0	1	0	6	6	6
925	DUOX1	0	0	0	0	6	0	0	0	0	6	6	6
926	ECEL1	1	0	0	0	5	0	0	0	0	6	6	6
927	EGFR	0	0	0	0	5	1	0	0	0	6	6	6
928	ELOA2	0	0	0	0	5	1	0	0	0	6	6	6
929	EPHA2	2	0	0	0	4	0	0	0	0	6	6	6
930	EPHB2	0	0	0	0	6	0	0	0	0	6	6	6
931	EPX	0	0	0	0	6	0	0	0	0	6	6	6
932	FAM47A	1	0	0	0	5	0	0	0	0	6	6	6
933	FANCD2	0	0	0	0	4	1	0	1	0	6	6	6
934	FASN	0	1	0	0	4	0	0	1	0	6	6	6
935	FHOD3	3	0	0	0	3	0	0	0	0	6	6	6
936	FILIP1	0	0	2	0	4	0	0	0	0	6	6	6
937	FOXD4L1	1	0	0	0	4	0	0	0	1	6	6	6
938	FOXG1	1	0	0	0	5	0	0	0	0	6	6	6
939	FOXRED1	0	0	0	0	4	1	0	1	0	6	6	6
940	GNAS	0	0	0	0	6	0	0	0	0	6	6	6
941	GOT1L1	6	0	0	0	0	0	0	0	0	6	6	6
942	GREB1	0	0	0	0	6	0	0	0	0	6	6	6
943	GRIA2	0	0	0	0	5	0	0	1	0	6	6	6
944	GSE1	3	0	1	0	2	0	0	0	0	6	6	6
945	GUF1	2	1	0	0	2	0	0	1	0	6	6	6
946	HECW2	1	0	0	0	5	0	0	0	0	6	6	6
947	HIVEP2	1	0	0	0	3	2	0	0	0	6	6	6
948	HNRNPL	2	0	0	0	4	0	0	0	0	6	6	6
949	HTT	1	0	0	0	5	0	0	0	0	6	6	6
950	IL1RAPL2	0	0	0	0	6	0	0	0	0	6	6	6
951	IL7R	3	0	0	0	3	0	0	0	0	6	6	6
952	IRS4	1	1	0	0	4	0	0	0	0	6	6	6
953	IRX1	0	0	0	0	6	0	0	0	0	6	6	6
954	ITGA6	2	0	0	0	4	0	0	0	0	6	6	6
955	ITGAV	3	0	0	0	2	1	0	0	0	6	6	6
956	JHY	1	0	0	0	3	1	0	1	0	6	6	6
957	KCNB1	2	0	0	0	4	0	0	0	0	6	6	6
958	KCNH1	0	0	0	0	6	0	0	0	0	6	6	6
959	KCNJ3	1	0	0	0	4	1	0	0	0	6	6	6
960	KCNT1	0	0	0	0	6	0	0	0	0	6	6	6
961	KCNV1	0	0	0	0	6	0	0	0	0	6	6	6
962	KDM2B	2	0	0	0	4	0	0	0	0	6	6	6
963	KDM7A	4	0	0	0	2	0	0	0	0	6	6	6
964	KIAA1549	2	0	0	0	4	0	0	0	0	6	6	6
965	KIF21B	0	0	0	0	6	0	0	0	0	6	6	6
966	KIF4B	0	0	0	0	6	0	0	0	0	6	6	6
967	KIF5C	1	1	0	0	4	0	0	0	0	6	6	6
968	LAMC3	2	0	0	0	4	0	0	0	0	6	6	6
969	LCOR	1	0	0	0	4	1	0	0	0	6	6	6
970	LGR6	2	0	0	0	3	0	0	1	0	6	6	6
971	LHCGR	2	0	0	0	4	0	0	0	0	6	6	6
972	LINGO2	0	0	0	0	6	0	0	0	0	6	6	6
973	LRP12	1	0	0	0	4	0	0	0	1	6	6	6
974	LRP4	1	0	0	0	5	0	0	0	0	6	6	6
975	LRRTM4	0	0	0	0	6	0	0	0	0	6	6	6
976	LVRN	1	0	0	0	5	0	0	0	0	6	6	6
977	MAB21L1	0	0	0	0	6	0	0	0	0	6	6	6
978	MAGEL2	2	0	0	0	4	0	0	0	0	6	6	6
979	MAN2B2	0	0	0	0	6	0	0	0	0	6	6	6
980	MAN2C1	2	0	0	0	4	0	0	0	0	6	6	6
981	MARF1	1	0	0	0	5	0	0	0	0	6	6	6
982	MCC	1	0	1	0	4	0	0	0	0	6	6	6
983	MED13	1	0	0	0	5	0	0	0	0	6	6	6
984	MED13L	1	0	0	0	4	1	0	0	0	6	6	6
985	MED14	0	0	0	0	6	0	0	0	0	6	6	6
986	MTOR	0	0	0	0	6	0	0	0	0	6	6	6
987	MTUS1	1	1	0	0	4	0	0	0	0	6	6	6
988	MYH6	0	0	0	0	6	0	0	0	0	6	6	6
989	NAPEPLD	4	0	0	0	1	1	0	0	0	6	6	6
990	NCDN	1	1	0	0	4	0	0	0	0	6	6	6
991	NLRC3	0	0	0	0	6	0	0	0	0	6	6	6
992	NLRP12	0	0	0	0	5	1	0	0	0	6	6	6
993	NOP14	0	0	0	0	6	0	0	0	0	6	6	6
994	NOTCH2	1	0	0	0	5	0	0	0	0	6	6	6
995	NOTCH3	1	0	0	0	5	0	0	0	0	6	6	6
996	NOTCH4	1	0	0	0	5	0	0	0	0	6	6	6
997	NWD1	0	0	0	0	5	1	0	0	0	6	6	6
998	NYNRIN	1	0	0	0	5	0	0	0	0	6	6	6
999	OPLAH	2	2	0	0	2	0	0	0	0	6	6	6
1000	OR10K1	0	0	0	0	6	0	0	0	0	6	6	6
1001	OR14C36	2	0	0	0	4	0	0	0	0	6	6	6
1002	OR4C15	0	0	0	0	6	0	0	0	0	6	6	6
1003	OTUD7A	0	0	0	0	5	1	0	0	0	6	6	6
1004	PAPOLB	2	0	0	0	4	0	0	0	0	6	6	6
1005	PAX1	0	0	0	0	6	0	0	0	0	6	6	6
1006	PBXIP1	0	0	0	0	6	0	0	0	0	6	6	6
1007	PCDHA6	0	0	0	0	6	0	0	0	0	6	6	6
1008	PCDHA7	0	0	0	0	6	0	0	0	0	6	6	6
1009	PCDHGA6	0	0	0	0	5	1	0	0	0	6	6	6
1010	PDCD11	0	0	0	0	4	2	0	0	0	6	6	6
1011	PDE3B	0	0	0	0	6	0	0	0	0	6	6	6
1012	PEAK1	0	0	0	0	6	0	0	0	0	6	6	6
1013	PHF2	3	0	0	0	3	0	0	0	0	6	6	6
1014	PHF3	2	0	1	0	3	0	0	0	0	6	6	6
1015	PLOD3	2	0	0	0	3	1	0	0	0	6	6	6
1016	POLR2B	2	0	1	0	3	0	0	0	0	6	6	6
1017	POLRMT	0	0	0	0	6	0	0	0	0	6	6	6
1018	PRSS36	4	0	0	0	2	0	0	0	0	6	6	6
1019	PSPC1	0	1	0	0	5	0	0	0	0	6	6	6
1020	PTCH1	2	0	0	0	3	1	0	0	0	6	6	6
1021	PTCH2	1	1	0	0	4	0	0	0	0	6	6	6
1022	PTK2B	0	0	0	0	6	0	0	0	0	6	6	6
1023	PTPN23	3	1	0	0	2	0	0	0	0	6	6	6
1024	PTPRN2	1	0	0	0	5	0	0	0	0	6	6	6
1025	RABGAP1	4	0	0	0	2	0	0	0	0	6	6	6
1026	RAG1	0	1	0	0	5	0	0	0	0	6	6	6
1027	RGL1	1	1	0	0	4	0	0	0	0	6	6	6
1028	ROR2	0	0	0	0	6	0	0	0	0	6	6	6
1029	SAMD9L	4	1	0	0	1	0	0	0	0	6	6	6
1030	SASS6	3	0	0	0	3	0	0	0	0	6	6	6
1031	SEMA4A	0	0	0	0	6	0	0	0	0	6	6	6
1032	SEPTIN9	1	0	0	0	5	0	0	0	0	6	6	6
1033	SERPINC1	0	0	0	0	6	0	0	0	0	6	6	6
1034	SESTD1	1	0	0	0	5	0	0	0	0	6	6	6
1035	SLC39A12	0	1	0	0	5	0	0	0	0	6	6	6
1036	SLC4A2	0	0	0	0	5	0	0	1	0	6	6	6
1037	SLC9A4	1	1	0	0	4	0	0	0	0	6	6	6
1038	SLC9C2	1	1	0	0	4	0	0	0	0	6	6	6
1039	SOGA3	1	1	0	0	4	0	0	0	0	6	6	6
1040	SORL1	0	0	0	0	6	0	0	0	0	6	6	6
1041	SPAG17	1	1	0	0	4	0	0	0	0	6	6	6
1042	SPAG9	3	0	0	0	2	0	0	1	0	6	6	6
1043	SPATA31A1	1	2	0	0	3	0	0	0	0	6	6	6
1044	SPATA31A3	0	2	0	0	3	1	0	0	0	6	6	6
1045	SPEG	1	0	0	0	5	0	0	0	0	6	6	6
1046	SPTY2D1	3	1	0	0	1	1	0	0	0	6	6	6
1047	STS	1	0	0	0	5	0	0	0	0	6	6	6
1048	SYNRG	1	1	0	0	4	0	0	0	0	6	6	6
1049	TAFA2	1	0	0	0	5	0	0	0	0	6	6	6
1050	TARS2	0	0	0	0	6	0	0	0	0	6	6	6
1051	TEK	0	0	0	0	6	0	0	0	0	6	6	6
1052	TENM2	0	0	0	0	6	0	0	0	0	6	6	6
1053	TET1	1	2	0	0	3	0	0	0	0	6	6	6
1054	TET2	0	1	1	0	3	1	0	0	0	6	6	6
1055	TMEFF2	3	1	0	0	2	0	0	0	0	6	6	6
1056	TNS1	1	0	0	0	4	1	0	0	0	6	6	6
1057	TNS2	1	1	0	0	3	0	0	1	0	6	6	6
1058	TONSL	0	0	0	0	6	0	0	0	0	6	6	6
1059	TOP2A	4	0	0	0	2	0	0	0	0	6	6	6
1060	TRIM46	3	1	0	0	2	0	0	0	0	6	6	6
1061	TRIM71	1	0	0	0	5	0	0	0	0	6	6	6
1062	TRPM1	0	1	0	0	5	0	0	0	0	6	6	6
1063	TRPM3	1	0	0	0	5	0	0	0	0	6	6	6
1064	TULP4	0	0	0	0	6	0	0	0	0	6	6	6
1065	TVP23A	6	0	0	0	0	0	0	0	0	6	6	6
1066	UBE2O	0	1	0	0	5	0	0	0	0	6	6	6
1067	WASF3	3	0	0	0	1	1	0	1	0	6	6	6
1068	WASHC2A	0	2	0	0	4	0	0	0	0	6	6	6
1069	WDR33	1	0	0	0	4	1	0	0	0	6	6	6
1070	WNK1	2	0	0	0	3	1	0	0	0	6	6	6
1071	XPO7	0	0	0	0	5	1	0	0	0	6	6	6
1072	YTHDF2	2	0	1	0	3	0	0	0	0	6	6	6
1073	ZAP70	1	0	0	0	5	0	0	0	0	6	6	6
1074	ZDHHC8	2	0	0	0	4	0	0	0	0	6	6	6
1075	ZFAT	0	0	0	0	6	0	0	0	0	6	6	6
1076	ZFP28	0	0	0	0	5	1	0	0	0	6	6	6
1077	ZFP64	0	0	0	0	6	0	0	0	0	6	6	6
1078	ZHX2	0	1	0	0	5	0	0	0	0	6	6	6
1079	ZIC4	0	0	0	0	6	0	0	0	0	6	6	6
1080	ZNF334	0	0	0	0	5	0	0	1	0	6	6	6
1081	ZNF347	0	0	0	0	4	2	0	0	0	6	6	6
1082	ZNF626	3	0	0	0	3	0	0	0	0	6	6	6
1083	ZNRF3	2	0	0	0	3	1	0	0	0	6	6	6
1084	LAMA3	1	1	0	0	8	0	0	0	0	10	5	5
1085	MAP2K7	3	0	0	0	5	0	0	1	0	9	5	5
1086	PRDM2	0	0	0	0	9	0	0	0	0	9	5	5
1087	AMER2	1	0	0	0	7	0	0	0	0	8	5	5
1088	CENPF	2	1	0	0	5	0	0	0	0	8	5	5
1089	COL27A1	1	0	0	0	7	0	0	0	0	8	5	5
1090	DENND4B	3	0	0	0	5	0	0	0	0	8	5	5
1091	NPAT	1	1	1	0	5	0	0	0	0	8	5	5
1092	PLEKHA7	4	0	0	0	3	1	0	0	0	8	5	5
1093	VPS13A	1	1	0	0	6	0	0	0	0	8	5	5
1094	ABCC4	6	0	0	0	1	0	0	0	0	7	5	5
1095	AFAP1	0	0	0	0	7	0	0	0	0	7	5	5
1096	AFDN	2	0	0	0	2	3	0	0	0	7	5	5
1097	ANKRD26	3	0	0	0	4	0	0	0	0	7	5	5
1098	ARHGAP31	0	0	0	0	7	0	0	0	0	7	5	5
1099	ARHGAP35	1	1	0	0	5	0	0	0	0	7	5	5
1100	ARID4B	1	1	0	0	4	1	0	0	0	7	5	5
1101	ATP13A1	0	0	0	0	6	1	0	0	0	7	5	5
1102	B2M	5	0	0	0	0	0	0	2	0	7	5	5
1103	BIRC6	0	0	0	0	7	0	0	0	0	7	5	5
1104	CEP250	0	1	0	0	5	1	0	0	0	7	5	5
1105	CRTC1	1	0	0	0	5	0	0	1	0	7	5	5
1106	DLL1	2	1	0	0	3	1	0	0	0	7	5	5
1107	EHBP1	1	2	0	0	4	0	0	0	0	7	5	5
1108	ELMO1	0	0	0	0	7	0	0	0	0	7	5	5
1109	FGFR4	0	0	0	0	7	0	0	0	0	7	5	5
1110	FRMPD4	3	0	0	0	4	0	0	0	0	7	5	5
1111	GNAZ	0	0	0	0	7	0	0	0	0	7	5	5
1112	GRM6	0	1	0	0	6	0	0	0	0	7	5	5
1113	HEATR1	0	0	0	0	7	0	0	0	0	7	5	5
1114	HECTD1	0	0	0	0	7	0	0	0	0	7	5	5
1115	KANSL1	3	0	0	0	2	2	0	0	0	7	5	5
1116	KCNA3	0	0	0	0	7	0	0	0	0	7	5	5
1117	MPDZ	1	0	0	0	6	0	0	0	0	7	5	5
1118	MYOF	2	0	0	0	5	0	0	0	0	7	5	5
1119	NAV1	2	0	0	0	5	0	0	0	0	7	5	5
1120	NRXN2	0	1	0	0	6	0	0	0	0	7	5	5
1121	PDS5B	3	1	0	0	2	1	0	0	0	7	5	5
1122	PRMT8	2	0	0	0	4	1	0	0	0	7	5	5
1123	RASGRF1	2	0	0	0	5	0	0	0	0	7	5	5
1124	RBBP6	1	0	0	0	4	1	0	1	0	7	5	5
1125	RNF145	0	0	0	0	6	1	0	0	0	7	5	5
1126	SP100	3	0	0	0	4	0	0	0	0	7	5	5
1127	TDRD1	4	0	0	0	3	0	0	0	0	7	5	5
1128	TJP1	0	0	0	0	7	0	0	0	0	7	5	5
1129	ABCA4	0	0	0	0	6	0	0	0	0	6	5	5
1130	ACTL9	0	0	0	0	6	0	0	0	0	6	5	5
1131	ADCY10	1	0	0	0	4	0	0	0	1	6	5	5
1132	AGRN	3	0	0	0	3	0	0	0	0	6	5	5
1133	AP2A1	0	0	0	0	5	1	0	0	0	6	5	5
1134	ASCC2	0	0	0	0	6	0	0	0	0	6	5	5
1135	ATAD5	3	1	0	0	2	0	0	0	0	6	5	5
1136	ATP13A3	4	0	0	0	2	0	0	0	0	6	5	5
1137	ATP2B2	1	0	0	0	5	0	0	0	0	6	5	5
1138	ATP7A	0	0	0	0	6	0	0	0	0	6	5	5
1139	ATP9A	1	0	0	0	5	0	0	0	0	6	5	5
1140	B3GLCT	1	1	0	0	4	0	0	0	0	6	5	5
1141	BCLAF1	0	0	0	0	6	0	0	0	0	6	5	5
1142	BRD1	0	0	0	0	6	0	0	0	0	6	5	5
1143	C2orf16	0	0	0	0	6	0	0	0	0	6	5	5
1144	CA10	0	0	0	0	6	0	0	0	0	6	5	5
1145	CASKIN1	1	1	0	0	4	0	0	0	0	6	5	5
1146	CCAR1	1	0	0	0	5	0	0	0	0	6	5	5
1147	CCN4	0	0	0	0	6	0	0	0	0	6	5	5
1148	CCR3	1	0	0	0	5	0	0	0	0	6	5	5
1149	CDC42BPG	1	0	0	0	5	0	0	0	0	6	5	5
1150	CFAP52	0	1	0	0	4	0	0	1	0	6	5	5
1151	CHPF2	1	1	0	0	3	1	0	0	0	6	5	5
1152	CKAP5	1	0	0	0	4	0	0	1	0	6	5	5
1153	CRX	0	0	0	0	6	0	0	0	0	6	5	5
1154	CSF1R	0	1	0	0	5	0	0	0	0	6	5	5
1155	CTNND1	1	0	0	0	2	3	0	0	0	6	5	5
1156	CYP2U1	2	0	0	0	4	0	0	0	0	6	5	5
1157	DNAJC13	0	0	0	0	5	1	0	0	0	6	5	5
1158	DNMT1	0	0	0	0	6	0	0	0	0	6	5	5
1159	EPHB6	3	0	0	0	3	0	0	0	0	6	5	5
1160	FAM184A	1	0	0	0	5	0	0	0	0	6	5	5
1161	FGF9	1	0	0	0	4	1	0	0	0	6	5	5
1162	FZD8	1	0	0	0	5	0	0	0	0	6	5	5
1163	GAPVD1	1	0	0	0	5	0	0	0	0	6	5	5
1164	GOLGA3	1	0	0	0	5	0	0	0	0	6	5	5
1165	GPR37	2	0	0	0	4	0	0	0	0	6	5	5
1166	GRIA1	0	0	0	0	6	0	0	0	0	6	5	5
1167	GRM2	0	0	0	0	6	0	0	0	0	6	5	5
1168	GTF3C3	3	0	0	0	3	0	0	0	0	6	5	5
1169	GUCY2D	0	0	0	0	6	0	0	0	0	6	5	5
1170	HCFC2	2	1	0	0	2	0	0	1	0	6	5	5
1171	HCN4	0	1	0	0	5	0	0	0	0	6	5	5
1172	HEATR5B	2	0	0	0	4	0	0	0	0	6	5	5
1173	HELZ	1	1	0	0	4	0	0	0	0	6	5	5
1174	HIVEP1	0	3	0	0	3	0	0	0	0	6	5	5
1175	HNRNPR	0	0	0	0	6	0	0	0	0	6	5	5
1176	IGSF9	1	1	0	0	4	0	0	0	0	6	5	5
1177	IQSEC1	2	0	0	0	3	1	0	0	0	6	5	5
1178	ITGAD	1	0	0	0	5	0	0	0	0	6	5	5
1179	ITGB4	0	0	0	0	6	0	0	0	0	6	5	5
1180	KAT6B	0	0	0	0	6	0	0	0	0	6	5	5
1181	KDM3B	2	0	0	0	4	0	0	0	0	6	5	5
1182	KLHL4	0	0	0	0	5	1	0	0	0	6	5	5
1183	LAMA5	0	0	0	0	5	1	0	0	0	6	5	5
1184	LIPT1	6	0	0	0	0	0	0	0	0	6	5	5
1185	LRRCC1	2	0	0	0	2	0	0	2	0	6	5	5
1186	LZTR1	0	0	0	0	6	0	0	0	0	6	5	5
1187	MAN2A2	0	0	1	0	4	0	0	1	0	6	5	5
1188	MAN2B1	1	0	0	0	5	0	0	0	0	6	5	5
1189	MANEA	1	0	0	0	3	2	0	0	0	6	5	5
1190	MAP7D1	1	2	0	0	3	0	0	0	0	6	5	5
1191	MEGF10	1	0	0	0	4	0	0	1	0	6	5	5
1192	MMP3	1	1	0	0	4	0	0	0	0	6	5	5
1193	MNDA	0	0	0	0	5	1	0	0	0	6	5	5
1194	MORC4	3	0	0	0	3	0	0	0	0	6	5	5
1195	MRGPRX2	0	0	0	0	6	0	0	0	0	6	5	5
1196	MTR	0	0	0	0	6	0	0	0	0	6	5	5
1197	MUC5AC	0	0	0	0	6	0	0	0	0	6	5	5
1198	MYO6	2	0	0	0	4	0	0	0	0	6	5	5
1199	NCOA6	1	0	0	0	3	2	0	0	0	6	5	5
1200	NDST1	0	0	0	0	6	0	0	0	0	6	5	5
1201	NLRP9	2	0	0	0	4	0	0	0	0	6	5	5
1202	NPC1	3	0	0	0	3	0	0	0	0	6	5	5
1203	NRAP	0	0	1	0	5	0	0	0	0	6	5	5
1204	NSD3	2	1	0	0	3	0	0	0	0	6	5	5
1205	NUP214	0	0	0	0	6	0	0	0	0	6	5	5
1206	OPRK1	0	0	0	0	5	1	0	0	0	6	5	5
1207	OR1L3	0	1	0	0	5	0	0	0	0	6	5	5
1208	OR5L2	0	0	0	0	6	0	0	0	0	6	5	5
1209	PARP14	3	0	0	0	3	0	0	0	0	6	5	5
1210	PCDHA13	0	0	0	0	6	0	0	0	0	6	5	5
1211	PCDHB7	0	0	0	0	6	0	0	0	0	6	5	5
1212	PCDHGA4	0	0	0	0	6	0	0	0	0	6	5	5
1213	PDE3A	1	0	0	0	4	1	0	0	0	6	5	5
1214	PDHA2	0	0	0	0	5	1	0	0	0	6	5	5
1215	PGGHG	1	0	0	0	5	0	0	0	0	6	5	5
1216	PHLDB2	0	0	0	0	5	0	1	0	0	6	5	5
1217	PLG	0	1	0	0	4	0	0	1	0	6	5	5
1218	POLR3A	0	0	0	0	6	0	0	0	0	6	5	5
1219	POTEE	2	1	0	0	3	0	0	0	0	6	5	5
1220	PPL	3	0	0	0	3	0	0	0	0	6	5	5
1221	PPP1R10	2	0	0	0	3	1	0	0	0	6	5	5
1222	PPP2R1A	0	0	0	0	6	0	0	0	0	6	5	5
1223	PRTG	3	0	0	0	2	1	0	0	0	6	5	5
1224	PSMD2	1	0	0	0	5	0	0	0	0	6	5	5
1225	PUM2	0	0	0	0	4	1	0	1	0	6	5	5
1226	RAD50	4	0	0	0	2	0	0	0	0	6	5	5
1227	RBM19	0	0	0	0	6	0	0	0	0	6	5	5
1228	RBM48	1	0	0	0	5	0	0	0	0	6	5	5
1229	RET	0	0	0	0	6	0	0	0	0	6	5	5
1230	RFX6	1	0	0	0	4	1	0	0	0	6	5	5
1231	RHOBTB2	0	0	0	0	6	0	0	0	0	6	5	5
1232	RNF165	2	0	0	0	4	0	0	0	0	6	5	5
1233	RNF6	1	0	0	0	5	0	0	0	0	6	5	5
1234	ROS1	0	1	0	0	4	1	0	0	0	6	5	5
1235	RPS6KA6	1	0	0	0	3	0	1	1	0	6	5	5
1236	RTN3	4	0	0	0	2	0	0	0	0	6	5	5
1237	SH3GL3	0	1	0	0	4	1	0	0	0	6	5	5
1238	SHC3	0	0	0	0	5	0	0	1	0	6	5	5
1239	SLC12A1	0	0	0	0	6	0	0	0	0	6	5	5
1240	SLC12A5	1	0	0	0	5	0	0	0	0	6	5	5
1241	SLC39A4	0	0	0	0	6	0	0	0	0	6	5	5
1242	SLC46A3	3	0	0	0	3	0	0	0	0	6	5	5
1243	SLCO3A1	0	0	0	0	6	0	0	0	0	6	5	5
1244	SUCO	0	0	0	0	6	0	0	0	0	6	5	5
1245	TCF20	3	1	0	0	1	1	0	0	0	6	5	5
1246	TMEM132A	1	0	0	0	4	1	0	0	0	6	5	5
1247	TMEM200A	0	0	0	0	6	0	0	0	0	6	5	5
1248	TMEM63A	2	0	0	0	3	1	0	0	0	6	5	5
1249	TNFRSF9	3	0	0	0	3	0	0	0	0	6	5	5
1250	TOPBP1	1	0	0	0	4	1	0	0	0	6	5	5
1251	TPCN1	2	0	0	0	4	0	0	0	0	6	5	5
1252	TPR	1	0	0	0	5	0	0	0	0	6	5	5
1253	TRIM56	1	0	0	0	5	0	0	0	0	6	5	5
1254	TRPM6	0	0	0	0	6	0	0	0	0	6	5	5
1255	UBN1	1	0	1	0	4	0	0	0	0	6	5	5
1256	USP40	2	0	0	0	4	0	0	0	0	6	5	5
1257	VCPIP1	1	0	0	0	5	0	0	0	0	6	5	5
1258	WASHC5	0	0	0	0	6	0	0	0	0	6	5	5
1259	WDR17	1	1	0	0	4	0	0	0	0	6	5	5
1260	ZCCHC14	1	0	0	0	5	0	0	0	0	6	5	5
1261	ZEB1	0	0	0	0	6	0	0	0	0	6	5	5
1262	ZNF569	1	0	0	0	3	2	0	0	0	6	5	5
1263	ZNF608	2	1	0	0	3	0	0	0	0	6	5	5
1264	ABCA3	0	0	0	0	5	0	0	0	0	5	5	5
1265	ABCB5	0	1	0	0	4	0	0	0	0	5	5	5
1266	ABCC1	0	2	0	0	3	0	0	0	0	5	5	5
1267	ABHD8	0	0	0	0	5	0	0	0	0	5	5	5
1268	ABL1	2	0	0	0	2	0	0	1	0	5	5	5
1269	ABL2	1	1	0	0	1	2	0	0	0	5	5	5
1270	ACAD10	0	0	0	0	4	1	0	0	0	5	5	5
1271	ACAD11	2	0	0	0	3	0	0	0	0	5	5	5
1272	ACIN1	2	0	0	0	3	0	0	0	0	5	5	5
1273	ACSM2A	0	0	0	0	4	1	0	0	0	5	5	5
1274	ACTN4	0	0	0	0	5	0	0	0	0	5	5	5
1275	ADAD1	1	1	0	0	3	0	0	0	0	5	5	5
1276	ADAM17	1	0	0	0	3	0	1	0	0	5	5	5
1277	ADAM7	2	0	0	0	3	0	0	0	0	5	5	5
1278	ADAMTS12	0	0	0	0	4	0	0	1	0	5	5	5
1279	ADAMTS13	0	0	0	0	5	0	0	0	0	5	5	5
1280	ADAMTS20	0	0	0	0	5	0	0	0	0	5	5	5
1281	ADAMTS8	1	0	0	0	4	0	0	0	0	5	5	5
1282	ADAMTSL1	1	0	0	0	4	0	0	0	0	5	5	5
1283	AEBP1	1	0	0	0	3	1	0	0	0	5	5	5
1284	AGBL1	0	0	0	0	5	0	0	0	0	5	5	5
1285	AMER1	2	0	0	0	3	0	0	0	0	5	5	5
1286	AMY2A	0	0	0	0	5	0	0	0	0	5	5	5
1287	ANO5	0	0	0	0	5	0	0	0	0	5	5	5
1288	ANOS1	0	0	0	0	5	0	0	0	0	5	5	5
1289	ANTXR1	0	0	0	0	5	0	0	0	0	5	5	5
1290	AP3M2	1	0	0	0	3	0	0	1	0	5	5	5
1291	ARFGEF3	0	0	0	0	5	0	0	0	0	5	5	5
1292	ARHGAP1	3	0	0	0	2	0	0	0	0	5	5	5
1293	ARHGAP39	1	0	0	0	4	0	0	0	0	5	5	5
1294	ARHGAP5	2	0	0	0	2	1	0	0	0	5	5	5
1295	ARHGEF10	0	0	0	0	5	0	0	0	0	5	5	5
1296	ARNT2	0	0	0	0	5	0	0	0	0	5	5	5
1297	ARVCF	0	0	0	0	5	0	0	0	0	5	5	5
1298	ASXL1	0	0	0	0	5	0	0	0	0	5	5	5
1299	ATG9A	0	0	0	0	4	0	0	1	0	5	5	5
1300	BARHL1	0	0	0	0	5	0	0	0	0	5	5	5
1301	BAZ2B	1	0	0	0	3	1	0	0	0	5	5	5
1302	BBS7	1	0	0	0	3	0	0	1	0	5	5	5
1303	BBX	1	0	0	0	3	1	0	0	0	5	5	5
1304	BCR	1	0	0	0	4	0	0	0	0	5	5	5
1305	BEND4	0	0	0	0	5	0	0	0	0	5	5	5
1306	BICRAL	2	0	0	0	3	0	0	0	0	5	5	5
1307	BIVM-ERCC5	1	0	0	0	4	0	0	0	0	5	5	5
1308	BRD2	0	0	1	0	3	1	0	0	0	5	5	5
1309	BRD3	2	0	0	0	3	0	0	0	0	5	5	5
1310	BRF1	1	0	0	0	4	0	0	0	0	5	5	5
1311	BRINP2	0	0	0	0	4	1	0	0	0	5	5	5
1312	BRWD3	0	1	0	0	3	1	0	0	0	5	5	5
1313	C2CD6	3	0	0	0	2	0	0	0	0	5	5	5
1314	C6	1	0	0	0	4	0	0	0	0	5	5	5
1315	CA9	0	0	1	0	4	0	0	0	0	5	5	5
1316	CACNA1H	0	0	0	0	5	0	0	0	0	5	5	5
1317	CACNA1S	0	0	0	0	3	2	0	0	0	5	5	5
1318	CALCRL	1	0	0	0	4	0	0	0	0	5	5	5
1319	CAMK2G	0	0	0	0	4	0	0	1	0	5	5	5
1320	CAMSAP2	3	1	0	0	1	0	0	0	0	5	5	5
1321	CAMSAP3	1	0	0	0	4	0	0	0	0	5	5	5
1322	CASK	0	1	0	0	3	0	0	1	0	5	5	5
1323	CASP5	4	0	0	0	1	0	0	0	0	5	5	5
1324	CASP8	3	0	0	0	2	0	0	0	0	5	5	5
1325	CASZ1	1	0	0	0	4	0	0	0	0	5	5	5
1326	CC2D2A	0	1	0	0	4	0	0	0	0	5	5	5
1327	CCDC8	0	0	0	0	5	0	0	0	0	5	5	5
1328	CCNF	1	0	0	0	4	0	0	0	0	5	5	5
1329	CD4	3	0	0	0	2	0	0	0	0	5	5	5
1330	CD93	2	0	0	0	3	0	0	0	0	5	5	5
1331	CDC16	1	0	0	0	4	0	0	0	0	5	5	5
1332	CDC7	4	0	0	0	0	1	0	0	0	5	5	5
1333	CDH16	3	0	0	0	2	0	0	0	0	5	5	5
1334	CDH18	0	0	0	0	5	0	0	0	0	5	5	5
1335	CDHR2	0	0	0	0	4	1	0	0	0	5	5	5
1336	CEP131	0	0	0	0	5	0	0	0	0	5	5	5
1337	CFAP100	1	0	0	0	4	0	0	0	0	5	5	5
1338	CFAP54	0	0	0	0	5	0	0	0	0	5	5	5
1339	CFAP58	0	0	0	0	5	0	0	0	0	5	5	5
1340	CFHR3	0	0	0	0	5	0	0	0	0	5	5	5
1341	CHD9	0	1	0	0	4	0	0	0	0	5	5	5
1342	CHRNA3	0	0	0	0	4	1	0	0	0	5	5	5
1343	CHST4	3	0	0	0	2	0	0	0	0	5	5	5
1344	CHST6	0	0	0	0	5	0	0	0	0	5	5	5
1345	CHSY3	0	0	0	0	5	0	0	0	0	5	5	5
1346	CLCN3	2	0	0	0	3	0	0	0	0	5	5	5
1347	CLCNKB	0	0	0	0	5	0	0	0	0	5	5	5
1348	CLIP4	2	0	0	0	3	0	0	0	0	5	5	5
1349	CLSTN2	0	0	0	0	5	0	0	0	0	5	5	5
1350	CNGB3	1	0	0	0	4	0	0	0	0	5	5	5
1351	CNTRL	2	0	0	0	3	0	0	0	0	5	5	5
1352	COL17A1	1	0	0	0	4	0	0	0	0	5	5	5
1353	COL1A1	2	0	0	0	3	0	0	0	0	5	5	5
1354	COL20A1	1	1	0	0	3	0	0	0	0	5	5	5
1355	COL4A6	0	0	0	0	4	0	0	1	0	5	5	5
1356	COLEC12	1	0	0	0	4	0	0	0	0	5	5	5
1357	CPB2	0	0	0	0	5	0	0	0	0	5	5	5
1358	CPNE1	0	0	0	0	4	0	0	1	0	5	5	5
1359	CPSF1	1	0	0	0	3	0	0	1	0	5	5	5
1360	CREBBP	0	1	0	0	4	0	0	0	0	5	5	5
1361	CRYBG3	1	0	0	0	4	0	0	0	0	5	5	5
1362	CTC1	0	1	0	0	4	0	0	0	0	5	5	5
1363	CTNNA2	0	0	0	0	5	0	0	0	0	5	5	5
1364	CTSC	5	0	0	0	0	0	0	0	0	5	5	5
1365	CUL9	0	0	1	0	3	1	0	0	0	5	5	5
1366	DAAM1	0	0	0	0	4	1	0	0	0	5	5	5
1367	DACH2	0	0	0	0	5	0	0	0	0	5	5	5
1368	DCX	0	0	0	0	4	1	0	0	0	5	5	5
1369	DDB1	2	0	0	0	3	0	0	0	0	5	5	5
1370	DDX17	3	0	0	0	2	0	0	0	0	5	5	5
1371	DEPDC5	1	0	0	0	4	0	0	0	0	5	5	5
1372	DGKK	0	0	0	0	4	1	0	0	0	5	5	5
1373	DHX29	1	1	0	0	2	0	0	1	0	5	5	5
1374	DHX8	0	0	0	0	5	0	0	0	0	5	5	5
1375	DHX9	2	0	0	0	2	0	0	1	0	5	5	5
1376	DKK1	0	0	0	0	4	0	0	0	1	5	5	5
1377	DLG2	0	0	0	0	5	0	0	0	0	5	5	5
1378	DLGAP1	0	0	0	0	5	0	0	0	0	5	5	5
1379	DLGAP3	1	0	0	0	2	2	0	0	0	5	5	5
1380	DNMBP	0	0	0	0	5	0	0	0	0	5	5	5
1381	DPYS	0	0	0	0	5	0	0	0	0	5	5	5
1382	DRC7	0	0	0	0	4	0	0	1	0	5	5	5
1383	DZIP1L	2	0	0	0	3	0	0	0	0	5	5	5
1384	EBF3	1	0	0	0	4	0	0	0	0	5	5	5
1385	EFNB3	4	0	0	0	1	0	0	0	0	5	5	5
1386	EHMT1	0	0	0	0	5	0	0	0	0	5	5	5
1387	EP300	0	0	0	0	5	0	0	0	0	5	5	5
1388	EPB41	1	1	0	0	3	0	0	0	0	5	5	5
1389	EPHA10	0	0	0	0	5	0	0	0	0	5	5	5
1390	ERGIC3	1	0	0	0	4	0	0	0	0	5	5	5
1391	ERICH1	1	1	0	0	3	0	0	0	0	5	5	5
1392	ESR2	0	0	0	0	5	0	0	0	0	5	5	5
1393	EXTL3	0	0	0	0	5	0	0	0	0	5	5	5
1394	FAM135A	2	2	0	0	1	0	0	0	0	5	5	5
1395	FAM193A	1	0	0	0	4	0	0	0	0	5	5	5
1396	FAM83F	0	1	0	0	3	1	0	0	0	5	5	5
1397	FAM83H	0	0	0	0	5	0	0	0	0	5	5	5
1398	FANCA	0	1	0	0	3	0	0	1	0	5	5	5
1399	FBXL7	0	0	0	0	5	0	0	0	0	5	5	5
1400	FBXO38	1	0	0	0	3	0	0	1	0	5	5	5
1401	FGFBP1	4	0	0	0	1	0	0	0	0	5	5	5
1402	FLII	0	0	0	0	4	0	0	1	0	5	5	5
1403	FNDC3B	0	1	0	0	4	0	0	0	0	5	5	5
1404	FPGT-TNNI3K	1	0	0	0	4	0	0	0	0	5	5	5
1405	FRMPD2	0	0	0	0	3	0	0	2	0	5	5	5
1406	FTSJ3	0	0	1	0	2	1	0	1	0	5	5	5
1407	FZD6	1	0	0	0	3	1	0	0	0	5	5	5
1408	GABRB3	0	0	0	0	5	0	0	0	0	5	5	5
1409	GABRG1	0	1	0	0	4	0	0	0	0	5	5	5
1410	GABRG2	0	0	0	0	4	1	0	0	0	5	5	5
1411	GALNT18	0	0	0	0	5	0	0	0	0	5	5	5
1412	GDF5	0	2	0	0	3	0	0	0	0	5	5	5
1413	GFOD1	0	0	0	0	5	0	0	0	0	5	5	5
1414	GLI1	4	0	0	0	1	0	0	0	0	5	5	5
1415	GLI2	0	0	0	0	5	0	0	0	0	5	5	5
1416	GLRB	0	1	0	0	4	0	0	0	0	5	5	5
1417	GNB1L	0	0	0	0	4	1	0	0	0	5	5	5
1418	GP5	0	0	0	0	5	0	0	0	0	5	5	5
1419	GPR101	0	0	0	0	5	0	0	0	0	5	5	5
1420	GRIK3	0	1	0	0	4	0	0	0	0	5	5	5
1421	GRIK5	1	0	0	0	4	0	0	0	0	5	5	5
1422	GRIN1	1	0	0	0	4	0	0	0	0	5	5	5
1423	GRK7	0	0	0	0	5	0	0	0	0	5	5	5
1424	GYS2	2	0	0	0	2	1	0	0	0	5	5	5
1425	HAS2	0	0	0	0	4	1	0	0	0	5	5	5
1426	HCFC1	0	0	0	0	5	0	0	0	0	5	5	5
1427	HELB	1	0	0	0	4	0	0	0	0	5	5	5
1428	HERC5	0	0	0	0	5	0	0	0	0	5	5	5
1429	HOOK3	0	0	0	0	4	1	0	0	0	5	5	5
1430	HSPA12A	0	0	0	0	5	0	0	0	0	5	5	5
1431	ICE1	2	0	0	0	3	0	0	0	0	5	5	5
1432	IDE	2	0	1	0	2	0	0	0	0	5	5	5
1433	IFT140	0	0	0	0	5	0	0	0	0	5	5	5
1434	IGHG1	0	0	0	1	4	0	0	0	0	5	5	5
1435	IGHM	0	0	0	0	5	0	0	0	0	5	5	5
1436	INTS4	1	0	0	0	3	1	0	0	0	5	5	5
1437	IQGAP2	0	0	0	0	5	0	0	0	0	5	5	5
1438	IQGAP3	0	0	0	0	5	0	0	0	0	5	5	5
1439	IRX6	0	0	0	0	5	0	0	0	0	5	5	5
1440	ISLR2	1	0	0	0	4	0	0	0	0	5	5	5
1441	ITPKB	0	0	0	0	5	0	0	0	0	5	5	5
1442	JPH1	1	0	0	0	4	0	0	0	0	5	5	5
1443	KANK4	1	1	0	0	2	0	0	1	0	5	5	5
1444	KCNA4	4	0	0	0	1	0	0	0	0	5	5	5
1445	KCND2	1	0	0	0	4	0	0	0	0	5	5	5
1446	KCNH2	2	0	0	0	3	0	0	0	0	5	5	5
1447	KCNMB2	0	0	0	0	4	0	0	1	0	5	5	5
1448	KCNQ5	0	0	0	0	4	0	0	1	0	5	5	5
1449	KDR	0	0	0	0	5	0	0	0	0	5	5	5
1450	KHDRBS2	0	0	0	0	4	1	0	0	0	5	5	5
1451	KIAA1586	1	0	0	0	3	1	0	0	0	5	5	5
1452	KIF15	0	0	0	0	5	0	0	0	0	5	5	5
1453	KIF17	0	0	0	0	5	0	0	0	0	5	5	5
1454	KIF2C	0	0	0	0	5	0	0	0	0	5	5	5
1455	KIT	0	0	0	0	5	0	0	0	0	5	5	5
1456	KNOP1	5	0	0	0	0	0	0	0	0	5	5	5
1457	KNTC1	3	0	0	0	2	0	0	0	0	5	5	5
1458	LAMA4	0	0	0	0	5	0	0	0	0	5	5	5
1459	LARP7	4	0	0	0	1	0	0	0	0	5	5	5
1460	LIG3	2	1	0	0	1	1	0	0	0	5	5	5
1461	LILRB1	0	0	0	0	5	0	0	0	0	5	5	5
1462	LIN7A	0	0	0	0	5	0	0	0	0	5	5	5
1463	LLGL2	1	0	0	0	4	0	0	0	0	5	5	5
1464	LRBA	0	0	0	0	5	0	0	0	0	5	5	5
1465	LRP5	0	0	0	0	5	0	0	0	0	5	5	5
1466	LRRC17	3	0	0	0	2	0	0	0	0	5	5	5
1467	LRRC18	0	0	0	0	5	0	0	0	0	5	5	5
1468	LRRC4B	0	0	0	0	5	0	0	0	0	5	5	5
1469	LRRC52	0	0	0	0	4	1	0	0	0	5	5	5
1470	MACO1	3	0	0	0	2	0	0	0	0	5	5	5
1471	MANBA	0	0	0	0	4	0	0	1	0	5	5	5
1472	MAP2K1	0	0	0	0	5	0	0	0	0	5	5	5
1473	MAP3K6	1	0	0	1	3	0	0	0	0	5	5	5
1474	MAPRE3	5	0	0	0	0	0	0	0	0	5	5	5
1475	MCHR2	3	0	0	0	2	0	0	0	0	5	5	5
1476	MCM4	3	0	0	0	2	0	0	0	0	5	5	5
1477	MCTP2	0	2	0	0	3	0	0	0	0	5	5	5
1478	MED12	0	0	0	0	5	0	0	0	0	5	5	5
1479	MFSD14A	4	0	0	0	1	0	0	0	0	5	5	5
1480	MICAL3	1	0	1	0	2	1	0	0	0	5	5	5
1481	MITF	0	0	0	0	5	0	0	0	0	5	5	5
1482	MN1	1	0	0	0	4	0	0	0	0	5	5	5
1483	MOS	0	0	0	0	5	0	0	0	0	5	5	5
1484	MYO3B	0	0	0	0	5	0	0	0	0	5	5	5
1485	MYO5C	0	0	0	0	4	1	0	0	0	5	5	5
1486	MYT1L	0	0	0	0	5	0	0	0	0	5	5	5
1487	NAALAD2	0	0	0	0	4	0	0	1	0	5	5	5
1488	NAIF1	1	0	0	0	4	0	0	0	0	5	5	5
1489	NBN	1	0	0	0	4	0	0	0	0	5	5	5
1490	NCAN	0	0	0	0	4	0	0	1	0	5	5	5
1491	NCAPD2	1	0	0	0	4	0	0	0	0	5	5	5
1492	NCKAP5	0	0	0	0	5	0	0	0	0	5	5	5
1493	NCOA7	1	0	0	0	4	0	0	0	0	5	5	5
1494	NEBL	0	0	0	0	5	0	0	0	0	5	5	5
1495	NELL1	0	0	0	0	4	0	0	1	0	5	5	5
1496	NES	1	0	0	0	2	2	0	0	0	5	5	5
1497	NEUROD4	0	0	0	0	5	0	0	0	0	5	5	5
1498	NFASC	0	0	0	0	5	0	0	0	0	5	5	5
1499	NFATC2	1	0	0	0	4	0	0	0	0	5	5	5
1500	NFIA	1	0	0	0	4	0	0	0	0	5	5	5
1501	NLGN1	0	1	0	0	4	0	0	0	0	5	5	5
1502	NLGN3	0	0	0	0	5	0	0	0	0	5	5	5
1503	NNT	1	0	0	0	4	0	0	0	0	5	5	5
1504	NOS3	0	0	0	0	5	0	0	0	0	5	5	5
1505	NPR1	1	0	0	0	4	0	0	0	0	5	5	5
1506	NR1D1	0	1	0	0	4	0	0	0	0	5	5	5
1507	NR2C2	3	1	0	0	1	0	0	0	0	5	5	5
1508	NRIP1	1	0	0	0	4	0	0	0	0	5	5	5
1509	NRROS	1	0	0	0	4	0	0	0	0	5	5	5
1510	NTRK2	0	0	0	0	5	0	0	0	0	5	5	5
1511	NUP155	1	0	0	0	4	0	0	0	0	5	5	5
1512	NUP160	0	0	0	0	3	2	0	0	0	5	5	5
1513	NUP188	0	0	0	0	5	0	0	0	0	5	5	5
1514	NUP205	0	0	0	0	3	0	0	2	0	5	5	5
1515	NUP210L	3	0	0	0	2	0	0	0	0	5	5	5
1516	OCIAD1	3	0	0	0	1	1	0	0	0	5	5	5
1517	OR1L1	0	0	0	0	5	0	0	0	0	5	5	5
1518	OR2J3	0	0	0	0	5	0	0	0	0	5	5	5
1519	OR2T12	0	0	0	0	5	0	0	0	0	5	5	5
1520	OR2T33	0	1	0	0	4	0	0	0	0	5	5	5
1521	OR4A16	1	0	0	0	4	0	0	0	0	5	5	5
1522	OR4A47	0	0	0	0	5	0	0	0	0	5	5	5
1523	OR4C13	1	0	0	0	3	1	0	0	0	5	5	5
1524	OR4M1	1	0	0	0	4	0	0	0	0	5	5	5
1525	OR51I1	1	0	0	0	4	0	0	0	0	5	5	5
1526	OR51S1	0	0	0	0	4	1	0	0	0	5	5	5
1527	OR5M10	0	0	0	0	5	0	0	0	0	5	5	5
1528	OR5M3	1	0	0	0	4	0	0	0	0	5	5	5
1529	OR5T2	0	0	0	0	5	0	0	0	0	5	5	5
1530	OR8B4	0	0	0	0	4	1	0	0	0	5	5	5
1531	OR8D1	0	0	0	0	5	0	0	0	0	5	5	5
1532	OSBP	1	0	0	0	4	0	0	0	0	5	5	5
1533	OSBPL6	0	0	0	0	5	0	0	0	0	5	5	5
1534	PATZ1	0	0	0	0	4	1	0	0	0	5	5	5
1535	PAX3	0	0	0	0	5	0	0	0	0	5	5	5
1536	PBRM1	1	0	0	0	3	1	0	0	0	5	5	5
1537	PC	0	0	0	0	4	1	0	0	0	5	5	5
1538	PCDHB1	0	0	0	0	5	0	0	0	0	5	5	5
1539	PCDHB13	0	0	0	0	4	1	0	0	0	5	5	5
1540	PCDHB14	1	0	0	0	4	0	0	0	0	5	5	5
1541	PCDHGA2	0	0	0	0	5	0	0	0	0	5	5	5
1542	PCDHGB1	0	0	0	0	5	0	0	0	0	5	5	5
1543	PCDHGB4	0	0	0	0	5	0	0	0	0	5	5	5
1544	PCDHGB5	0	0	0	0	5	0	0	0	0	5	5	5
1545	PCNX3	1	0	0	0	4	0	0	0	0	5	5	5
1546	PCSK5	1	0	0	0	3	0	0	1	0	5	5	5
1547	PDE10A	0	0	0	0	4	0	0	1	0	5	5	5
1548	PDE4DIP	1	0	0	0	4	0	0	0	0	5	5	5
1549	PDGFRB	0	0	0	0	5	0	0	0	0	5	5	5
1550	PDIA5	1	0	0	0	4	0	0	0	0	5	5	5
1551	PFKP	2	0	0	0	3	0	0	0	0	5	5	5
1552	PGBD4	4	0	0	0	1	0	0	0	0	5	5	5
1553	PHACTR1	3	1	0	0	1	0	0	0	0	5	5	5
1554	PHACTR4	2	0	0	0	3	0	0	0	0	5	5	5
1555	PIAS2	0	1	0	0	4	0	0	0	0	5	5	5
1556	PIGG	0	0	0	0	5	0	0	0	0	5	5	5
1557	PIGR	0	3	0	0	2	0	0	0	0	5	5	5
1558	PIGT	2	2	0	0	1	0	0	0	0	5	5	5
1559	PIK3AP1	1	0	0	0	3	1	0	0	0	5	5	5
1560	PIK3C2A	1	0	0	0	3	0	0	1	0	5	5	5
1561	PIKFYVE	0	0	0	0	5	0	0	0	0	5	5	5
1562	PKN2	0	1	0	0	1	1	0	2	0	5	5	5
1563	PLCB1	0	0	0	0	4	0	0	1	0	5	5	5
1564	PLEKHG3	0	0	0	0	5	0	0	0	0	5	5	5
1565	PLEKHM1	2	0	0	0	2	1	0	0	0	5	5	5
1566	PLXNA3	2	0	0	0	3	0	0	0	0	5	5	5
1567	PLXNB3	0	0	0	0	5	0	0	0	0	5	5	5
1568	PLXNC1	0	0	0	0	5	0	0	0	0	5	5	5
1569	POMT1	0	0	0	0	4	1	0	0	0	5	5	5
1570	PPEF1	0	1	0	0	4	0	0	0	0	5	5	5
1571	PPFIA2	1	0	0	0	4	0	0	0	0	5	5	5
1572	PPFIA4	0	0	0	0	5	0	0	0	0	5	5	5
1573	PPP1R12B	1	0	0	0	4	0	0	0	0	5	5	5
1574	PPP1R13B	1	0	0	0	4	0	0	0	0	5	5	5
1575	PPP2R5A	2	0	0	0	3	0	0	0	0	5	5	5
1576	PPP2R5B	2	0	0	0	3	0	0	0	0	5	5	5
1577	PPRC1	3	0	0	0	2	0	0	0	0	5	5	5
1578	PRAG1	0	0	0	0	5	0	0	0	0	5	5	5
1579	PRAMEF14	0	0	0	0	5	0	0	0	0	5	5	5
1580	PRKCG	0	0	0	0	4	0	0	1	0	5	5	5
1581	PRR5L	0	0	0	0	4	1	0	0	0	5	5	5
1582	PRRC2A	1	0	0	0	4	0	0	0	0	5	5	5
1583	PSD	1	1	0	0	3	0	0	0	0	5	5	5
1584	PSD4	1	0	0	0	4	0	0	0	0	5	5	5
1585	PSG2	1	0	0	0	4	0	0	0	0	5	5	5
1586	PSG6	0	0	0	0	5	0	0	0	0	5	5	5
1587	PTAFR	0	0	0	0	5	0	0	0	0	5	5	5
1588	PTCD1	1	0	0	0	4	0	0	0	0	5	5	5
1589	PTCHD3	2	0	0	0	3	0	0	0	0	5	5	5
1590	PTPRA	0	0	0	0	5	0	0	0	0	5	5	5
1591	PTPRH	1	0	0	0	4	0	0	0	0	5	5	5
1592	PTPRJ	2	0	0	0	3	0	0	0	0	5	5	5
1593	PWWP3B	0	0	0	0	5	0	0	0	0	5	5	5
1594	PYHIN1	0	0	0	0	5	0	0	0	0	5	5	5
1595	PZP	0	0	0	0	4	1	0	0	0	5	5	5
1596	RADIL	2	0	0	0	3	0	0	0	0	5	5	5
1597	RASAL1	2	0	0	0	2	1	0	0	0	5	5	5
1598	RBM26	4	0	0	0	1	0	0	0	0	5	5	5
1599	REST	0	1	0	0	4	0	0	0	0	5	5	5
1600	RGS6	0	0	0	0	5	0	0	0	0	5	5	5
1601	RGS9	0	0	0	0	5	0	0	0	0	5	5	5
1602	RIPK4	1	1	0	0	3	0	0	0	0	5	5	5
1603	RLF	2	0	0	0	3	0	0	0	0	5	5	5
1604	RNF144A	0	0	0	0	4	1	0	0	0	5	5	5
1605	RNF217	1	0	0	0	3	1	0	0	0	5	5	5
1606	RNF220	0	0	0	0	5	0	0	0	0	5	5	5
1607	ROCK1	3	0	0	0	1	1	0	0	0	5	5	5
1608	ROR1	0	0	0	0	5	0	0	0	0	5	5	5
1609	RPE65	2	0	0	0	3	0	0	0	0	5	5	5
1610	RPGRIP1	0	1	0	0	4	0	0	0	0	5	5	5
1611	RPH3A	0	0	0	0	5	0	0	0	0	5	5	5
1612	RTTN	1	0	0	0	4	0	0	0	0	5	5	5
1613	RUNX1T1	1	0	0	0	3	1	0	0	0	5	5	5
1614	RUSC2	4	0	0	0	1	0	0	0	0	5	5	5
1615	RUVBL2	0	0	0	0	5	0	0	0	0	5	5	5
1616	SBF2	0	0	0	0	5	0	0	0	0	5	5	5
1617	SCUBE1	0	0	0	0	4	1	0	0	0	5	5	5
1618	SEL1L3	0	0	0	0	5	0	0	0	0	5	5	5
1619	SEMA7A	0	0	0	0	5	0	0	0	0	5	5	5
1620	SETD1A	1	1	0	0	3	0	0	0	0	5	5	5
1621	SGCE	0	0	0	0	5	0	0	0	0	5	5	5
1622	SH3TC1	0	0	0	0	4	1	0	0	0	5	5	5
1623	SHPRH	2	0	0	0	3	0	0	0	0	5	5	5
1624	SIN3A	1	0	0	0	3	1	0	0	0	5	5	5
1625	SIPA1L2	0	0	0	0	5	0	0	0	0	5	5	5
1626	SKIL	1	1	0	0	3	0	0	0	0	5	5	5
1627	SLC12A7	2	1	0	0	2	0	0	0	0	5	5	5
1628	SLC25A25	0	0	0	0	4	0	1	0	0	5	5	5
1629	SLC27A6	0	1	0	0	4	0	0	0	0	5	5	5
1630	SLC28A2	0	0	0	0	5	0	0	0	0	5	5	5
1631	SLC6A15	1	0	0	0	4	0	0	0	0	5	5	5
1632	SLCO2A1	4	0	0	0	1	0	0	0	0	5	5	5
1633	SMARCC1	1	0	0	0	3	0	0	1	0	5	5	5
1634	SMARCC2	1	0	0	0	4	0	0	0	0	5	5	5
1635	SMC1B	1	0	0	0	3	1	0	0	0	5	5	5
1636	SMC3	0	0	0	0	5	0	0	0	0	5	5	5
1637	SMG5	0	0	0	0	5	0	0	0	0	5	5	5
1638	SMG6	0	0	0	0	5	0	0	0	0	5	5	5
1639	SMTN	1	0	0	0	4	0	0	0	0	5	5	5
1640	SNAI2	0	0	0	0	5	0	0	0	0	5	5	5
1641	SNPH	0	1	0	0	4	0	0	0	0	5	5	5
1642	SOS2	1	1	0	0	3	0	0	0	0	5	5	5
1643	SOX7	1	0	0	0	4	0	0	0	0	5	5	5
1644	SPAG16	0	1	0	0	4	0	0	0	0	5	5	5
1645	SPATA31D1	0	0	0	0	5	0	0	0	0	5	5	5
1646	SPPL2C	0	0	0	0	5	0	0	0	0	5	5	5
1647	SRPRA	0	0	0	0	5	0	0	0	0	5	5	5
1648	ST8SIA1	0	0	0	0	4	1	0	0	0	5	5	5
1649	STARD13	1	0	0	0	4	0	0	0	0	5	5	5
1650	STYXL2	0	1	0	0	4	0	0	0	0	5	5	5
1651	SYTL2	1	0	0	0	4	0	0	0	0	5	5	5
1652	TANC1	0	0	0	0	5	0	0	0	0	5	5	5
1653	TAOK1	0	0	0	0	4	1	0	0	0	5	5	5
1654	TASOR	1	0	0	0	4	0	0	0	0	5	5	5
1655	TBC1D23	3	0	0	0	2	0	0	0	0	5	5	5
1656	TBC1D4	1	0	0	0	4	0	0	0	0	5	5	5
1657	TCF7L2	2	0	0	0	3	0	0	0	0	5	5	5
1658	TDO2	2	0	0	0	3	0	0	0	0	5	5	5
1659	TDRD3	1	2	0	0	2	0	0	0	0	5	5	5
1660	TENT4A	0	0	0	0	5	0	0	0	0	5	5	5
1661	TENT5D	0	0	0	0	5	0	0	0	0	5	5	5
1662	TLR4	0	0	0	0	5	0	0	0	0	5	5	5
1663	TM9SF3	3	2	0	0	0	0	0	0	0	5	5	5
1664	TMC3	1	0	0	0	4	0	0	0	0	5	5	5
1665	TMEM131L	1	0	0	0	3	0	0	1	0	5	5	5
1666	TNPO2	0	0	0	0	5	0	0	0	0	5	5	5
1667	TNS3	0	0	0	0	5	0	0	0	0	5	5	5
1668	TOR1AIP1	0	0	0	0	4	1	0	0	0	5	5	5
1669	TPTE2	0	0	0	0	5	0	0	0	0	5	5	5
1670	TRIM26	0	0	0	0	4	1	0	0	0	5	5	5
1671	TRIML2	0	0	0	0	4	0	0	1	0	5	5	5
1672	TRIP11	2	0	0	0	2	1	0	0	0	5	5	5
1673	TRIP12	0	0	0	0	4	0	0	1	0	5	5	5
1674	TTF1	1	1	0	0	3	0	0	0	0	5	5	5
1675	TTLL3	1	1	0	0	3	0	0	0	0	5	5	5
1676	TTLL5	1	0	0	0	4	0	0	0	0	5	5	5
1677	TTLL7	1	0	0	0	3	1	0	0	0	5	5	5
1678	TUBA3C	0	0	0	0	5	0	0	0	0	5	5	5
1679	UBA7	0	0	0	0	4	0	0	1	0	5	5	5
1680	UBE3B	0	0	0	0	5	0	0	0	0	5	5	5
1681	ULK4	0	0	0	0	5	0	0	0	0	5	5	5
1682	USP49	0	0	0	0	4	1	0	0	0	5	5	5
1683	VPS13D	0	0	0	0	5	0	0	0	0	5	5	5
1684	VPS39	0	0	0	0	4	0	0	1	0	5	5	5
1685	WDR47	2	1	0	0	2	0	0	0	0	5	5	5
1686	WDR62	0	0	0	0	3	1	0	1	0	5	5	5
1687	WFIKKN2	0	0	0	0	5	0	0	0	0	5	5	5
1688	WRN	3	0	0	0	2	0	0	0	0	5	5	5
1689	WWC3	0	0	0	0	5	0	0	0	0	5	5	5
1690	ZBED4	2	0	0	0	3	0	0	0	0	5	5	5
1691	ZBED9	0	0	0	0	5	0	0	0	0	5	5	5
1692	ZBTB38	1	0	0	0	4	0	0	0	0	5	5	5
1693	ZC3H3	4	0	0	0	1	0	0	0	0	5	5	5
1694	ZFYVE26	0	0	0	0	4	1	0	0	0	5	5	5
1695	ZMYM2	2	0	0	0	3	0	0	0	0	5	5	5
1696	ZNF107	1	0	0	0	3	1	0	0	0	5	5	5
1697	ZNF142	0	0	0	0	5	0	0	0	0	5	5	5
1698	ZNF205	0	1	0	0	3	1	0	0	0	5	5	5
1699	ZNF329	1	1	1	0	2	0	0	0	0	5	5	5
1700	ZNF385D	1	0	0	0	4	0	0	0	0	5	5	5
1701	ZNF470	1	0	0	0	3	1	0	0	0	5	5	5
1702	ZNF549	2	0	0	0	3	0	0	0	0	5	5	5
1703	ZNF574	0	0	0	0	5	0	0	0	0	5	5	5
1704	ZNF592	0	0	0	0	5	0	0	0	0	5	5	5
1705	ZNF606	0	0	0	0	5	0	0	0	0	5	5	5
1706	ZNF638	1	0	0	0	4	0	0	0	0	5	5	5
1707	ZNF83	1	0	0	0	3	1	0	0	0	5	5	5
1708	ZNF98	0	0	0	0	5	0	0	0	0	5	5	5
1709	SPTBN2	0	0	0	0	9	0	0	0	0	9	4	4
1710	CUL1	0	1	0	0	6	0	0	0	0	7	4	4
1711	DQX1	0	0	0	0	7	0	0	0	0	7	4	4
1712	KCNU1	0	0	0	0	7	0	0	0	0	7	4	4
1713	LATS2	2	0	0	0	5	0	0	0	0	7	4	4
1714	MATN2	0	0	0	0	7	0	0	0	0	7	4	4
1715	VARS1	0	1	1	0	5	0	0	0	0	7	4	4
1716	YY1AP1	2	0	0	0	5	0	0	0	0	7	4	4
1717	ADAMTS3	1	0	0	0	5	0	0	0	0	6	4	4
1718	ARHGEF15	1	0	0	0	5	0	0	0	0	6	4	4
1719	ARHGEF40	4	0	0	0	2	0	0	0	0	6	4	4
1720	CCDC88A	0	0	0	0	5	0	0	1	0	6	4	4
1721	CCDC97	1	0	0	0	5	0	0	0	0	6	4	4
1722	CHST1	0	0	0	0	6	0	0	0	0	6	4	4
1723	CIITA	0	1	0	0	5	0	0	0	0	6	4	4
1724	COL6A2	1	0	0	0	5	0	0	0	0	6	4	4
1725	CYP17A1	1	1	0	0	4	0	0	0	0	6	4	4
1726	DMXL2	0	0	0	0	5	1	0	0	0	6	4	4
1727	DYRK1B	0	0	0	0	6	0	0	0	0	6	4	4
1728	EPHA8	0	0	0	0	5	1	0	0	0	6	4	4
1729	EPHB4	0	0	0	0	5	0	0	1	0	6	4	4
1730	FGFR1	0	0	0	0	6	0	0	0	0	6	4	4
1731	GRIA4	0	0	0	0	6	0	0	0	0	6	4	4
1732	LRP6	0	0	0	0	5	1	0	0	0	6	4	4
1733	MAFB	0	0	0	0	6	0	0	0	0	6	4	4
1734	MAGI1	0	1	0	0	5	0	0	0	0	6	4	4
1735	MTCL1	0	0	0	0	5	1	0	0	0	6	4	4
1736	MYO7B	0	0	0	0	6	0	0	0	0	6	4	4
1737	NINL	1	0	0	0	5	0	0	0	0	6	4	4
1738	NLRC5	0	0	0	0	4	1	0	1	0	6	4	4
1739	NRP1	0	0	0	0	5	1	0	0	0	6	4	4
1740	PLEKHH2	0	0	0	0	6	0	0	0	0	6	4	4
1741	POSTN	0	0	0	0	6	0	0	0	0	6	4	4
1742	PRDM16	0	0	0	0	5	1	0	0	0	6	4	4
1743	SETX	0	1	0	0	5	0	0	0	0	6	4	4
1744	SNX29	1	0	0	0	5	0	0	0	0	6	4	4
1745	SPECC1L	1	0	0	0	4	1	0	0	0	6	4	4
1746	SRBD1	0	1	0	0	4	1	0	0	0	6	4	4
1747	UROC1	1	0	0	0	5	0	0	0	0	6	4	4
1748	XIRP1	1	0	0	0	4	1	0	0	0	6	4	4
1749	ZNF532	0	0	0	0	6	0	0	0	0	6	4	4
1750	ZNF548	0	0	0	0	5	0	0	0	1	6	4	4
1751	ABCA1	1	0	0	0	3	1	0	0	0	5	4	4
1752	ACTN1	0	0	0	0	5	0	0	0	0	5	4	4
1753	ACVR1B	1	0	0	0	3	1	0	0	0	5	4	4
1754	ADAM22	0	0	0	0	5	0	0	0	0	5	4	4
1755	ADAMTS10	0	0	0	0	5	0	0	0	0	5	4	4
1756	ADCY5	0	0	0	0	5	0	0	0	0	5	4	4
1757	ADNP	2	2	0	0	1	0	0	0	0	5	4	4
1758	AKNAD1	1	0	0	0	2	0	0	2	0	5	4	4
1759	AL121899.2	1	0	0	0	3	1	0	0	0	5	4	4
1760	ALPK3	1	0	0	0	4	0	0	0	0	5	4	4
1761	AMBRA1	0	0	0	0	5	0	0	0	0	5	4	4
1762	AMOTL2	0	1	0	0	4	0	0	0	0	5	4	4
1763	ANGPT2	3	0	0	0	2	0	0	0	0	5	4	4
1764	ANKRD20A4P	3	0	0	0	2	0	0	0	0	5	4	4
1765	AOX1	2	0	0	0	3	0	0	0	0	5	4	4
1766	AP4E1	0	0	0	0	5	0	0	0	0	5	4	4
1767	ARMC5	0	0	0	0	5	0	0	0	0	5	4	4
1768	ATP1A1	0	0	0	0	5	0	0	0	0	5	4	4
1769	ATP6V0A2	0	0	1	0	3	0	0	1	0	5	4	4
1770	ATP7B	0	0	0	0	4	1	0	0	0	5	4	4
1771	B4GALNT4	1	0	0	0	4	0	0	0	0	5	4	4
1772	BMS1	1	0	0	0	4	0	0	0	0	5	4	4
1773	BNC1	0	0	0	0	5	0	0	0	0	5	4	4
1774	BTNL8	2	0	0	0	3	0	0	0	0	5	4	4
1775	C2orf42	2	1	0	0	2	0	0	0	0	5	4	4
1776	CACNA2D1	0	0	0	0	4	1	0	0	0	5	4	4
1777	CACNG7	1	0	0	0	3	0	0	1	0	5	4	4
1778	CAD	1	0	0	0	3	1	0	0	0	5	4	4
1779	CAPN5	0	0	1	0	4	0	0	0	0	5	4	4
1780	CASS4	0	0	0	0	5	0	0	0	0	5	4	4
1781	CCDC62	2	1	0	0	2	0	0	0	0	5	4	4
1782	CDKN2A	0	1	0	0	2	2	0	0	0	5	4	4
1783	CEMIP2	0	0	0	0	5	0	0	0	0	5	4	4
1784	CGNL1	0	0	0	0	5	0	0	0	0	5	4	4
1785	CHRNA4	0	0	0	0	5	0	0	0	0	5	4	4
1786	CILP	0	0	0	0	3	1	1	0	0	5	4	4
1787	CLCN6	1	0	0	0	3	1	0	0	0	5	4	4
1788	CLK2	0	0	0	0	5	0	0	0	0	5	4	4
1789	CLTCL1	0	0	1	0	4	0	0	0	0	5	4	4
1790	CMTR1	0	0	0	0	5	0	0	0	0	5	4	4
1791	COIL	3	1	0	0	1	0	0	0	0	5	4	4
1792	COL11A2	1	1	0	0	3	0	0	0	0	5	4	4
1793	COL19A1	0	0	0	0	4	1	0	0	0	5	4	4
1794	CPD	0	0	0	0	5	0	0	0	0	5	4	4
1795	CPT1A	1	0	0	0	3	0	0	1	0	5	4	4
1796	CTNNA1	2	0	0	0	3	0	0	0	0	5	4	4
1797	CXCR1	0	0	0	0	5	0	0	0	0	5	4	4
1798	DAGLA	0	0	0	0	5	0	0	0	0	5	4	4
1799	DAGLB	2	0	0	0	3	0	0	0	0	5	4	4
1800	DAZAP1	3	0	0	0	2	0	0	0	0	5	4	4
1801	DCT	0	0	0	0	5	0	0	0	0	5	4	4
1802	DDX42	2	0	0	0	2	1	0	0	0	5	4	4
1803	DHRS9	1	1	0	0	3	0	0	0	0	5	4	4
1804	DISP2	2	0	0	0	2	0	0	1	0	5	4	4
1805	DNM2	0	2	0	0	2	1	0	0	0	5	4	4
1806	DOP1A	0	1	0	0	2	2	0	0	0	5	4	4
1807	DUSP16	1	0	0	0	3	1	0	0	0	5	4	4
1808	ECT2L	0	0	0	0	5	0	0	0	0	5	4	4
1809	EIF4B	0	0	0	0	5	0	0	0	0	5	4	4
1810	ELAVL2	0	0	0	0	5	0	0	0	0	5	4	4
1811	ENPP3	1	0	0	0	3	1	0	0	0	5	4	4
1812	ETV6	1	0	0	0	4	0	0	0	0	5	4	4
1813	FAAP100	0	0	0	0	5	0	0	0	0	5	4	4
1814	FBXO34	2	0	0	0	2	1	0	0	0	5	4	4
1815	FER	1	0	0	0	3	1	0	0	0	5	4	4
1816	FHOD1	0	0	0	0	5	0	0	0	0	5	4	4
1817	FILIP1L	0	0	0	0	4	1	0	0	0	5	4	4
1818	FOXP2	0	0	0	0	4	1	0	0	0	5	4	4
1819	FZD10	0	0	0	0	5	0	0	0	0	5	4	4
1820	GCC2	3	0	0	0	2	0	0	0	0	5	4	4
1821	GPR156	0	0	0	0	5	0	0	0	0	5	4	4
1822	GPRC5B	0	0	0	0	5	0	0	0	0	5	4	4
1823	GRIK4	0	0	0	0	5	0	0	0	0	5	4	4
1824	GZF1	0	1	0	0	4	0	0	0	0	5	4	4
1825	IL1R2	0	0	0	0	5	0	0	0	0	5	4	4
1826	ITGAM	2	0	0	0	3	0	0	0	0	5	4	4
1827	IWS1	1	0	0	0	3	0	0	1	0	5	4	4
1828	JAG1	0	0	0	0	5	0	0	0	0	5	4	4
1829	JCAD	2	0	0	0	3	0	0	0	0	5	4	4
1830	KCNA2	0	0	0	0	5	0	0	0	0	5	4	4
1831	KDM4B	2	0	0	0	3	0	0	0	0	5	4	4
1832	KDM4C	1	0	0	0	4	0	0	0	0	5	4	4
1833	KLHDC7A	0	0	0	0	4	1	0	0	0	5	4	4
1834	KMO	3	0	0	0	2	0	0	0	0	5	4	4
1835	LDB2	0	0	0	0	4	1	0	0	0	5	4	4
1836	LMLN	0	0	0	0	5	0	0	0	0	5	4	4
1837	LMX1A	0	0	0	0	5	0	0	0	0	5	4	4
1838	LONP1	0	0	1	0	4	0	0	0	0	5	4	4
1839	MACC1	1	0	0	0	4	0	0	0	0	5	4	4
1840	MAGEE1	0	0	0	0	4	1	0	0	0	5	4	4
1841	MAPKBP1	1	0	0	0	3	1	0	0	0	5	4	4
1842	MAST4	1	0	1	0	1	2	0	0	0	5	4	4
1843	MCAM	0	0	0	0	5	0	0	0	0	5	4	4
1844	MCF2L	0	0	0	0	5	0	0	0	0	5	4	4
1845	MEGF6	0	0	0	0	5	0	0	0	0	5	4	4
1846	MEN1	2	1	0	0	1	1	0	0	0	5	4	4
1847	MIDEAS	2	0	0	0	2	1	0	0	0	5	4	4
1848	MIS18BP1	2	1	0	0	2	0	0	0	0	5	4	4
1849	MMRN1	0	0	0	0	4	1	0	0	0	5	4	4
1850	MORC1	1	0	0	0	4	0	0	0	0	5	4	4
1851	MRGPRX1	1	0	0	0	4	0	0	0	0	5	4	4
1852	MRPL28	0	0	0	0	4	1	0	0	0	5	4	4
1853	MSH4	1	0	0	0	4	0	0	0	0	5	4	4
1854	MTRR	0	0	0	0	5	0	0	0	0	5	4	4
1855	MYBPC2	0	0	0	0	5	0	0	0	0	5	4	4
1856	MYH13	0	0	0	0	5	0	0	0	0	5	4	4
1857	MYO1C	0	0	0	0	4	1	0	0	0	5	4	4
1858	N4BP2	1	0	0	0	4	0	0	0	0	5	4	4
1859	NBPF1	0	1	0	0	4	0	0	0	0	5	4	4
1860	NCKAP1L	0	0	0	0	4	0	0	1	0	5	4	4
1861	NDST2	1	0	0	0	4	0	0	0	0	5	4	4
1862	NKTR	2	0	0	0	2	1	0	0	0	5	4	4
1863	NLRP13	1	0	0	0	4	0	0	0	0	5	4	4
1864	NLRP8	0	0	0	0	5	0	0	0	0	5	4	4
1865	NR3C2	0	0	0	0	5	0	0	0	0	5	4	4
1866	NRDC	1	0	0	0	2	2	0	0	0	5	4	4
1867	NRP2	0	1	0	0	4	0	0	0	0	5	4	4
1868	NUP107	1	0	0	0	4	0	0	0	0	5	4	4
1869	NUP153	0	0	0	0	5	0	0	0	0	5	4	4
1870	OGDH	1	1	0	0	3	0	0	0	0	5	4	4
1871	OR10J1	0	0	0	0	4	1	0	0	0	5	4	4
1872	OR4C46	1	0	0	0	4	0	0	0	0	5	4	4
1873	PCDH1	1	0	1	0	3	0	0	0	0	5	4	4
1874	PCDHA5	0	0	0	0	5	0	0	0	0	5	4	4
1875	PCDHGA3	0	1	0	0	4	0	0	0	0	5	4	4
1876	PCDHGA5	0	0	0	0	5	0	0	0	0	5	4	4
1877	PCDHGC3	2	0	0	0	3	0	0	0	0	5	4	4
1878	PDE1C	0	1	0	0	4	0	0	0	0	5	4	4
1879	PDE8A	2	0	0	0	3	0	0	0	0	5	4	4
1880	PFAS	0	0	0	0	4	1	0	0	0	5	4	4
1881	PGBD1	1	0	0	0	3	1	0	0	0	5	4	4
1882	PHGDH	0	0	0	0	4	1	0	0	0	5	4	4
1883	PHIP	0	0	0	0	4	1	0	0	0	5	4	4
1884	PIWIL2	1	0	0	0	4	0	0	0	0	5	4	4
1885	PLCE1	0	0	0	0	5	0	0	0	0	5	4	4
1886	PLXND1	0	1	0	0	4	0	0	0	0	5	4	4
1887	POLR1A	0	0	0	0	4	1	0	0	0	5	4	4
1888	POLR2A	1	0	0	0	4	0	0	0	0	5	4	4
1889	PPEF2	0	0	0	0	5	0	0	0	0	5	4	4
1890	PPM1B	2	0	0	0	3	0	0	0	0	5	4	4
1891	PRKCQ	0	0	0	0	4	0	0	1	0	5	4	4
1892	PTPRB	1	0	0	0	4	0	0	0	0	5	4	4
1893	PYGM	2	1	0	0	2	0	0	0	0	5	4	4
1894	R3HDM1	0	0	1	0	3	0	0	1	0	5	4	4
1895	RAB11FIP1	0	0	0	0	5	0	0	0	0	5	4	4
1896	RAPH1	1	1	0	0	2	0	0	1	0	5	4	4
1897	RBM47	0	1	0	0	4	0	0	0	0	5	4	4
1898	RNF17	0	0	0	0	5	0	0	0	0	5	4	4
1899	ROCK2	2	0	0	0	1	1	0	1	0	5	4	4
1900	RPAP1	0	0	0	0	3	2	0	0	0	5	4	4
1901	RPS6KA5	3	0	0	0	2	0	0	0	0	5	4	4
1902	RPTOR	0	0	0	0	5	0	0	0	0	5	4	4
1903	RTL5	1	0	0	0	4	0	0	0	0	5	4	4
1904	RUBCNL	1	0	0	0	4	0	0	0	0	5	4	4
1905	RUNDC3B	0	0	0	0	5	0	0	0	0	5	4	4
1906	SCAF11	0	2	0	0	2	0	0	1	0	5	4	4
1907	SCUBE3	1	0	0	0	4	0	0	0	0	5	4	4
1908	SEC23A	0	0	0	0	3	0	0	1	1	5	4	4
1909	SEC24B	0	0	0	0	5	0	0	0	0	5	4	4
1910	SEZ6L2	0	1	0	0	4	0	0	0	0	5	4	4
1911	SHANK2	0	0	0	0	5	0	0	0	0	5	4	4
1912	SHC1	4	0	0	0	1	0	0	0	0	5	4	4
1913	SIM1	1	0	0	0	4	0	0	0	0	5	4	4
1914	SIMC1	1	0	0	0	3	1	0	0	0	5	4	4
1915	SIPA1L3	0	0	0	0	5	0	0	0	0	5	4	4
1916	SLC13A5	0	0	0	0	5	0	0	0	0	5	4	4
1917	SLC17A6	0	0	0	0	4	0	0	1	0	5	4	4
1918	SLC24A2	0	0	0	0	5	0	0	0	0	5	4	4
1919	SLC35A4	1	0	0	0	4	0	0	0	0	5	4	4
1920	SLCO1C1	0	0	0	0	4	0	0	1	0	5	4	4
1921	SMG1	0	0	0	0	5	0	0	0	0	5	4	4
1922	SNRNP200	0	0	0	0	5	0	0	0	0	5	4	4
1923	SNTB1	1	0	0	0	4	0	0	0	0	5	4	4
1924	SOX17	1	0	0	0	4	0	0	0	0	5	4	4
1925	SPACA1	0	1	0	0	3	1	0	0	0	5	4	4
1926	SPATA16	0	1	0	0	4	0	0	0	0	5	4	4
1927	SPRED2	1	0	0	0	4	0	0	0	0	5	4	4
1928	SRGAP3	0	0	0	0	5	0	0	0	0	5	4	4
1929	ST6GAL2	0	0	0	0	5	0	0	0	0	5	4	4
1930	STAG1	0	0	0	0	5	0	0	0	0	5	4	4
1931	STAG2	0	0	0	0	5	0	0	0	0	5	4	4
1932	TBC1D9B	0	0	0	0	5	0	0	0	0	5	4	4
1933	TDRD5	1	1	0	0	3	0	0	0	0	5	4	4
1934	TEAD2	3	1	0	0	1	0	0	0	0	5	4	4
1935	TECPR2	0	0	0	0	5	0	0	0	0	5	4	4
1936	TF	1	1	0	0	3	0	0	0	0	5	4	4
1937	TICRR	1	0	0	0	4	0	0	0	0	5	4	4
1938	TIMP3	0	2	0	0	3	0	0	0	0	5	4	4
1939	TMA16	4	0	0	0	1	0	0	0	0	5	4	4
1940	TMEM200C	1	1	0	0	3	0	0	0	0	5	4	4
1941	TMPO	2	0	0	0	3	0	0	0	0	5	4	4
1942	TNKS2	3	0	0	0	2	0	0	0	0	5	4	4
1943	TRAK2	0	0	0	0	4	1	0	0	0	5	4	4
1944	TRERF1	1	0	0	0	4	0	0	0	0	5	4	4
1945	TRHDE	0	0	0	0	5	0	0	0	0	5	4	4
1946	TSPYL5	0	0	0	0	4	1	0	0	0	5	4	4
1947	TTC14	0	2	0	0	2	0	1	0	0	5	4	4
1948	TTLL4	0	0	0	0	3	2	0	0	0	5	4	4
1949	UBE3C	1	0	0	0	4	0	0	0	0	5	4	4
1950	UBQLNL	1	0	0	0	4	0	0	0	0	5	4	4
1951	UNC5A	0	0	0	0	4	1	0	0	0	5	4	4
1952	USP19	0	0	0	0	5	0	0	0	0	5	4	4
1953	USP54	0	0	0	0	5	0	0	0	0	5	4	4
1954	VCP	2	0	0	0	3	0	0	0	0	5	4	4
1955	VWA3A	0	0	0	1	4	0	0	0	0	5	4	4
1956	WDR19	0	0	0	0	5	0	0	0	0	5	4	4
1957	WDR35	0	0	0	0	5	0	0	0	0	5	4	4
1958	WDR6	0	0	0	0	5	0	0	0	0	5	4	4
1959	WNK4	2	0	0	0	3	0	0	0	0	5	4	4
1960	WNT16	3	0	0	0	2	0	0	0	0	5	4	4
1961	WWP2	0	0	0	0	3	2	0	0	0	5	4	4
1962	YIF1A	1	0	0	0	3	0	0	1	0	5	4	4
1963	ZBTB5	0	0	0	0	5	0	0	0	0	5	4	4
1964	ZC3H6	2	0	0	0	2	1	0	0	0	5	4	4
1965	ZNF124	3	0	0	0	2	0	0	0	0	5	4	4
1966	ZNF236	0	0	0	0	5	0	0	0	0	5	4	4
1967	ZNF385B	0	0	0	0	5	0	0	0	0	5	4	4
1968	ZNF48	3	1	0	0	1	0	0	0	0	5	4	4
1969	ZNF540	3	0	0	0	2	0	0	0	0	5	4	4
1970	ZNF667	0	0	0	0	5	0	0	0	0	5	4	4
1971	ZNF776	3	0	0	0	2	0	0	0	0	5	4	4
1972	A2M	0	0	0	0	3	1	0	0	0	4	4	4
1973	AADACL3	3	0	0	0	1	0	0	0	0	4	4	4
1974	AASS	0	0	0	0	4	0	0	0	0	4	4	4
1975	ABCA5	2	0	0	0	1	1	0	0	0	4	4	4
1976	ABCA9	0	0	0	0	3	1	0	0	0	4	4	4
1977	ABCB4	0	0	0	0	3	1	0	0	0	4	4	4
1978	ABCC5	3	0	0	0	1	0	0	0	0	4	4	4
1979	ABR	2	0	0	0	2	0	0	0	0	4	4	4
1980	AC098582.1	0	0	0	0	4	0	0	0	0	4	4	4
1981	ACBD5	0	1	0	0	2	1	0	0	0	4	4	4
1982	ACHE	0	0	0	0	4	0	0	0	0	4	4	4
1983	ACOX3	0	0	0	0	4	0	0	0	0	4	4	4
1984	ACSS1	0	1	0	0	3	0	0	0	0	4	4	4
1985	ADA2	0	0	0	0	4	0	0	0	0	4	4	4
1986	ADAM2	0	1	0	0	3	0	0	0	0	4	4	4
1987	ADAM23	0	1	0	0	2	1	0	0	0	4	4	4
1988	ADAM30	2	0	0	0	2	0	0	0	0	4	4	4
1989	ADAMTS14	0	0	0	0	4	0	0	0	0	4	4	4
1990	ADAMTS15	1	0	0	0	3	0	0	0	0	4	4	4
1991	ADAMTS17	0	0	0	0	4	0	0	0	0	4	4	4
1992	ADAMTS7	1	0	0	0	3	0	0	0	0	4	4	4
1993	ADARB1	1	0	0	0	3	0	0	0	0	4	4	4
1994	ADCY2	0	0	0	0	4	0	0	0	0	4	4	4
1995	ADCY9	1	0	0	0	3	0	0	0	0	4	4	4
1996	ADD2	0	0	0	0	4	0	0	0	0	4	4	4
1997	ADGRA2	1	0	0	0	2	0	0	1	0	4	4	4
1998	ADNP2	2	0	0	0	1	1	0	0	0	4	4	4
1999	ADRB1	0	0	0	0	4	0	0	0	0	4	4	4
[truncated: 10,742 more rows]
