# Supplementary material for: Machine learning-based identification of a novel prognosis-related long noncoding RNA signature for gastric cancer
Source: Front Cell Dev Biol. 2022 Nov 11;10:1017767. doi: 10.3389/fcell.2022.1017767 (PMC9691877; doi:10.3389/fcell.2022.1017767)
Supplement: Supplementary file 12 [file Table5.XLSX]

## Sheet: Table_riskscore_correlation_box
TCGA-VQ-A91N
TCGA-F1-6874
TCGA-BR-8690
TCGA-RD-A8N5
TCGA-VQ-A8P8
TCGA-VQ-A8PX
TCGA-BR-A4J9
TCGA-RD-A7BW
TCGA-CG-4441
TCGA-VQ-A8E2
TCGA-VQ-AA6G
TCGA-BR-7958
TCGA-BR-A4PF
TCGA-BR-8384
TCGA-RD-A7C1
TCGA-CG-4466
TCGA-CG-5734
TCGA-BR-6563
TCGA-BR-6707
TCGA-IN-A7NU
TCGA-HU-A4G3
TCGA-VQ-A8DT
TCGA-HU-A4GJ
TCGA-HU-A4GH
TCGA-BR-A4J4
TCGA-HU-A4GC
TCGA-HU-A4HB
TCGA-VQ-A91X
TCGA-KB-A93H
TCGA-RD-A8N0
TCGA-VQ-A92D
TCGA-D7-5578
TCGA-BR-7704
TCGA-CD-8535
TCGA-KB-A93J
TCGA-BR-8368
TCGA-HU-A4GT
TCGA-BR-8367
TCGA-D7-6521
TCGA-BR-8686
TCGA-VQ-A8P2
TCGA-D7-6520
TCGA-BR-6802
TCGA-HU-8249
TCGA-VQ-A91U
TCGA-B7-A5TI
TCGA-BR-8682
TCGA-IN-A6RS
TCGA-VQ-AA6F
TCGA-D7-8579
TCGA-HU-A4GD
TCGA-BR-8286
TCGA-D7-A6EZ
TCGA-VQ-A8DV
TCGA-D7-A6F2
TCGA-BR-6705
TCGA-HU-A4G9
TCGA-BR-8081
TCGA-VQ-A91E
TCGA-HU-A4GF
TCGA-BR-8484
TCGA-BR-8369
TCGA-CG-5732
TCGA-D7-8573
TCGA-BR-6452
TCGA-BR-8380
TCGA-BR-A4J6
TCGA-VQ-A91Y
TCGA-BR-6709
TCGA-BR-8678
TCGA-MX-A5UG
TCGA-HU-A4G8
TCGA-VQ-A925
TCGA-BR-8676
TCGA-VQ-A8E3
TCGA-BR-6565
TCGA-BR-6803
TCGA-D7-A747
TCGA-RD-A8MV
TCGA-CD-A487
TCGA-D7-6519
TCGA-HU-A4GY
TCGA-BR-8296
TCGA-CG-4437
TCGA-BR-8080
TCGA-VQ-A8PU
TCGA-BR-8373
TCGA-BR-7722
TCGA-D7-6815
TCGA-D7-6525
TCGA-VQ-A94O
TCGA-CD-8525
TCGA-IN-AB1V
TCGA-CG-4436
TCGA-VQ-A91A
TCGA-HU-8244
TCGA-RD-A7BS
TCGA-VQ-A91Q
TCGA-BR-6566
TCGA-VQ-A91V
TCGA-VQ-A91D
TCGA-BR-8590
TCGA-HU-A4H2
TCGA-BR-6458
TCGA-BR-A4J5
TCGA-IN-A6RJ
TCGA-HU-8610
TCGA-CG-5718
TCGA-MX-A663
TCGA-D7-8570
TCGA-BR-8284
TCGA-VQ-A924
TCGA-IN-8462
TCGA-BR-7723
TCGA-VQ-A8PH
TCGA-HU-8608
TCGA-D7-5577
TCGA-D7-8572
TCGA-IN-A6RI
TCGA-D7-A6EV
TCGA-VQ-A922
TCGA-BR-8483
TCGA-BR-A44T
TCGA-BR-6455
TCGA-BR-6457
TCGA-BR-6564
TCGA-BR-6710
TCGA-BR-6801
TCGA-BR-6852
TCGA-BR-7707
TCGA-BR-7715
TCGA-BR-7716
TCGA-BR-7717
TCGA-BR-7851
TCGA-BR-7901
TCGA-BR-7959
TCGA-BR-8058
TCGA-BR-8059
TCGA-BR-8060
TCGA-BR-8077
TCGA-BR-8295
TCGA-BR-8361
TCGA-BR-8364
TCGA-BR-8365
TCGA-BR-8366
TCGA-BR-8371
TCGA-BR-8372
TCGA-BR-8381
TCGA-BR-8382
TCGA-BR-8485
TCGA-BR-8487
TCGA-BR-8588
TCGA-BR-8589
TCGA-BR-8591
TCGA-BR-8592
TCGA-BR-8677
TCGA-BR-8683
TCGA-BR-8687
TCGA-BR-A44U
TCGA-BR-A4CS
TCGA-BR-A4IV
TCGA-BR-A4J8
TCGA-CD-8526
TCGA-CD-8531
TCGA-CG-4305
TCGA-CG-4438
TCGA-CG-4443
TCGA-CG-4444
TCGA-CG-4469
TCGA-CG-4477
TCGA-CG-5717
TCGA-CG-5720
TCGA-CG-5721
TCGA-CG-5723
TCGA-CG-5725
TCGA-CG-5726
TCGA-D7-6522
TCGA-D7-6524
TCGA-D7-6526
TCGA-D7-6528
TCGA-D7-6818
TCGA-D7-6822
TCGA-D7-8574
TCGA-D7-8575
TCGA-D7-8576
TCGA-D7-8578
TCGA-D7-A4YU
TCGA-D7-A4YX
TCGA-D7-A4Z0
TCGA-D7-A6EX
TCGA-D7-A6EY
TCGA-D7-A6F0
TCGA-D7-A74A
TCGA-F1-A448
TCGA-F1-A72C
TCGA-FP-7829
TCGA-FP-8209
TCGA-FP-8210
TCGA-FP-A9TM
TCGA-HF-A5NB
TCGA-HU-8602
TCGA-HU-8604
TCGA-HU-A4G2
TCGA-HU-A4GP
TCGA-HU-A4GQ
TCGA-HU-A4GU
TCGA-HU-A4GX
TCGA-HU-A4H0
TCGA-HU-A4H3
TCGA-HU-A4H4
TCGA-HU-A4H6
TCGA-HU-A4HD
TCGA-IN-7806
TCGA-IN-8663
TCGA-IN-A6RL
TCGA-IN-A6RN
TCGA-IN-A6RR
TCGA-IN-A7NT
TCGA-IN-AB1X
TCGA-KB-A6F7
TCGA-MX-A5UJ
TCGA-RD-A7BT
TCGA-RD-A8MW
TCGA-RD-A8N1
TCGA-RD-A8N2
TCGA-RD-A8N4
TCGA-RD-A8N6
TCGA-RD-A8N9
TCGA-RD-A8NB
TCGA-SW-A7EB
TCGA-VQ-A8DU
TCGA-VQ-A8E0
TCGA-VQ-A8P3
TCGA-VQ-A8P5
TCGA-VQ-A8PD
TCGA-VQ-A8PE
TCGA-VQ-A8PF
TCGA-VQ-A8PK
TCGA-VQ-A8PP
TCGA-VQ-A91K
TCGA-VQ-A91Z
TCGA-VQ-A927
TCGA-VQ-A94R
TCGA-VQ-A94T
TCGA-VQ-AA64
TCGA-VQ-AA68
TCGA-VQ-AA69
TCGA-VQ-AA6A
TCGA-VQ-AA6D
TCGA-VQ-AA6J
