# Supplementary material for: Machine learning-based identification of a novel prognosis-related long noncoding RNA signature for gastric cancer
Source: Front Cell Dev Biol. 2022 Nov 11;10:1017767. doi: 10.3389/fcell.2022.1017767 (PMC9691877; doi:10.3389/fcell.2022.1017767)
Supplement: Supplementary file 13 [file Table13.XLSX]

## Sheet: Sheet1
Name	Primer-F	Primer-R
MIR1-1HG	CAGTGCTCCAGTGTGTGAAGG	CCATAGCAGAGGAGGCGTTC
LOH12CR2	GAAGCCAGAACTGCGGAAGA	TTGTTTGGTCGTCCACTGCTA
LINC02975	TGGAGACACATCTGACGGGA	GCAGAATGTGGCGAGGTATCA
LOC100506405	AAAGTCGGTGGTCACAAGGG	AGGGATTGAAGATCGGCGTC
ERCC8-AS1	CAACCGTGATGCTTTTGGATTC	CTCATTCCTTCAGATAGCACCAC
LINC02763	CTCGTTGGCACTGAGGGAAG	TGATACGAAGACGGCAGCAA
LINC02985	CTGTTAGGTTTGAGGGGCGT	TATTCTCAAGGCTCCTGGGC
LINC00520	GAATGTGTAGGGGGCAGACC	GCCACCAATGTGCTGTCAAG
LINC00567	CGTGCTGTTCCCATCTTTGC	GTGCAATACGTCAGTGGGGA
GAPDH	GCACCGTCAAGGCTGAGAAC	TGGTGAAGACGCCAGTGGA
