# Supplementary material for: Machine learning-based identification of a novel prognosis-related long noncoding RNA signature for gastric cancer
Source: Front Cell Dev Biol. 2022 Nov 11;10:1017767. doi: 10.3389/fcell.2022.1017767 (PMC9691877; doi:10.3389/fcell.2022.1017767)
Supplement: Supplementary file 14 [file Table7.XLSX]

## Sheet: Table_enricher_KEGG
ID	Description	GeneRatio	BgRatio	pvalue	p.adjust	qvalue	geneID	Count
hsa04062	Chemokine signaling pathway	43/487	192/8157	1.56503e-14	4.47597e-12	3.44306e-12	ADCY7/CCL18/CCL19/CCL22/CCL28/CCL3/CCL4/CCL4L2/CCL4L1/CCL5/CCR1/CCR2/CCR4/CCR5/CCR7/CXCL10/CXCL13/CXCL9/CXCR3/CXCR4/CXCR6/DOCK2/ELMO1/FGR/GNB4/GNG2/HCK/ITK/JAK2/JAK3/NCF1/PIK3CD/PIK3CG/PIK3R5/PIK3R6/PLCB2/PLCG2/PREX1/RAC2/STAT2/TIAM1/VAV1/WAS	43
hsa04380	Osteoclast differentiation	32/487	128/8157	1.74257e-12	2.49187e-10	1.91682e-10	ACP5/BLNK/BTK/CSF1R/CTSK/CYLD/FCGR1A/FCGR2A/FCGR2B/FCGR3A/IL1R1/LCK/LCP2/LILRB1/LILRB2/LILRB3/LOC102725035/LILRB4/NCF1/NCF2/NCF4/OSCAR/PIK3CD/PLCG2/SIRPA/SIRPG/SPI1/STAT2/SYK/TGFB1/TREM2/TYROBP	32
hsa04060	Cytokine-cytokine receptor interaction	49/487	295/8157	3.33768e-11	3.18192e-09	2.44763e-09	BMP8A/CCL18/CCL19/CCL22/CCL28/CCL3/CCL4/CCL4L2/CCL4L1/CCL5/CCR1/CCR2/CCR4/CCR5/CCR7/CD27/CD4/CD40/CD70/CSF1R/CSF2RA/CSF2RB/CSF3R/CXCL10/CXCL13/CXCL9/CXCR3/CXCR4/CXCR6/EBI3/FAS/FASLG/IL10RA/IL12RB1/IL16/IL1R1/IL21R/IL2RA/IL2RB/IL2RG/IL6ST/IL7R/INHBA/TGFB1/TGFB3/TNFRSF17/TNFRSF4/TNFSF13B/TNFSF8	49
hsa05340	Primary immunodeficiency	16/487	38/8157	1.3394e-10	9.57675e-09	7.36673e-09	BLNK/BTK/CD3D/CD3E/CD4/CD40/CD79A/CD8A/CIITA/IGLL1/IL2RG/IL7R/JAK3/LCK/PTPRC/ZAP70	16
hsa04061	Viral protein interaction with cytokine and cytokine receptor	25/487	100/8157	4.97997e-10	2.84854e-08	2.19119e-08	CCL18/CCL19/CCL22/CCL28/CCL3/CCL4/CCL4L2/CCL4L1/CCL5/CCR1/CCR2/CCR4/CCR5/CCR7/CSF1R/CXCL10/CXCL13/CXCL9/CXCR3/CXCR4/IL10RA/IL2RA/IL2RB/IL2RG/IL6ST	25
hsa04613	Neutrophil extracellular trap formation	35/487	190/8157	1.49703e-09	7.13583e-08	5.4891e-08	AQP9/C3/C5AR1/CASP1/CLEC7A/CYBB/FCGR1A/FCGR2A/FCGR3A/FPR1/FPR3/H2AW/H2BC21/H4C8/H4C9/ITGAL/ITGAM/ITGB2/NCF1/NCF2/NCF4/PIK3CD/PLCB2/PLCG2/RAC2/SELPLG/SIGLEC9/SLC25A4/SYK/TLR2/TLR4/TLR7/TLR8/VDAC3/VWF	35
hsa05150	Staphylococcus aureus infection	23/487	96/8157	6.07009e-09	2.48006e-07	1.90774e-07	C1QA/C1QB/C1QC/C1R/C1S/C2/C3/C3AR1/C4A/C5AR1/CFH/FCGR1A/FCGR2A/FCGR2B/FCGR3A/FPR1/FPR3/ICAM1/ITGAL/ITGAM/ITGB2/PTAFR/SELPLG	23
hsa04610	Complement and coagulation cascades	21/487	85/8157	1.56075e-08	5.57967e-07	4.29205e-07	A2M/C1QA/C1QB/C1QC/C1R/C1S/C2/C3/C3AR1/C4A/C5AR1/CFH/F13A1/ITGAM/ITGAX/ITGB2/PLAUR/SERPINE1/SERPING1/VSIG4/VWF	21
hsa05152	Tuberculosis	32/487	180/8157	1.89486e-08	6.02145e-07	4.63188e-07	C3/CD14/CD209/CD74/CIITA/CLEC4E/CLEC7A/CORO1A/CTSD/CTSS/FCER1G/FCGR1A/FCGR2A/FCGR2B/FCGR3A/IL10RA/ITGAM/ITGAX/ITGB2/JAK2/KSR1/LSP1/MRC1/MRC2/NOD2/SPHK1/SYK/TGFB1/TGFB3/TLR1/TLR2/TLR4	32
hsa04514	Cell adhesion molecules	29/487	157/8157	3.72081e-08	1.06415e-06	8.18577e-07	ALCAM/CD2/CD274/CD28/CD4/CD40/CD6/CD86/CD8A/CLDN3/CNTNAP2/ICAM1/ITGA4/ITGAL/ITGAM/ITGB2/ITGB7/PDCD1/PDCD1LG2/PTPRC/PTPRS/SELL/SELPLG/SIGLEC1/SPN/TIGIT/VCAM1/VCAN/VSIR	29
hsa04659	Th17 cell differentiation	23/487	108/8157	6.55486e-08	1.62694e-06	1.25149e-06	CD247/CD3D/CD3E/CD3G/CD4/EBI3/FOXP3/GATA3/IL12RB1/IL1R1/IL21R/IL2RA/IL2RB/IL2RG/IL6ST/IRF4/JAK2/JAK3/LCK/RUNX1/STAT5A/TGFB1/ZAP70	23
hsa04145	Phagosome	28/487	152/8157	6.82632e-08	1.62694e-06	1.25149e-06	C1R/C3/CD14/CD209/CLEC7A/CORO1A/CTSL/CTSS/CYBB/FCGR1A/FCGR2A/FCGR2B/FCGR3A/ITGAM/ITGB2/MARCO/MRC1/MRC2/MSR1/NCF1/NCF2/NCF4/OLR1/RAB7B/THBS1/THBS2/TLR2/TLR4	28
hsa04064	NF-kappa B signaling pathway	22/487	104/8157	1.44053e-07	3.16918e-06	2.43783e-06	BCL2A1/BLNK/BTK/CCL19/CCL4/CCL4L2/CCL4L1/CD14/CD40/CYLD/ICAM1/IL1R1/LCK/LY96/PLCG2/SYK/TLR4/TNFAIP3/TNFSF13B/TRAF1/VCAM1/ZAP70	22
hsa04670	Leukocyte transendothelial migration	23/487	114/8157	1.87215e-07	3.82454e-06	2.94195e-06	CLDN3/CXCR4/CYBB/ICAM1/ITGA4/ITGAL/ITGAM/ITGB2/ITK/MMP2/MMP9/MSN/NCF1/NCF2/NCF4/PIK3CD/PLCG2/RAC2/RASSF5/RHOH/SIPA1/VAV1/VCAM1	23
hsa04662	B cell receptor signaling pathway	19/487	82/8157	2.28255e-07	4.35206e-06	3.34774e-06	BLNK/BTK/CD72/CD79A/CD79B/DAPP1/FCGR2B/INPP5D/LILRB1/LILRB2/LILRB3/LOC102725035/LILRB4/PIK3AP1/PIK3CD/PLCG2/RAC2/SYK/VAV1	19
hsa04974	Protein digestion and absorption	21/487	103/8157	5.33445e-07	9.53533e-06	7.33487e-06	COL10A1/COL11A1/COL12A1/COL14A1/COL16A1/COL18A1/COL1A1/COL1A2/COL3A1/COL4A5/COL5A1/COL5A2/COL6A2/COL6A3/COL8A1/COL8A2/CPA2/PRSS3/SLC15A1/SLC36A1/SLC3A1	21
hsa04640	Hematopoietic cell lineage	20/487	99/8157	1.16083e-06	1.95293e-05	1.50226e-05	CD14/CD2/CD37/CD38/CD3D/CD3E/CD3G/CD4/CD44/CD7/CD8A/CSF1R/CSF2RA/CSF3R/FCGR1A/IL1R1/IL2RA/IL7R/ITGA4/ITGAM	20
hsa05142	Chagas disease	20/487	102/8157	1.90263e-06	3.02308e-05	2.32544e-05	C1QA/C1QB/C1QC/C3/CCL3/CCL5/CD247/CD3D/CD3E/CD3G/FAS/FASLG/GNA15/PIK3CD/PLCB2/SERPINE1/TGFB1/TGFB3/TLR2/TLR4	20
hsa04650	Natural killer cell mediated cytotoxicity	23/487	131/8157	2.4501e-06	3.68804e-05	2.83696e-05	CD247/CD48/FAS/FASLG/FCER1G/FCGR3A/GZMB/HCST/ICAM1/ITGAL/ITGB2/LCK/LCP2/MICB/PIK3CD/PLCG2/PRF1/RAC2/SH2D1A/SYK/TYROBP/VAV1/ZAP70	23
hsa04933	AGE-RAGE signaling pathway in diabetic complications	19/487	100/8157	5.60053e-06	8.00875e-05	6.16058e-05	COL1A1/COL1A2/COL3A1/COL4A5/CYBB/DIAPH1/EGR1/FN1/ICAM1/JAK2/MMP2/PIK3CD/PLCB2/PLCG2/SERPINE1/STAT5A/TGFB1/TGFB3/VCAM1	19
hsa04658	Th1 and Th2 cell differentiation	18/487	92/8157	6.4187e-06	8.74166e-05	6.72435e-05	CD247/CD3D/CD3E/CD3G/CD4/GATA3/IL12RB1/IL2RA/IL2RB/IL2RG/JAK2/JAK3/LCK/MAF/NOTCH3/RUNX3/STAT5A/ZAP70	18
hsa05162	Measles	23/487	139/8157	6.93028e-06	9.00936e-05	6.93028e-05	CD209/CD28/CD3D/CD3E/CD3G/FAS/FASLG/FCGR2B/IL2RA/IL2RB/IL2RG/JAK3/MSN/OAS2/OAS3/PIK3CD/SLAMF1/STAT2/STAT5A/TLR2/TLR4/TLR7/TNFAIP3	23
hsa05140	Leishmaniasis	16/487	77/8157	9.37158e-06	0.000116534	8.96412e-05	C3/CYBB/FCGR1A/FCGR2A/FCGR3A/ITGA4/ITGAM/ITGB2/JAK2/NCF1/NCF2/NCF4/TGFB1/TGFB3/TLR2/TLR4	16
hsa04620	Toll-like receptor signaling pathway	19/487	104/8157	1.01718e-05	0.000121214	9.32412e-05	CCL3/CCL4/CCL4L2/CCL4L1/CCL5/CD14/CD40/CD86/CTSK/CXCL10/CXCL9/IRF5/LY96/PIK3CD/TLR1/TLR2/TLR4/TLR7/TLR8	19
hsa04611	Platelet activation	21/487	124/8157	1.20083e-05	0.000137375	0.000105673	ADCY7/BTK/COL1A1/COL1A2/COL3A1/FCER1G/FCGR2A/FERMT3/ITPR2/LCP2/PIK3CD/PIK3CG/PIK3R5/PIK3R6/PLA2G4A/PLCB2/PLCG2/RASGRP1/SYK/TBXAS1/VWF	21
hsa05144	Malaria	12/487	50/8157	2.70189e-05	0.000297208	0.000228622	CD40/ICAM1/ITGAL/ITGB2/LRP1/TGFB1/TGFB3/THBS1/THBS2/TLR2/TLR4/VCAM1	12
hsa05146	Amoebiasis	18/487	102/8157	2.83593e-05	0.000300398	0.000231076	CD14/COL1A1/COL1A2/COL3A1/COL4A5/FN1/GNA15/IL1R1/ITGAM/ITGB2/LAMA2/PIK3CD/PLCB2/RAB7B/TGFB1/TGFB3/TLR2/TLR4	18
hsa05133	Pertussis	15/487	76/8157	3.39276e-05	0.000346546	0.000266574	C1QA/C1QB/C1QC/C1R/C1S/C2/C3/C4A/CASP1/CD14/ITGAM/ITGB2/LY96/SERPING1/TLR4	15
hsa05205	Proteoglycans in cancer	27/487	205/8157	8.10462e-05	0.000799283	0.000614833	CD44/COL1A1/COL1A2/CTSL/DCN/FAS/FASLG/FN1/ITPR2/LUM/MDM2/MMP2/MMP9/MSN/PIK3CD/PLAUR/PLCG2/RRAS/TGFB1/THBS1/TIAM1/TIMP3/TLR2/TLR4/VAV1/WNT2/WNT7B	27
hsa05171	Coronavirus disease - COVID-19	29/487	232/8157	0.000115122	0.00109749	0.000844226	C1QA/C1QB/C1QC/C1R/C1S/C2/C3/C3AR1/C4A/C5AR1/CASP1/CXCL10/CYBB/F13A1/FCGR2A/IL6ST/NRP1/OAS2/OAS3/PIK3CD/PLCG2/STAT2/STING1/SYK/TLR2/TLR4/TLR7/TLR8/VWF	29
hsa04625	C-type lectin receptor signaling pathway	17/487	104/8157	0.000127335	0.00111785	0.000859888	CASP1/CCL22/CD209/CLEC4E/CLEC7A/CYLD/EGR2/FCER1G/ITPR2/KSR1/LSP1/MDM2/PIK3CD/PLCG2/RRAS/STAT2/SYK	17
hsa04660	T cell receptor signaling pathway	17/487	104/8157	0.000127335	0.00111785	0.000859888	CD247/CD28/CD3D/CD3E/CD3G/CD4/CD8A/GRAP2/ITK/LCK/LCP2/PDCD1/PIK3CD/PTPRC/RASGRP1/VAV1/ZAP70	17
hsa05166	Human T-cell leukemia virus 1 infection	28/487	222/8157	0.000128983	0.00111785	0.000859888	ADCY7/CD3D/CD3E/CD3G/CD4/CD40/EGR1/EGR2/ETS1/ICAM1/IL1R1/IL2RA/IL2RB/IL2RG/ITGAL/ITGB2/JAK3/KAT2B/LCK/MAP3K1/NRP1/PIK3CD/SLC25A4/SPI1/STAT5A/TGFB1/TGFB3/VDAC3	28
hsa04666	Fc gamma R-mediated phagocytosis	16/487	97/8157	0.000179408	0.00150913	0.00116087	FCGR1A/FCGR2A/FCGR2B/FCGR3A/HCK/INPP5D/NCF1/PIK3CD/PLA2G4A/PLCG2/PTPRC/RAC2/SPHK1/SYK/VAV1/WAS	16
hsa04512	ECM-receptor interaction	15/487	88/8157	0.000195319	0.00159604	0.00122772	CD44/COL1A1/COL1A2/COL4A5/COL6A2/COL6A3/FN1/ITGA11/ITGA4/ITGB7/LAMA2/THBS1/THBS2/TNXB/VWF	15
hsa05235	PD-L1 expression and PD-1 checkpoint pathway in cancer	15/487	89/8157	0.000222307	0.00176611	0.00135854	CD247/CD274/CD28/CD3D/CD3E/CD3G/CD4/JAK2/LCK/PDCD1/PIK3CD/RASGRP1/TLR2/TLR4/ZAP70	15
hsa04621	NOD-like receptor signaling pathway	24/487	184/8157	0.000232406	0.00179644	0.00138187	AIM2/ANTXR1/CARD16/CASP1/CCL5/CYBB/ERBIN/GBP1/GBP4/GBP5/IFI16/ITPR2/NOD2/OAS2/OAS3/P2RX7/PLCB2/PSTPIP1/STAT2/STING1/TLR4/TNFAIP3/TRPV2/VDAC3	24
hsa04151	PI3K-Akt signaling pathway	38/487	354/8157	0.000280958	0.00211458	0.0016266	COL1A1/COL1A2/COL4A5/COL6A2/COL6A3/CSF1R/CSF3R/DDIT4/EFNA3/FASLG/FN1/GNB4/GNG2/IL2RA/IL2RB/IL2RG/IL7R/ITGA11/ITGA4/ITGB7/JAK2/JAK3/LAMA2/MDM2/PCK1/PDGFRB/PIK3AP1/PIK3CD/PIK3CG/PIK3R5/PIK3R6/SYK/THBS1/THBS2/TLR2/TLR4/TNXB/VWF	38
hsa05323	Rheumatoid arthritis	15/487	93/8157	0.000365017	0.00267679	0.00205907	ACP5/CCL3/CCL5/CD28/CD86/CTSK/CTSL/ICAM1/ITGAL/ITGB2/TGFB1/TGFB3/TLR2/TLR4/TNFSF13B	15
hsa05417	Lipid and atherosclerosis	26/487	215/8157	0.000435451	0.00311348	0.00239498	ABCA1/ABCG1/CASP1/CCL3/CCL5/CD14/CD40/CYBB/CYP2B6/FAS/FASLG/ICAM1/JAK2/LY96/MMP9/NCF1/NCF2/NCF4/OLR1/PIK3CD/PLCB2/POU2F2/TLR2/TLR4/VAV1/VCAM1	26
hsa04672	Intestinal immune network for IgA production	10/487	49/8157	0.000522087	0.00364188	0.00280144	CCL28/CD28/CD40/CD86/CXCR4/ITGA4/ITGB7/TGFB1/TNFRSF17/TNFSF13B	10
hsa05169	Epstein-Barr virus infection	24/487	202/8157	0.000922655	0.00628284	0.00483295	BLNK/BTK/CD247/CD3D/CD3E/CD3G/CD40/CD44/CXCL10/FAS/ICAM1/ITGAL/JAK3/MDM2/OAS2/OAS3/PIK3CD/PLCG2/RUNX3/STAT2/SYK/TLR2/TNFAIP3/VIM	24
hsa03250	Viral life cycle - HIV-1	11/487	63/8157	0.00111382	0.00740822	0.00569863	APOBEC3C/APOBEC3D/APOBEC3G/APOBEC3H/BST2/CCR5/CD4/CXCR4/ELL2/KAT2B/SAMHD1	11
hsa05322	Systemic lupus erythematosus	18/487	136/8157	0.00115579	0.00751262	0.00577894	C1QA/C1QB/C1QC/C1R/C1S/C2/C3/C4A/CD28/CD40/CD86/FCGR1A/FCGR2A/FCGR3A/H2AW/H2BC21/H4C8/H4C9	18
hsa05167	Kaposi sarcoma-associated herpesvirus infection	23/487	194/8157	0.00120636	0.00766707	0.00589774	C3/CCR1/CCR4/CCR5/CD86/CLEC2B/FAS/GNB4/GNG2/HCK/ICAM1/IL6ST/ITPR2/JAK2/MICB/PIK3CD/PIK3CG/PIK3R5/PIK3R6/PLCG2/PREX1/STAT2/SYK	23
hsa05321	Inflammatory bowel disease	11/487	65/8157	0.00145344	0.0090366	0.00695123	FOXP3/GATA3/IL12RB1/IL21R/IL2RG/MAF/NOD2/TGFB1/TGFB3/TLR2/TLR4	11
hsa05170	Human immunodeficiency virus 1 infection	24/487	212/8157	0.00180488	0.0109829	0.00844839	APOBEC3C/APOBEC3D/APOBEC3G/APOBEC3H/BST2/CCR5/CD247/CD3D/CD3E/CD3G/CD4/CXCR4/FAS/FASLG/GNB4/GNG2/ITPR2/PIK3CD/PLCG2/RAC2/SAMHD1/STING1/TLR2/TLR4	24
hsa04664	Fc epsilon RI signaling pathway	11/487	68/8157	0.002118	0.0126198	0.0097075	ALOX5/BTK/FCER1G/INPP5D/LCP2/PIK3CD/PLA2G4A/PLCG2/RAC2/SYK/VAV1	11
hsa05202	Transcriptional misregulation in cancer	22/487	193/8157	0.00252893	0.0147607	0.0113544	BCL11B/BCL2A1/CD14/CD40/CD86/CSF1R/ETV4/FCGR1A/FLI1/GZMB/HPGD/IGFBP3/IL2RB/ITGAM/ITGB7/MAF/MDM2/MMP9/NUPR1/RUNX1/SPI1/TRAF1	22
hsa05145	Toxoplasmosis	15/487	112/8157	0.00258341	0.0147771	0.011367	ALOX5/CCR5/CD40/CIITA/IL10RA/JAK2/LAMA2/LY96/PIK3CG/PIK3R5/PIK3R6/TGFB1/TGFB3/TLR2/TLR4	15
hsa00590	Arachidonic acid metabolism	10/487	61/8157	0.00301276	0.0168951	0.0129962	ALOX15B/ALOX5/CYP2B6/GGT5/GPX8/PLA2G2D/PLA2G4A/PTGDS/PTGIS/TBXAS1	10
hsa05135	Yersinia infection	17/487	137/8157	0.00315178	0.0173348	0.0133345	CASP1/CD4/CD8A/ELMO1/FCGR2A/FN1/FYB1/ITGA4/LCK/LCP2/PIK3CD/RAC2/TLR4/VAV1/WAS/WIPF1/ZAP70	17
hsa04015	Rap1 signaling pathway	23/487	210/8157	0.00340834	0.0183922	0.0141478	ADCY7/CSF1R/EFNA3/EVL/FPR1/FYB1/ITGAL/ITGAM/ITGB2/LCP2/PDGFRB/PFN2/PIK3CD/PLCB2/RAC2/RAP1GAP/RASSF5/RGS14/RRAS/SIPA1/THBS1/TIAM1/VAV1	23
hsa04142	Lysosome	16/487	132/8157	0.0051874	0.027474	0.0211338	ACP5/CTSD/CTSK/CTSL/CTSS/CTSW/CTSZ/GM2A/IDS/LAPTM4B/LAPTM5/LGMN/LIPA/MAN2B1/PSAP/SLC11A1	16
hsa00100	Steroid biosynthesis	5/487	20/8157	0.00544862	0.0283328	0.0217945	DHCR7/LIPA/SOAT1/SQLE/TM7SF2	5
hsa05143	African trypanosomiasis	7/487	37/8157	0.00557447	0.0284696	0.0218997	APOL1/FAS/FASLG/ICAM1/IDO1/PLCB2/VCAM1	7
hsa05330	Allograft rejection	7/487	38/8157	0.00649047	0.0325662	0.0250509	CD28/CD40/CD86/FAS/FASLG/GZMB/PRF1	7
hsa04210	Apoptosis	16/487	136/8157	0.00691673	0.0341067	0.0262359	BCL2A1/CSF2RB/CTSD/CTSK/CTSL/CTSS/CTSW/CTSZ/FAS/FASLG/GZMB/ITPR2/LMNB1/PIK3CD/PRF1/TRAF1	16
hsa05416	Viral myocarditis	9/487	60/8157	0.00868377	0.0420942	0.0323802	CD28/CD40/CD86/ICAM1/ITGAL/ITGB2/LAMA2/PRF1/RAC2	9
hsa04623	Cytosolic DNA-sensing pathway	9/487	63/8157	0.0118767	0.0566121	0.0435477	AIM2/CASP1/CCL4/CCL4L2/CCL4L1/CCL5/CXCL10/STING1/ZBP1	9
hsa04630	JAK-STAT signaling pathway	17/487	162/8157	0.0163202	0.0765174	0.0588596	CSF2RA/CSF2RB/CSF3R/IL10RA/IL12RB1/IL21R/IL2RA/IL2RB/IL2RG/IL6ST/IL7R/JAK2/JAK3/PDGFRB/PIK3CD/STAT2/STAT5A	17
hsa04510	Focal adhesion	20/487	201/8157	0.0167197	0.0771264	0.059328	COL1A1/COL1A2/COL4A5/COL6A2/COL6A3/DIAPH1/FN1/ITGA11/ITGA4/ITGB7/LAMA2/PARVG/PDGFRB/PIK3CD/RAC2/THBS1/THBS2/TNXB/VAV1/VWF	20
hsa05221	Acute myeloid leukemia	9/487	67/8157	0.0174027	0.0790028	0.0607714	BCL2A1/CD14/CSF1R/FCGR1A/ITGAM/PIK3CD/RUNX1/SPI1/STAT5A	9
hsa05418	Fluid shear stress and atherosclerosis	15/487	139/8157	0.018457	0.0824798	0.063446	CTSL/DUSP1/GSTA4/GSTT2B/HMOX1/ICAM1/IL1R1/MMP2/MMP9/NCF1/NCF2/PIK3CD/RAC2/TRPV4/VCAM1	15
hsa04810	Regulation of actin cytoskeleton	21/487	218/8157	0.0201035	0.0884554	0.0680426	ARHGEF6/CXCR4/DIAPH1/FGD3/FN1/ITGA11/ITGA4/ITGAL/ITGAM/ITGAX/ITGB2/ITGB7/MSN/NCKAP1L/PDGFRB/PFN2/PIK3CD/RAC2/RRAS/TIAM1/VAV1	21
hsa05163	Human cytomegalovirus infection	21/487	225/8157	0.0274271	0.115353	0.0887332	ADCY7/CCL3/CCL4/CCL4L2/CCL4L1/CCL5/CCR1/CCR5/CXCR4/FAS/FASLG/GNB4/GNG2/IL10RA/IL1R1/ITPR2/MDM2/PIK3CD/PLCB2/RAC2/STING1	21
hsa04217	Necroptosis	16/487	159/8157	0.0276275	0.115353	0.0887332	CASP1/CYBB/CYLD/FAS/FASLG/H2AW/JAK2/JAK3/PLA2G4A/SLC25A4/STAT2/STAT5A/TLR4/TNFAIP3/VDAC3/ZBP1	16
hsa00140	Steroid hormone biosynthesis	8/487	61/8157	0.0276316	0.115353	0.0887332	AKR1C1/CYP17A1/CYP1B1/CYP7B1/HSD11B1/HSD17B2/HSD17B8/STS	8
hsa04979	Cholesterol metabolism	7/487	50/8157	0.0278299	0.115353	0.0887332	ABCA1/APOC1/APOE/LIPA/LRP1/SOAT1/VDAC3	7
hsa05219	Bladder cancer	6/487	41/8157	0.0333371	0.136206	0.104774	MDM2/MMP2/MMP9/THBS1/TYMP/UPK3A	6
hsa05415	Diabetic cardiomyopathy	19/487	203/8157	0.033925	0.136656	0.10512	COL1A1/COL1A2/COL3A1/CTSD/CYBB/GFPT2/MMP2/MMP9/NCF1/NCF2/NCF4/NDUFB9/PIK3CD/PLCB2/RAC2/SLC25A4/TGFB1/TGFB3/VDAC3	19
hsa05320	Autoimmune thyroid disease	7/487	53/8157	0.0368978	0.144998	0.111537	CD28/CD40/CD86/FAS/FASLG/GZMB/PRF1	7
hsa05332	Graft-versus-host disease	6/487	42/8157	0.0370099	0.144998	0.111537	CD28/CD86/FAS/FASLG/GZMB/PRF1	6
hsa04371	Apelin signaling pathway	14/487	139/8157	0.0375256	0.145031	0.111562	ADCY7/CCN2/EGR1/GNB4/GNG2/ITPR2/NOTCH3/PIK3CG/PIK3R5/PIK3R6/PLCB2/RRAS/SERPINE1/SPHK1	14
hsa04940	Type I diabetes mellitus	6/487	43/8157	0.040932	0.156087	0.120067	CD28/CD86/FAS/FASLG/GZMB/PRF1	6
hsa04926	Relaxin signaling pathway	13/487	129/8157	0.0438134	0.164877	0.126828	ADCY7/COL1A1/COL1A2/COL3A1/COL4A5/GNA15/GNB4/GNG2/MMP2/MMP9/PIK3CD/PLCB2/TGFB1	13
hsa05164	Influenza A	16/487	171/8157	0.0489526	0.181824	0.139865	CASP1/CCL5/CIITA/CXCL10/FAS/FASLG/ICAM1/JAK2/OAS2/OAS3/PIK3CD/PRSS3/SLC25A4/STAT2/TLR4/TLR7	16
hsa05134	Legionellosis	7/487	57/8157	0.0517369	0.189702	0.145925	C3/CASP1/CD14/ITGAM/ITGB2/TLR2/TLR4	7
hsa04072	Phospholipase D signaling pathway	14/487	148/8157	0.0582433	0.210855	0.162196	ADCY7/CYTH4/FCER1G/PDGFRB/PIK3CD/PIK3CG/PIK3R5/PIK3R6/PLA2G4A/PLCB2/PLCG2/RRAS/SPHK1/SYK	14
hsa05161	Hepatitis B	15/487	162/8157	0.0596084	0.2131	0.163923	EGR2/FAS/FASLG/JAK2/JAK3/MAP3K1/MMP9/PIK3CD/STAT2/STAT5A/TGFB1/TGFB3/TLR2/TLR4/VDAC3	15
hsa00430	Taurine and hypotaurine metabolism	3/487	16/8157	0.0662968	0.23266	0.17897	FMO1/FMO2/GGT5	3
hsa04750	Inflammatory mediator regulation of TRP channels	10/487	98/8157	0.0667068	0.23266	0.17897	ADCY7/IL1R1/ITPR2/PIK3CD/PLA2G4A/PLCB2/PLCG2/PRKCH/TRPV2/TRPV4	10
hsa04014	Ras signaling pathway	20/487	235/8157	0.0685697	0.236276	0.181751	CSF1R/EFNA3/ETS1/FASLG/GNB4/GNG2/KSR1/PDGFRB/PIK3CD/PLA1A/PLA2G2D/PLA2G4A/PLCG2/RAC2/RASAL3/RASGRP1/RASSF5/RRAS/TIAM1/ZAP70	20
hsa04668	TNF signaling pathway	11/487	112/8157	0.0701627	0.238887	0.183759	CCL5/CXCL10/FAS/ICAM1/MMP14/MMP9/NOD2/PIK3CD/TNFAIP3/TRAF1/VCAM1	11
hsa04936	Alcoholic liver disease	13/487	142/8157	0.0812791	0.271295	0.208689	C1QA/C1QB/C1QC/C2/C3/C3AR1/C4A/C5AR1/CD14/FAS/FASLG/LY96/TLR4	13
hsa04913	Ovarian steroidogenesis	6/487	51/8157	0.0815783	0.271295	0.208689	ADCY7/ALOX5/CYP17A1/CYP1B1/HSD17B2/PLA2G4A	6
hsa04725	Cholinergic synapse	10/487	113/8157	0.136667	0.449274	0.345595	ADCY7/GNB4/GNG2/ITPR2/JAK2/PIK3CD/PIK3CG/PIK3R5/PIK3R6/PLCB2	10
hsa04218	Cellular senescence	13/487	156/8157	0.139411	0.453086	0.348528	ETS1/IGFBP3/ITPR2/MDM2/PIK3CD/RASSF5/RRAS/SERPINE1/SLC25A4/TGFB1/TGFB3/TRPV4/VDAC3	13
hsa04115	p53 signaling pathway	7/487	73/8157	0.144051	0.462905	0.35608	CD82/FAS/IGFBP3/MDM2/SERPINE1/SESN3/THBS1	7
hsa04726	Serotonergic synapse	10/487	115/8157	0.148166	0.470838	0.362183	ALOX15B/ALOX5/CYP4X1/DUSP1/GNB4/GNG2/HTR1D/ITPR2/PLA2G4A/PLCB2	10
hsa05131	Shigellosis	19/487	247/8157	0.152913	0.480585	0.36968	C3/CASP1/CCL5/CD14/CD44/CYTH4/DIAPH1/ELMO1/HK3/IL1R1/ITPR2/MDM2/PFN2/PIK3CD/PLCB2/PLCG2/SEPTIN6/STING1/TLR4	19
hsa05203	Viral carcinogenesis	16/487	204/8157	0.159458	0.495707	0.381313	C3/CCR4/CCR5/EGR2/H2BC21/H4C8/H4C9/IL6ST/JAK3/KAT2B/MDM2/PIK3CD/STAT5A/SYK/TRAF1/VDAC3	16
hsa04612	Antigen processing and presentation	7/487	78/8157	0.182962	0.562658	0.432814	CD4/CD74/CD8A/CIITA/CTSL/CTSS/LGMN	7
hsa05165	Human papillomavirus infection	24/487	331/8157	0.1859	0.565611	0.435085	COL1A1/COL1A2/COL4A5/COL6A2/COL6A3/FAS/FASLG/FN1/ITGA11/ITGA4/ITGB7/LAMA2/MDM2/MFNG/NOTCH3/PDGFRB/PIK3CD/STAT2/THBS1/THBS2/TNXB/VWF/WNT2/WNT7B	24
hsa04912	GnRH signaling pathway	8/487	93/8157	0.190245	0.572738	0.440568	ADCY7/EGR1/ITPR2/MAP3K1/MMP14/MMP2/PLA2G4A/PLCB2	8
hsa04392	Hippo signaling pathway - multiple species	3/487	29/8157	0.248602	0.740627	0.569713	FRMD6/RASSF2/RASSF4	3
hsa00480	Glutathione metabolism	5/487	57/8157	0.252418	0.744242	0.572494	GGT5/GPX8/GSTA4/GSTT2B/ODC1	5
hsa00562	Inositol phosphate metabolism	6/487	73/8157	0.269114	0.77744	0.598031	INPP5D/PIK3CD/PIK3CG/PLCB2/PLCG2/PLCH2	6
hsa01524	Platinum drug resistance	6/487	73/8157	0.269114	0.77744	0.598031	FAS/FASLG/GSTA4/GSTT2B/MDM2/PIK3CD	6
hsa04370	VEGF signaling pathway	5/487	59/8157	0.275535	0.78803	0.606177	PIK3CD/PLA2G4A/PLCG2/RAC2/SPHK1	5
hsa04935	Growth hormone synthesis, secretion and action	9/487	119/8157	0.279959	0.792754	0.609811	ADCY7/IGFBP3/ITPR2/JAK2/MAP3K1/PIK3CD/PLCB2/PLCG2/STAT5A	9
hsa05130	Pathogenic Escherichia coli infection	14/487	197/8157	0.287845	0.807094	0.620842	CASP1/CLDN3/CYTH4/FAS/FASLG/FCGR2A/IL1R1/MYO1F/MYO1G/MYO5A/NCKAP1L/SEC24A/TLR4/WIPF1	14
hsa04360	Axon guidance	13/487	182/8157	0.291371	0.809049	0.622346	CXCR4/EFNA3/NRP1/PIK3CD/PLCG2/PLXNC1/RAC2/ROBO1/RRAS/SEMA4A/SEMA4D/SEMA6B/UNC5B	13
hsa04928	Parathyroid hormone synthesis, secretion and action	8/487	106/8157	0.298575	0.818529	0.629638	ADCY7/EGR1/GATA3/ITPR2/MAFB/MMP14/PDE4B/PLCB2	8
hsa05220	Chronic myeloid leukemia	6/487	76/8157	0.300509	0.818529	0.629638	MDM2/PIK3CD/RUNX1/STAT5A/TGFB1/TGFB3	6
hsa04973	Carbohydrate digestion and absorption	4/487	47/8157	0.307817	0.830525	0.638865	HK3/PIK3CD/PLCB2/SLC2A5	4
hsa00980	Metabolism of xenobiotics by cytochrome P450	6/487	78/8157	0.321808	0.860161	0.661662	AKR1C1/CYP1B1/CYP2B6/GSTA4/GSTT2B/HSD11B1	6
hsa04066	HIF-1 signaling pathway	8/487	109/8157	0.3255	0.861538	0.662721	CYBB/HK3/HMOX1/PIK3CD/PLCG2/SERPINE1/TIMP1/TLR4	8
hsa04350	TGF-beta signaling pathway	7/487	94/8157	0.32926	0.861538	0.662721	BMP8A/DCN/FBN1/INHBA/TGFB1/TGFB3/THBS1	7
hsa00520	Amino sugar and nucleotide sugar metabolism	4/487	49/8157	0.335386	0.861538	0.662721	CHIT1/GFPT2/HK3/NPL	4
hsa00565	Ether lipid metabolism	4/487	49/8157	0.335386	0.861538	0.662721	ENPP2/PLA2G2D/PLA2G4A/PLA2G7	4
hsa00532	Glycosaminoglycan biosynthesis - chondroitin sulfate / dermatan sulfate	2/487	20/8157	0.337385	0.861538	0.662721	CHST11/CHST15	2
hsa05414	Dilated cardiomyopathy	7/487	96/8157	0.348947	0.883175	0.679365	ADCY7/ITGA11/ITGA4/ITGB7/LAMA2/TGFB1/TGFB3	7
hsa00770	Pantothenate and CoA biosynthesis	2/487	21/8157	0.35955	0.90203	0.693869	BCAT1/DPYD	2
hsa04068	FoxO signaling pathway	9/487	131/8157	0.381397	0.948519	0.72963	AGAP2/FASLG/IL7R/MDM2/PCK1/PIK3CD/S1PR4/TGFB1/TGFB3	9
hsa04964	Proximal tubule bicarbonate reclamation	2/487	23/8157	0.402997	0.993597	0.764305	CA4/PCK1	2
hsa04972	Pancreatic secretion	7/487	102/8157	0.408538	0.994832	0.765256	ADCY7/CD38/CPA2/ITPR2/PLA2G2D/PLCB2/PRSS3	7
hsa00513	Various types of N-glycan biosynthesis	3/487	39/8157	0.414298	0.994832	0.765256	B4GALNT3/MAN2A1/MGAT1	3
hsa04071	Sphingolipid signaling pathway	8/487	119/8157	0.417371	0.994832	0.765256	CTSD/FCER1G/PIK3CD/PLCB2/RAC2/S1PR2/S1PR4/SPHK1	8
hsa05132	Salmonella infection	16/487	249/8157	0.417412	0.994832	0.765256	AHNAK/CASP1/CD14/CYTH4/ELMO1/LY96/NCKAP1L/PFN2/PIK3CD/PIK3CG/PTPRC/RAB7B/RHOH/RRAS/TLR2/TLR4	16
hsa00982	Drug metabolism - cytochrome P450	5/487	72/8157	0.431256	0.999962	0.769202	CYP2B6/FMO1/FMO2/GSTA4/GSTT2B	5
hsa05223	Non-small cell lung cancer	5/487	72/8157	0.431256	0.999962	0.769202	JAK3/PIK3CD/PLCG2/RASSF5/STAT5A	5
hsa04919	Thyroid hormone signaling pathway	8/487	121/8157	0.43582	0.999962	0.769202	DIO2/KAT2B/MDM2/NOTCH3/PIK3CD/PLCB2/PLCG2/THRA	8
hsa00592	alpha-Linolenic acid metabolism	2/487	25/8157	0.444994	0.999962	0.769202	PLA2G2D/PLA2G4A	2
hsa04216	Ferroptosis	3/487	41/8157	0.446552	0.999962	0.769202	CYBB/HMOX1/VDAC3	3
hsa05410	Hypertrophic cardiomyopathy	6/487	90/8157	0.451527	0.999962	0.769202	ITGA11/ITGA4/ITGB7/LAMA2/TGFB1/TGFB3	6
hsa00920	Sulfur metabolism	1/487	10/8157	0.459872	0.999962	0.769202	SELENBP1	1
hsa00380	Tryptophan metabolism	3/487	42/8157	0.462414	0.999962	0.769202	CYP1B1/IDO1/IL4I1	3
hsa04390	Hippo signaling pathway	10/487	157/8157	0.463564	0.999962	0.769202	BMP8A/CCN2/FRMD6/ITGB2/SERPINE1/SNAI2/TGFB1/TGFB3/WNT2/WNT7B	10
hsa04918	Thyroid hormone synthesis	5/487	75/8157	0.466831	0.999962	0.769202	ADCY7/DUOXA2/GPX8/ITPR2/PLCB2	5
hsa04330	Notch signaling pathway	4/487	59/8157	0.472035	0.999962	0.769202	DTX1/KAT2B/MFNG/NOTCH3	4
hsa04975	Fat digestion and absorption	3/487	43/8157	0.478076	0.999962	0.769202	ABCA1/MOGAT3/PLA2G2D	3
hsa05212	Pancreatic cancer	5/487	76/8157	0.478544	0.999962	0.769202	ARHGEF6/PIK3CD/RAC2/TGFB1/TGFB3	5
hsa05100	Bacterial invasion of epithelial cells	5/487	77/8157	0.49017	0.999962	0.769202	ELMO1/FN1/PIK3CD/SEPTIN1/SEPTIN6	5
hsa04010	MAPK signaling pathway	18/487	294/8157	0.491553	0.999962	0.769202	CD14/CSF1R/DUSP1/DUSP5/EFNA3/FAS/FASLG/IL1R1/MAP3K1/MAP4K1/PDGFRB/PLA2G4A/PTPN7/RAC2/RASGRP1/RRAS/TGFB1/TGFB3	18
hsa01521	EGFR tyrosine kinase inhibitor resistance	5/487	79/8157	0.513132	0.999962	0.769202	AXL/JAK2/PDGFRB/PIK3CD/PLCG2	5
hsa00591	Linoleic acid metabolism	2/487	29/8157	0.523725	0.999962	0.769202	PLA2G2D/PLA2G4A	2
hsa00983	Drug metabolism - other enzymes	5/487	80/8157	0.524453	0.999962	0.769202	DPYD/GSTA4/GSTT2B/NME4/TYMP	5
hsa04724	Glutamatergic synapse	7/487	114/8157	0.525658	0.999962	0.769202	ADCY7/GNB4/GNG2/ITPR2/PLA2G4A/PLCB2/SLC1A3	7
hsa01522	Endocrine resistance	6/487	98/8157	0.535217	0.999962	0.769202	ADCY7/MDM2/MMP2/MMP9/NOTCH3/PIK3CD	6
hsa04927	Cortisol synthesis and secretion	4/487	65/8157	0.549028	0.999962	0.769202	ADCY7/CYP17A1/ITPR2/PLCB2	4
hsa05225	Hepatocellular carcinoma	10/487	168/8157	0.551111	0.999962	0.769202	GSTA4/GSTT2B/HMOX1/PIK3CD/PLCG2/SMARCA2/TGFB1/TGFB3/WNT2/WNT7B	10
hsa05310	Asthma	2/487	31/8157	0.560179	0.999962	0.769202	CD40/FCER1G	2
hsa04722	Neurotrophin signaling pathway	7/487	119/8157	0.57194	0.999962	0.769202	ARHGDIB/FASLG/IRAK3/MAP3K1/PIK3CD/PLCG2/SH2B3	7
hsa04915	Estrogen signaling pathway	8/487	138/8157	0.586459	0.999962	0.769202	ADCY7/CTSD/FKBP5/ITPR2/MMP2/MMP9/PIK3CD/PLCB2	8
hsa00270	Cysteine and methionine metabolism	3/487	51/8157	0.594599	0.999962	0.769202	BCAT1/IL4I1/SDS	3
hsa05204	Chemical carcinogenesis - DNA adducts	4/487	69/8157	0.596948	0.999962	0.769202	CYP1B1/GSTA4/GSTT2B/HSD11B1	4
hsa05211	Renal cell carcinoma	4/487	69/8157	0.596948	0.999962	0.769202	ETS1/PIK3CD/TGFB1/TGFB3	4
hsa00730	Thiamine metabolism	1/487	15/8157	0.603158	0.999962	0.769202	AK4	1
hsa04622	RIG-I-like receptor signaling pathway	4/487	70/8157	0.608444	0.999962	0.769202	CXCL10/CYLD/MAP3K1/STING1	4
hsa04917	Prolactin signaling pathway	4/487	70/8157	0.608444	0.999962	0.769202	CYP17A1/JAK2/PIK3CD/STAT5A	4
hsa05230	Central carbon metabolism in cancer	4/487	70/8157	0.608444	0.999962	0.769202	HK3/PDGFRB/PIK3CD/SLC16A3	4
hsa00360	Phenylalanine metabolism	1/487	16/8157	0.626894	0.999962	0.769202	IL4I1	1
hsa00760	Nicotinate and nicotinamide metabolism	2/487	36/8157	0.642379	0.999962	0.769202	CD38/NNMT	2
hsa04144	Endocytosis	14/487	251/8157	0.644259	0.999962	0.769202	ACAP1/AGAP2/CCR5/CXCR4/CYTH4/DAB2/FOLR2/IL2RA/IL2RB/IL2RG/MDM2/RAB31/SMAP2/WIPF1	14
hsa00120	Primary bile acid biosynthesis	1/487	17/8157	0.649213	0.999962	0.769202	CYP7B1	1
hsa00910	Nitrogen metabolism	1/487	17/8157	0.649213	0.999962	0.769202	CA4	1
hsa05222	Small cell lung cancer	5/487	92/8157	0.649841	0.999962	0.769202	COL4A5/FN1/LAMA2/PIK3CD/TRAF1	5
hsa00250	Alanine, aspartate and glutamate metabolism	2/487	37/8157	0.657288	0.999962	0.769202	GFPT2/IL4I1	2
hsa01250	Biosynthesis of nucleotide sugars	2/487	37/8157	0.657288	0.999962	0.769202	GFPT2/HK3	2
hsa05214	Glioma	4/487	75/8157	0.662821	0.999962	0.769202	MDM2/PDGFRB/PIK3CD/PLCG2	4
hsa05020	Prion disease	15/487	273/8157	0.669617	0.999962	0.769202	C1QA/C1QB/C1QC/CCL5/CYBB/EGR1/ITPR2/NCF1/NCF2/NCF4/NDUFB9/PIK3CD/RAC2/SLC25A4/VDAC3	15
hsa00061	Fatty acid biosynthesis	1/487	18/8157	0.6702	0.999962	0.769202	HSD17B8	1
hsa00511	Other glycan degradation	1/487	18/8157	0.6702	0.999962	0.769202	MAN2B1	1
hsa04022	cGMP-PKG signaling pathway	9/487	167/8157	0.67304	0.999962	0.769202	ADCY7/ADRA2C/ITPR2/PIK3CG/PIK3R5/PIK3R6/PLCB2/SLC25A4/VDAC3	9
hsa04080	Neuroactive ligand-receptor interaction	20/487	362/8157	0.675619	0.999962	0.769202	ADRA2C/C3/C3AR1/C5AR1/CALCRL/FPR1/FPR3/GZMA/HTR1D/LYPD6B/NR3C1/P2RX7/P2RY10/P2RY8/PRSS3/PTAFR/S1PR2/S1PR4/THRA/VGF	20
hsa00240	Pyrimidine metabolism	3/487	58/8157	0.681637	0.999962	0.769202	DPYD/NME4/TYMP	3
hsa05412	Arrhythmogenic right ventricular cardiomyopathy	4/487	77/8157	0.68308	0.999962	0.769202	ITGA11/ITGA4/ITGB7/LAMA2	4
hsa04020	Calcium signaling pathway	13/487	240/8157	0.683118	0.999962	0.769202	ADCY7/CD38/CXCR4/GNA15/ITPR2/P2RX7/PDGFRB/PLCB2/PLCG2/PTAFR/SLC25A4/SPHK1/VDAC3	13
hsa00531	Glycosaminoglycan degradation	1/487	19/8157	0.689934	0.999962	0.769202	IDS	1
hsa01210	2-Oxocarboxylic acid metabolism	1/487	19/8157	0.689934	0.999962	0.769202	BCAT1	1
hsa04070	Phosphatidylinositol signaling system	5/487	97/8157	0.695446	0.999962	0.769202	INPP5D/ITPR2/PIK3CD/PLCB2/PLCG2	5
hsa04270	Vascular smooth muscle contraction	7/487	134/8157	0.696203	0.999962	0.769202	ADCY7/CALCRL/ITPR2/PLA2G2D/PLA2G4A/PLCB2/PRKCH	7
hsa04730	Long-term depression	3/487	60/8157	0.703794	0.999962	0.769202	ITPR2/PLA2G4A/PLCB2	3
hsa05231	Choline metabolism in cancer	5/487	98/8157	0.704061	0.999962	0.769202	PDGFRB/PIK3CD/PLA2G4A/RAC2/WAS	5
hsa04921	Oxytocin signaling pathway	8/487	154/8157	0.708276	0.999962	0.769202	ADCY7/CD38/ITPR2/PIK3CG/PIK3R5/PIK3R6/PLA2G4A/PLCB2	8
hsa05160	Hepatitis C	8/487	157/8157	0.72829	0.999962	0.769202	CLDN3/CXCL10/FAS/FASLG/OAS2/OAS3/PIK3CD/STAT2	8
hsa04929	GnRH secretion	3/487	64/8157	0.744542	0.999962	0.769202	ITPR2/PIK3CD/PLCB2	3
hsa01232	Nucleotide metabolism	4/487	85/8157	0.755449	0.999962	0.769202	ADA2/AK4/NME4/TYMP	4
hsa04550	Signaling pathways regulating pluripotency of stem cells	7/487	143/8157	0.758379	0.999962	0.769202	IL6ST/INHBA/JAK2/JAK3/PIK3CD/WNT2/WNT7B	7
hsa02010	ABC transporters	2/487	45/8157	0.759182	0.999962	0.769202	ABCA1/ABCG1	2
hsa05210	Colorectal cancer	4/487	86/8157	0.763532	0.999962	0.769202	PIK3CD/RAC2/TGFB1/TGFB3	4
hsa05206	MicroRNAs in cancer	16/487	310/8157	0.764188	0.999962	0.769202	CD44/CYP1B1/DDIT4/EFNA3/HMOX1/MDM2/MMP9/NOTCH3/PDGFRB/PIK3CD/PLCG2/THBS1/TIMP3/TNXB/VIM/ZEB2	16
hsa04930	Type II diabetes mellitus	2/487	46/8157	0.769885	0.999962	0.769202	HK3/PIK3CD	2
hsa00534	Glycosaminoglycan biosynthesis - heparan sulfate / heparin	1/487	24/8157	0.772269	0.999962	0.769202	HS3ST2	1
hsa04977	Vitamin digestion and absorption	1/487	24/8157	0.772269	0.999962	0.769202	TCN2	1
hsa04540	Gap junction	4/487	88/8157	0.779072	0.999962	0.769202	ADCY7/ITPR2/PDGFRB/PLCB2	4
hsa00514	Other types of O-glycan biosynthesis	2/487	47/8157	0.780172	0.999962	0.769202	GXYLT2/MFNG	2
hsa05208	Chemical carcinogenesis - reactive oxygen species	11/487	223/8157	0.78604	0.999962	0.769202	AKR1C1/CYP1B1/GSTA4/GSTT2B/HMOX1/NCF1/NCF2/NDUFB9/PIK3CD/SLC25A4/VDAC3	11
hsa00280	Valine, leucine and isoleucine degradation	2/487	48/8157	0.790054	0.999962	0.769202	BCAT1/IL4I1	2
hsa00790	Folate biosynthesis	1/487	26/8157	0.798727	0.999962	0.769202	GCH1	1
hsa05032	Morphine addiction	4/487	91/8157	0.800855	0.999962	0.769202	ADCY7/GNB4/GNG2/PDE4B	4
hsa04520	Adherens junction	3/487	71/8157	0.804965	0.999962	0.769202	RAC2/SNAI2/WAS	3
hsa04970	Salivary secretion	4/487	92/8157	0.807719	0.999962	0.769202	ADCY7/CD38/ITPR2/PLCB2	4
hsa00510	N-Glycan biosynthesis	2/487	50/8157	0.808649	0.999962	0.769202	MAN2A1/MGAT1	2
hsa05218	Melanoma	3/487	72/8157	0.812536	0.999962	0.769202	MDM2/PDGFRB/PIK3CD	3
hsa00330	Arginine and proline metabolism	2/487	51/8157	0.817386	0.999962	0.769202	CKB/ODC1	2
hsa04657	IL-17 signaling pathway	4/487	94/8157	0.82087	0.999962	0.769202	CXCL10/LCN2/MMP9/TNFAIP3	4
hsa00600	Sphingolipid metabolism	2/487	53/8157	0.833795	0.999962	0.769202	PSAP/SPHK1	2
hsa04713	Circadian entrainment	4/487	97/8157	0.839199	0.999962	0.769202	ADCY7/GNB4/GNG2/PLCB2	4
hsa05215	Prostate cancer	4/487	97/8157	0.839199	0.999962	0.769202	MDM2/MMP9/PDGFRB/PIK3CD	4
hsa04971	Gastric acid secretion	3/487	76/8157	0.840377	0.999962	0.769202	ADCY7/ITPR2/PLCB2	3
hsa00020	Citrate cycle (TCA cycle)	1/487	30/8157	0.842793	0.999962	0.769202	PCK1	1
hsa01523	Antifolate resistance	1/487	30/8157	0.842793	0.999962	0.769202	FOLR2	1
hsa00052	Galactose metabolism	1/487	31/8157	0.852213	0.999962	0.769202	HK3	1
hsa00410	beta-Alanine metabolism	1/487	31/8157	0.852213	0.999962	0.769202	DPYD	1
hsa04710	Circadian rhythm	1/487	31/8157	0.852213	0.999962	0.769202	BHLHE40	1
hsa04140	Autophagy - animal	6/487	141/8157	0.854515	0.999962	0.769202	CTSD/CTSL/DDIT4/PIK3CD/RAB7B/RRAS	6
hsa04923	Regulation of lipolysis in adipocytes	2/487	56/8157	0.855922	0.999962	0.769202	ADCY7/PIK3CD	2
hsa04916	Melanogenesis	4/487	101/8157	0.861172	0.999962	0.769202	ADCY7/PLCB2/WNT2/WNT7B	4
hsa00051	Fructose and mannose metabolism	1/487	33/8157	0.869397	0.999962	0.769202	HK3	1
hsa04130	SNARE interactions in vesicular transport	1/487	33/8157	0.869397	0.999962	0.769202	STX11	1
hsa04723	Retrograde endocannabinoid signaling	6/487	148/8157	0.883812	0.999962	0.769202	ADCY7/GNB4/GNG2/ITPR2/NDUFB9/PLCB2	6
hsa04530	Tight junction	7/487	169/8157	0.885504	0.999962	0.769202	CLDN3/MAP3K1/MSN/RAB8B/RUNX1/TIAM1/WAS	7
hsa00230	Purine metabolism	5/487	128/8157	0.887389	0.999962	0.769202	ADA2/ADCY7/AK4/NME4/PDE4B	5
hsa04310	Wnt signaling pathway	7/487	170/8157	0.889	0.999962	0.769202	CCN4/PLCB2/RAC2/SERPINF1/SFRP2/WNT2/WNT7B	7
hsa04012	ErbB signaling pathway	3/487	85/8157	0.890247	0.999962	0.769202	PIK3CD/PLCG2/STAT5A	3
hsa00350	Tyrosine metabolism	1/487	36/8157	0.891507	0.999962	0.769202	IL4I1	1
hsa00500	Starch and sucrose metabolism	1/487	36/8157	0.891507	0.999962	0.769202	HK3	1
hsa04213	Longevity regulating pathway - multiple species	2/487	62/8157	0.892305	0.999962	0.769202	ADCY7/PIK3CD	2
hsa05207	Chemical carcinogenesis - receptor activation	9/487	212/8157	0.893939	0.999962	0.769202	ADCY7/CDC6/CYP1B1/CYP2B6/GSTA4/GSTT2B/JAK2/PIK3CD/STAT5A	9
hsa05217	Basal cell carcinoma	2/487	63/8157	0.897469	0.999962	0.769202	WNT2/WNT7B	2
hsa04960	Aldosterone-regulated sodium reabsorption	1/487	37/8157	0.898013	0.999962	0.769202	PIK3CD	1
hsa04211	Longevity regulating pathway	3/487	89/8157	0.907555	0.999962	0.769202	ADCY7/PIK3CD/SESN3	3
hsa04727	GABAergic synapse	3/487	89/8157	0.907555	0.999962	0.769202	ADCY7/GNB4/GNG2	3
hsa04934	Cushing syndrome	6/487	155/8157	0.907974	0.999962	0.769202	ADCY7/CYP17A1/ITPR2/PLCB2/WNT2/WNT7B	6
hsa00260	Glycine, serine and threonine metabolism	1/487	40/8157	0.915287	0.999962	0.769202	SDS	1
hsa00010	Glycolysis / Gluconeogenesis	2/487	67/8157	0.915905	0.999962	0.769202	HK3/PCK1	2
hsa04720	Long-term potentiation	2/487	67/8157	0.915905	0.999962	0.769202	ITPR2/PLCB2	2
hsa04920	Adipocytokine signaling pathway	2/487	69/8157	0.923911	0.999962	0.769202	JAK2/PCK1	2
hsa04924	Renin secretion	2/487	69/8157	0.923911	0.999962	0.769202	ITPR2/PLCB2	2
hsa05120	Epithelial cell signaling in Helicobacter pylori infection	2/487	70/8157	0.927639	0.999962	0.769202	CCL5/PLCG2	2
hsa00860	Porphyrin metabolism	1/487	43/8157	0.92964	0.999962	0.769202	HMOX1	1
hsa04962	Vasopressin-regulated water reabsorption	1/487	44/8157	0.933863	0.999962	0.769202	ARHGDIB	1
hsa04137	Mitophagy - animal	2/487	72/8157	0.934585	0.999962	0.769202	RAB7B/RRAS	2
hsa05017	Spinocerebellar ataxia	5/487	143/8157	0.934843	0.999962	0.769202	ITPR2/PIK3CD/PLCB2/SLC25A4/VDAC3	5
hsa00564	Glycerophospholipid metabolism	3/487	98/8157	0.937805	0.999962	0.769202	PLA1A/PLA2G2D/PLA2G4A	3
hsa04925	Aldosterone synthesis and secretion	3/487	98/8157	0.937805	0.999962	0.769202	ADCY7/ITPR2/PLCB2	3
hsa01230	Biosynthesis of amino acids	2/487	75/8157	0.943832	0.999962	0.769202	BCAT1/SDS	2
hsa03320	PPAR signaling pathway	2/487	75/8157	0.943832	0.999962	0.769202	OLR1/PCK1	2
hsa00620	Pyruvate metabolism	1/487	47/8157	0.945074	0.999962	0.769202	PCK1	1
hsa04914	Progesterone-mediated oocyte maturation	3/487	102/8157	0.948065	0.999962	0.769202	ADCY7/PIK3CD/STK10	3
hsa05226	Gastric cancer	5/487	149/8157	0.948164	0.999962	0.769202	PIK3CD/TGFB1/TGFB3/WNT2/WNT7B	5
hsa04110	Cell cycle	4/487	126/8157	0.948182	0.999962	0.769202	CDC6/MDM2/TGFB1/TGFB3	4
hsa04261	Adrenergic signaling in cardiomyocytes	5/487	150/8157	0.950128	0.999962	0.769202	ADCY7/PIK3CG/PIK3R5/PIK3R6/PLCB2	5
hsa04721	Synaptic vesicle cycle	2/487	78/8157	0.951828	0.999962	0.769202	SLC1A3/SYT1	2
hsa05110	Vibrio cholerae infection	1/487	50/8157	0.954387	0.999962	0.769202	PLCG2	1
hsa01240	Biosynthesis of cofactors	5/487	153/8157	0.955622	0.999962	0.769202	AK4/BCAT1/GCH1/IDO1/NME4	5
hsa04024	cAMP signaling pathway	8/487	221/8157	0.957982	0.999962	0.769202	ADCY7/HTR1D/PDE4B/PIK3CD/RAC2/RRAS/TIAM1/VAV1	8
hsa04922	Glucagon signaling pathway	3/487	107/8157	0.958678	0.999962	0.769202	ITPR2/PCK1/PLCB2	3
hsa04932	Non-alcoholic fatty liver disease	5/487	155/8157	0.958972	0.999962	0.769202	FAS/FASLG/NDUFB9/PIK3CD/TGFB1	5
hsa04728	Dopaminergic synapse	4/487	132/8157	0.959697	0.999962	0.769202	GNB4/GNG2/ITPR2/PLCB2	4
hsa04931	Insulin resistance	3/487	108/8157	0.960541	0.999962	0.769202	GFPT2/PCK1/PIK3CD	3
hsa04150	mTOR signaling pathway	5/487	156/8157	0.960559	0.999962	0.769202	DDIT4/PIK3CD/PRR5L/WNT2/WNT7B	5
hsa04961	Endocrine and other factor-regulated calcium reabsorption	1/487	53/8157	0.962124	0.999962	0.769202	PLCB2	1
hsa04742	Taste transduction	2/487	86/8157	0.96818	0.999962	0.769202	HTR1D/PLCB2	2
hsa04911	Insulin secretion	2/487	86/8157	0.96818	0.999962	0.769202	ADCY7/PLCB2	2
hsa04340	Hedgehog signaling pathway	1/487	56/8157	0.968551	0.999962	0.769202	EVC	1
hsa01212	Fatty acid metabolism	1/487	57/8157	0.970442	0.999962	0.769202	HSD17B8	1
hsa05034	Alcoholism	6/487	187/8157	0.971082	0.999962	0.769202	GNB4/GNG2/H2AW/H2BC21/H4C8/H4C9	6
hsa05213	Endometrial cancer	1/487	58/8157	0.972219	0.999962	0.769202	PIK3CD	1
hsa04976	Bile secretion	2/487	89/8157	0.972811	0.999962	0.769202	ADCY7/AQP9	2
hsa04978	Mineral absorption	1/487	60/8157	0.97546	0.999962	0.769202	HMOX1	1
hsa00561	Glycerolipid metabolism	1/487	62/8157	0.978323	0.999962	0.769202	MOGAT3	1
hsa05224	Breast cancer	4/487	147/8157	0.97894	0.999962	0.769202	NOTCH3/PIK3CD/WNT2/WNT7B	4
hsa00970	Aminoacyl-tRNA biosynthesis	1/487	66/8157	0.983088	0.999962	0.769202	WARS1	1
hsa00830	Retinol metabolism	1/487	68/8157	0.985063	0.999962	0.769202	CYP2B6	1
hsa04910	Insulin signaling pathway	3/487	137/8157	0.990162	0.999962	0.769202	HK3/PCK1/PIK3CD	3
hsa04120	Ubiquitin mediated proteolysis	3/487	142/8157	0.992323	0.999962	0.769202	MAP3K1/MDM2/UBA7	3
hsa03018	RNA degradation	1/487	79/8157	0.992459	0.999962	0.769202	DCP2	1
hsa04141	Protein processing in endoplasmic reticulum	4/487	171/8157	0.992926	0.999962	0.769202	CKAP4/DERL3/SEC24A/WFS1	4
hsa01200	Carbon metabolism	2/487	115/8157	0.99327	0.999962	0.769202	HK3/SDS	2
hsa04152	AMPK signaling pathway	2/487	120/8157	0.994885	0.999962	0.769202	PCK1/PIK3CD	2
hsa04260	Cardiac muscle contraction	1/487	87/8157	0.995415	0.999962	0.769202	SLC9A7	1
hsa05010	Alzheimer disease	12/487	384/8157	0.996835	0.999962	0.769202	APOE/CYBB/FAS/ITPR2/LRP1/NDUFB9/PIK3CD/PLCB2/SLC25A4/VDAC3/WNT2/WNT7B	12
hsa04114	Oocyte meiosis	2/487	131/8157	0.997217	0.999962	0.769202	ADCY7/ITPR2	2
hsa05168	Herpes simplex virus 1 infection	16/487	495/8157	0.998497	0.999962	0.769202	BST2/C3/CCL5/CD74/FAS/FASLG/JAK2/OAS2/OAS3/PIK3CD/PILRA/POU2F2/STAT2/STING1/SYK/TLR2	16
hsa03013	Nucleocytoplasmic transport	1/487	108/8157	0.998761	0.999962	0.769202	NUP210	1
hsa03008	Ribosome biogenesis in eukaryotes	1/487	109/8157	0.998836	0.999962	0.769202	SBDS	1
hsa05012	Parkinson disease	6/487	266/8157	0.998967	0.999962	0.769202	DUSP1/ITPR2/NDUFB9/SLC25A4/UBA7/VDAC3	6
hsa03010	Ribosome	2/487	158/8157	0.999392	0.999962	0.769202	MRPL14/MRPL2	2
hsa05016	Huntington disease	7/487	306/8157	0.999442	0.999962	0.769202	GPX8/NDUFB9/PLCB2/SLC1A3/SLC25A4/TGM2/VDAC3	7
hsa04714	Thermogenesis	4/487	232/8157	0.999643	0.999962	0.769202	ADCY7/BMP8A/NDUFB9/SMARCA2	4
hsa00190	Oxidative phosphorylation	1/487	134/8157	0.999756	0.999962	0.769202	NDUFB9	1
hsa05022	Pathways of neurodegeneration - multiple diseases	13/487	476/8157	0.999765	0.999962	0.769202	CYBB/FAS/FASLG/GPX8/ITPR2/NDUFB9/PLCB2/SIGMAR1/SLC25A4/UBA7/VDAC3/WNT2/WNT7B	13
hsa05014	Amyotrophic lateral sclerosis	7/487	364/8157	0.999962	0.999962	0.769202	CASP1/CHCHD10/GPX8/NDUFB9/NUP210/PFN2/SIGMAR1	7
