# Supplementary material for: Machine learning-based identification of a novel prognosis-related long noncoding RNA signature for gastric cancer
Source: Front Cell Dev Biol. 2022 Nov 11;10:1017767. doi: 10.3389/fcell.2022.1017767 (PMC9691877; doi:10.3389/fcell.2022.1017767)
Supplement: Supplementary file 15 [file Table8.XLSX]

## Sheet: Table_enricher_MSigDb_H
ID	Description	GeneRatio	BgRatio	pvalue	p.adjust	qvalue	geneID	Count
HALLMARK_ALLOGRAFT_REJECTION	HALLMARK_ALLOGRAFT_REJECTION	69/402	200/4383	1.31601e-24	6.31685e-23	4.70993e-23	BCAT1/C2/CAPG/CCL19/CCL22/CCL4/CCL5/CCR1/CCR2/CCR5/CD2/CD247/CD28/CD3D/CD3E/CD3G/CD4/CD40/CD7/CD74/CD79A/CD86/CD8A/CD96/CTSS/CXCL13/CXCL9/CXCR3/ETS1/FAS/FASLG/FCGR2B/FGR/FYB1/GPR65/GZMA/GZMB/ICAM1/IL12RB1/IL16/IL2RA/IL2RB/IL2RG/INHBA/IRF4/ITGAL/ITGB2/ITK/JAK2/LCK/LCP2/LY86/MAP4K1/MMP9/NCF4/PRF1/PTPRC/SPI1/SRGN/ST8SIA4/STAB1/TGFB1/TIMP1/TLR1/TLR2/TRAT1/WARS1/WAS/ZAP70	69
HALLMARK_EPITHELIAL_MESENCHYMAL_TRANSITION	HALLMARK_EPITHELIAL_MESENCHYMAL_TRANSITION	60/402	200/4383	5.73376e-18	9.17401e-17	6.84027e-17	ABI3BP/ADAM12/BASP1/BGN/CAPG/CCN1/CCN2/CD44/CDH11/COL11A1/COL12A1/COL16A1/COL1A1/COL1A2/COL3A1/COL5A1/COL5A2/COL6A2/COL6A3/COL8A2/CTHRC1/DAB2/DCN/FAP/FAS/FBLN1/FBLN2/FBN1/FN1/GLIPR1/IGFBP3/INHBA/LAMA2/LOX/LRP1/LRRC15/LUM/MEST/MMP14/MMP2/NNMT/PDGFRB/PFN2/PLAUR/POSTN/PRRX1/SERPINE1/SNAI2/SPARC/TGFB1/TGM2/THBS1/THBS2/TIMP1/TIMP3/TNFAIP3/VCAM1/VCAN/VIM/WIPF1	60
HALLMARK_INFLAMMATORY_RESPONSE	HALLMARK_INFLAMMATORY_RESPONSE	60/402	200/4383	5.73376e-18	9.17401e-17	6.84027e-17	ABCA1/AQP9/AXL/BST2/C3AR1/C5AR1/CALCRL/CCL22/CCL5/CCR7/CD14/CD40/CD48/CD69/CD70/CD82/CLEC5A/CMKLR1/CSF3R/CXCL10/CXCL9/CXCR6/CYBB/EBI3/FPR1/GCH1/GNA15/GPR132/GPR183/ICAM1/IL10RA/IL1R1/IL2RB/IL7R/INHBA/KCNA3/LCK/LCP2/MARCO/MMP14/MSR1/NOD2/OLR1/P2RX7/PDE4B/PIK3R5/PLAUR/PTAFR/RASGRP1/RGS1/RNF144B/SELL/SEMA4D/SERPINE1/SLAMF1/SPHK1/STAB1/TIMP1/TLR1/TLR2	60
HALLMARK_INTERFERON_GAMMA_RESPONSE	HALLMARK_INTERFERON_GAMMA_RESPONSE	58/402	200/4383	1.28516e-16	1.54219e-15	1.14988e-15	APOL6/ARID5B/BST2/C1R/C1S/CASP1/CCL5/CD274/CD38/CD40/CD69/CD74/CD86/CFH/CIITA/CMKLR1/CSF2RB/CXCL10/CXCL9/EPSTI1/FAS/FCGR1A/FGL2/FPR1/GBP4/GCH1/GZMA/ICAM1/IDO1/IFI44/IFIT3/IL10RA/IL18BP/IL2RB/IRF4/IRF5/ITGB7/JAK2/LCP2/MARCHF1/NLRC5/OAS2/OAS3/PDE4B/PLA2G4A/RNF213/SAMD9L/SAMHD1/SECTM1/SERPING1/SLAMF7/ST8SIA4/STAT2/TNFAIP3/VCAM1/WARS1/XAF1/ZBP1	58
HALLMARK_COMPLEMENT	HALLMARK_COMPLEMENT	51/402	200/4383	2.894e-12	2.77824e-11	2.0715e-11	APOBEC3G/APOC1/C1QA/C1QC/C1R/C1S/C2/C3/CASP1/CCL5/CFH/CPM/CTSD/CTSL/CTSS/DOCK10/DUSP5/ERAP2/FCER1G/FN1/GATA3/GNB4/GNG2/GZMA/GZMB/GZMK/ITGAM/JAK2/LCK/LCP2/LGMN/LIPA/LRP1/MMP14/OLR1/PIK3CG/PIK3R5/PLA2G4A/PLA2G7/PLAUR/PLEK/PRSS3/RASGRP1/SERPINE1/SERPING1/SH2B3/SPOCK2/TIMP1/TIMP2/TNFAIP3/WAS	51
HALLMARK_KRAS_SIGNALING_UP	HALLMARK_KRAS_SIGNALING_UP	48/402	200/4383	1.38687e-10	1.1095e-09	8.27257e-10	ADAM8/ADAMDEC1/ADGRA2/C3AR1/CD37/CFH/CLEC4A/CMKLR1/CSF2RA/CTSS/CXCL10/CXCR4/DOCK2/EMP1/EPB41L3/ETS1/ETV4/F13A1/FCER1G/GFPT2/GPNMB/HSD11B1/IGFBP3/IKZF1/IL10RA/IL2RG/IL7R/INHBA/ITGB2/ITGBL1/LAPTM5/LAT2/LCP1/LY96/MAFB/MAP3K1/MAP4K1/MMP9/NIN/NRP1/PDCD1LG2/PLAUR/PRDM1/PRRX1/TLR8/TMEM176B/TNFAIP3/TRAF1	48
HALLMARK_IL6_JAK_STAT3_SIGNALING	HALLMARK_IL6_JAK_STAT3_SIGNALING	24/402	87/4383	4.72144e-07	3.23756e-06	2.41397e-06	A2M/CCR1/CD14/CD38/CD44/CSF2RA/CSF2RB/CSF3R/CXCL10/CXCL13/CXCL9/EBI3/FAS/HMOX1/IL12RB1/IL1R1/IL2RA/IL2RG/IL6ST/ITGA4/PIK3R5/STAT2/TGFB1/TLR2	24
HALLMARK_IL2_STAT5_SIGNALING	HALLMARK_IL2_STAT5_SIGNALING	38/402	199/4383	6.74315e-06	4.04589e-05	3.01667e-05	ADAM19/AHNAK/ALCAM/BHLHE40/CAPG/CCR4/CD44/CD48/CD79B/CD86/CDC6/CKAP4/COCH/CST7/CTSZ/CXCL10/EMP1/EOMES/ETV4/FGL2/GBP4/GPR65/IL10RA/IL2RA/IL2RB/IRF4/NRP1/ODC1/PRKCH/RHOH/SELL/SLC2A3/TGM2/TIAM1/TLR7/TNFRSF4/TRAF1/WLS	38
HALLMARK_TNFA_SIGNALING_VIA_NFKB	HALLMARK_TNFA_SIGNALING_VIA_NFKB	34/402	200/4383	0.000239755	0.0012787	0.000953414	ABCA1/BCL2A1/BHLHE40/CCL4/CCL5/CCN1/CD44/CD69/CXCL10/DRAM1/DUSP1/DUSP5/EGR1/EGR2/GCH1/GFPT2/GPR183/ICAM1/IL6ST/IL7R/INHBA/OLR1/PDE4B/PLAUR/PLEK/SERPINE1/SLC2A3/SPHK1/STAT5A/TLR2/TNFAIP3/TNFAIP8/TRAF1/ZC3H12A	34
HALLMARK_COAGULATION	HALLMARK_COAGULATION	25/402	138/4383	0.000615696	0.00295534	0.00220354	A2M/APOC1/C1QA/C1R/C1S/C2/C3/CFH/CTSK/FBN1/FN1/LGMN/LRP1/MMP14/MMP2/MMP9/OLR1/PLEK/SERPINE1/SERPING1/SPARC/THBS1/TIMP1/TIMP3/VWF	25
HALLMARK_APOPTOSIS	HALLMARK_APOPTOSIS	24/402	161/4383	0.0108768	0.0474624	0.0353886	BGN/CASP1/CD14/CD2/CD38/CD44/CD69/CYLD/DCN/DPYD/EMP1/FAS/FASLG/GCH1/GNA15/HMOX1/LUM/MMP2/PDGFRB/PLCB2/PRF1/TIMP1/TIMP2/TIMP3	24
HALLMARK_ANGIOGENESIS	HALLMARK_ANGIOGENESIS	8/402	36/4383	0.0142249	0.0568994	0.042425	COL3A1/COL5A2/LUM/NRP1/OLR1/POSTN/TIMP1/VCAN	8
HALLMARK_HYPOXIA	HALLMARK_HYPOXIA	27/402	200/4383	0.0247353	0.0913305	0.0680973	AK4/BGN/BHLHE40/CCN1/CCN2/COL5A1/CXCR4/DCN/DDIT4/DUSP1/EFNA3/ETS1/HMOX1/IDS/IGFBP3/LOX/MAP3K1/NR3C1/PCK1/PLAUR/SELENBP1/SERPINE1/SLC2A3/SLC2A5/TGFB3/TGM2/TNFAIP3	27
HALLMARK_INTERFERON_ALPHA_RESPONSE	HALLMARK_INTERFERON_ALPHA_RESPONSE	15/402	97/4383	0.0294697	0.101039	0.075336	BST2/C1S/CASP1/CD74/CXCL10/EPSTI1/GBP4/IFI44/IFIT3/SAMD9/SAMD9L/SELL/STAT2/UBA7/WARS1	15
HALLMARK_UV_RESPONSE_DN	HALLMARK_UV_RESPONSE_DN	19/402	144/4383	0.0653491	0.209117	0.155921	BHLHE40/CCN1/CELF2/COL11A1/COL1A1/COL1A2/COL3A1/COL5A2/DAB2/DUSP1/EFEMP1/NR3C1/NRP1/PDGFRB/PIK3CD/RUNX1/SERPINE1/SNAI2/ZMIZ1	19
HALLMARK_APICAL_JUNCTION	HALLMARK_APICAL_JUNCTION	24/402	200/4383	0.100943	0.30283	0.225794	ALOX15B/ARHGEF6/CD209/CD274/CD86/CDH11/COL16A1/EVL/FBN1/FYB1/GRB7/ICAM1/MMP2/MMP9/MSN/PTPRC/RAC2/RRAS/SIRPA/SYK/TRAF1/VCAM1/VCAN/VWF	24
HALLMARK_CHOLESTEROL_HOMEOSTASIS	HALLMARK_CHOLESTEROL_HOMEOSTASIS	8/402	74/4383	0.367519	1	0.745614	ALCAM/ANXA13/DHCR7/GPX8/LGMN/PLAUR/SQLE/TM7SF2	8
HALLMARK_APICAL_SURFACE	HALLMARK_APICAL_SURFACE	5/402	44/4383	0.37825	1	0.745614	CRYBG1/GATA3/IL2RB/IL2RG/PLAUR	5
HALLMARK_TGF_BETA_SIGNALING	HALLMARK_TGF_BETA_SIGNALING	5/402	54/4383	0.560329	1	0.745614	LTBP2/RAB31/SERPINE1/TGFB1/THBS1	5
HALLMARK_ESTROGEN_RESPONSE_EARLY	HALLMARK_ESTROGEN_RESPONSE_EARLY	18/402	200/4383	0.571973	1	0.745614	BCL11B/BHLHE40/CD44/DHCR7/FCMR/FKBP5/IL6ST/JAK2/MICB/MYOF/NRIP1/RAB31/RASGRP1/SLC24A3/TGM2/TIAM1/WFS1/ZNF185	18
HALLMARK_NOTCH_SIGNALING	HALLMARK_NOTCH_SIGNALING	3/402	32/4383	0.573148	1	0.745614	DTX1/NOTCH3/WNT2	3
HALLMARK_PI3K_AKT_MTOR_SIGNALING	HALLMARK_PI3K_AKT_MTOR_SIGNALING	9/402	105/4383	0.635949	1	0.745614	CXCR4/DAPP1/FASLG/IL2RG/ITPR2/LCK/SLA/STAT2/TIAM1	9
HALLMARK_MTORC1_SIGNALING	HALLMARK_MTORC1_SIGNALING	17/402	200/4383	0.669045	1	0.745614	AK4/BCAT1/BHLHE40/CORO1A/CXCR4/DAPP1/DDIT4/DHCR7/FGL2/ITGB2/LGMN/NUPR1/SLA/SLC2A3/SQLE/TM7SF2/WARS1	17
HALLMARK_ANDROGEN_RESPONSE	HALLMARK_ANDROGEN_RESPONSE	8/402	100/4383	0.710444	1	0.745614	ARID5B/AZGP1/ELL2/FKBP5/HPGD/MAF/TNFAIP8/ZMIZ1	8
HALLMARK_ESTROGEN_RESPONSE_LATE	HALLMARK_ESTROGEN_RESPONSE_LATE	16/402	200/4383	0.757291	1	0.745614	CD44/CDC6/CKB/DHCR7/FKBP5/IL6ST/JAK2/MEST/MICB/MYOF/NRIP1/RAB31/SLC24A3/SNX10/TIAM1/WFS1	16
HALLMARK_P53_PATHWAY	HALLMARK_P53_PATHWAY	16/402	200/4383	0.757291	1	0.745614	ALOX15B/CASP1/CD82/CTSD/DDIT4/DEF6/DRAM1/FAS/GM2A/H2AW/HMOX1/MDM2/NUPR1/SPHK1/TCN2/TGFB1	16
HALLMARK_XENOBIOTIC_METABOLISM	HALLMARK_XENOBIOTIC_METABOLISM	16/402	200/4383	0.757291	1	0.745614	APOE/AQP9/BCAT1/CYP17A1/FAS/FBLN1/FMO1/GCH1/HMOX1/HSD11B1/HSD17B2/IL1R1/PTGDS/RAP1GAP/SERPINE1/TMEM176B	16
HALLMARK_MYOGENESIS	HALLMARK_MYOGENESIS	15/402	200/4383	0.832173	1	0.745614	ADAM12/AEBP1/BHLHE40/CKB/COL1A1/COL3A1/COL6A2/COL6A3/IGFBP3/LAMA2/LSP1/PTGIS/SPARC/SPHK1/TGFB1	15
HALLMARK_PANCREAS_BETA_CELLS	HALLMARK_PANCREAS_BETA_CELLS	2/402	40/4383	0.893643	1	0.745614	MAFB/SYT13	2
HALLMARK_UV_RESPONSE_UP	HALLMARK_UV_RESPONSE_UP	10/402	158/4383	0.925737	1	0.745614	FMO1/GCH1/HMOX1/ICAM1/IL6ST/MGAT1/MMP14/RASGRP1/SIGMAR1/SLC25A4	10
HALLMARK_HEDGEHOG_SIGNALING	HALLMARK_HEDGEHOG_SIGNALING	1/402	36/4383	0.969125	1	0.745614	NRP1	1
HALLMARK_BILE_ACID_METABOLISM	HALLMARK_BILE_ACID_METABOLISM	5/402	112/4383	0.981113	1	0.745614	ABCA1/AQP9/CYP7B1/DIO2/LCK	5
HALLMARK_GLYCOLYSIS	HALLMARK_GLYCOLYSIS	11/402	200/4383	0.981311	1	0.745614	AK4/CD44/CLDN3/COL5A1/CXCR4/DCN/DDIT4/EFNA3/IGFBP3/SLC16A3/VCAN	11
HALLMARK_HEME_METABOLISM	HALLMARK_HEME_METABOLISM	11/402	200/4383	0.981311	1	0.745614	ACP5/C3/CLIC2/DMTN/ELL2/KAT2B/MPP1/NR3C1/RAP1GAP/SELENBP1/UCP2	11
HALLMARK_REACTIVE_OXYGEN_SPECIES_PATHWAY	HALLMARK_REACTIVE_OXYGEN_SPECIES_PATHWAY	1/402	49/4383	0.991271	1	0.745614	LSP1	1
HALLMARK_ADIPOGENESIS	HALLMARK_ADIPOGENESIS	10/402	200/4383	0.991324	1	0.745614	ABCA1/APOE/C3/CHCHD10/DHCR7/ENPP2/OMD/REEP6/STAT5A/UCP2	10
HALLMARK_FATTY_ACID_METABOLISM	HALLMARK_FATTY_ACID_METABOLISM	6/402	158/4383	0.997475	1	0.745614	CA4/FMO1/HPGD/IL4I1/ODC1/REEP6	6
HALLMARK_UNFOLDED_PROTEIN_RESPONSE	HALLMARK_UNFOLDED_PROTEIN_RESPONSE	3/402	113/4383	0.998675	1	0.745614	DCP2/DDIT4/WFS1	3
HALLMARK_SPERMATOGENESIS	HALLMARK_SPERMATOGENESIS	4/402	135/4383	0.99895	1	0.745614	GFI1/SLC2A5/VDAC3/YBX2	4
HALLMARK_PEROXISOME	HALLMARK_PEROXISOME	2/402	104/4383	0.999531	1	0.745614	SLC25A4/STS	2
HALLMARK_MITOTIC_SPINDLE	HALLMARK_MITOTIC_SPINDLE	7/402	199/4383	0.999536	1	0.745614	ARHGAP4/DOCK2/LMNB1/MYO9B/NIN/PREX1/TIAM1	7
HALLMARK_KRAS_SIGNALING_DN	HALLMARK_KRAS_SIGNALING_DN	7/402	200/4383	0.999568	1	0.745614	ADRA2C/CPA2/HTR1D/MAST3/PDCD1/SMPX/YBX2	7
HALLMARK_PROTEIN_SECRETION	HALLMARK_PROTEIN_SECRETION	1/402	96/4383	0.999912	1	0.745614	ABCA1	1
HALLMARK_G2M_CHECKPOINT	HALLMARK_G2M_CHECKPOINT	5/402	200/4383	0.999973	1	0.745614	CDC6/LMNB1/ODC1/SQLE/TGFB1	5
HALLMARK_DNA_REPAIR	HALLMARK_DNA_REPAIR	2/402	150/4383	0.999993	1	0.745614	NME4/PDE4B	2
HALLMARK_MYC_TARGETS_V1	HALLMARK_MYC_TARGETS_V1	2/402	200/4383	1	1	0.745614	ODC1/VDAC3	2
HALLMARK_OXIDATIVE_PHOSPHORYLATION	HALLMARK_OXIDATIVE_PHOSPHORYLATION	2/402	200/4383	1	1	0.745614	SLC25A4/VDAC3	2
HALLMARK_E2F_TARGETS	HALLMARK_E2F_TARGETS	1/402	200/4383	1	1	0.745614	LMNB1	1
